# Supplementary material for: Use of Measured Residual Dipolar Couplings to Calculate Residual Dipolar Couplings for a Protein Structure: A Case Study Using Hen Egg-White Lysozyme
Source: J Chem Inf Model. 2025 Sep 26;65(19):10418–44. doi: 10.1021/acs.jcim.5c01428 (PMC12529780; doi:10.1021/acs.jcim.5c01428)
Supplement: Supplementary file 1 [file ci5c01428_si_001.zip]

Archive with 8 entries (7 files):
- data/
- data/1aki_gch.cnf
- data/1hf4_a_gch.cnf
- data/1iee_gch.cnf
- data/2vb1_a_gch.cnf
- data/4lzt_gch.cnf
- data/HEWL.rdc
- data/lyso_54b7.top
