# Supplementary material for: Use of Measured Residual Dipolar Couplings to Calculate Residual Dipolar Couplings for a Protein Structure: A Case Study Using Hen Egg-White Lysozyme
Source: J Chem Inf Model. 2025 Sep 26;65(19):10418–44. doi: 10.1021/acs.jcim.5c01428 (PMC12529780; doi:10.1021/acs.jcim.5c01428)
Supplement: Supplementary file 1 [file ci5c01428_si_001.zip › data/1aki_gch.cnf]

TITLE
1AKI, where there were multiple side-chain conformations the one with the highest occupancy was chosen
pdb2g96: Reordered atoms from 1aki_mod.pdb
Found 324 hydrogen atoms 
0 were within 0.1% of minimum energy bond length
324 were assigned new coordinates based on geometry
END
POSITION
    1 LYSH  H1         1    3.437483366    2.237918649   -1.184513792
    1 LYSH  H2         2    3.557085420    2.239120573   -1.295734479
    1 LYSH  N          3    3.536500000    2.234200000   -1.198000000
    1 LYSH  H3         4    3.579486785    2.311410381   -1.151195156
    1 LYSH  CA         5    3.589200000    2.107300000   -1.142700000
    1 LYSH  CB         6    3.687200000    2.143500000   -1.030600000
    1 LYSH  CG         7    3.745300000    2.024800000   -0.956500000
    1 LYSH  CD         8    3.868800000    2.064900000   -0.877500000
    1 LYSH  CE         9    3.905700000    1.950800000   -0.783700000
    1 LYSH  NZ        10    4.042300000    1.977100000   -0.729900000
    1 LYSH  HZ1       11    4.077181391    2.062804952   -0.767820308
    1 LYSH  HZ2       12    4.103253128    1.902047623   -0.755431489
    1 LYSH  HZ3       13    4.038172115    1.983935538   -0.630219330
    1 LYSH  C         14    3.474100000    2.026400000   -1.084400000
    1 LYSH  O         15    3.394500000    2.081300000   -1.008100000
    2 VAL   N         16    3.473900000    1.896100000   -1.104200000
    2 VAL   H         17    3.536277479    1.860225270   -1.173641011
    2 VAL   CA        18    3.390300000    1.799800000   -1.033300000
    2 VAL   CB        19    3.314000000    1.703400000   -1.123200000
    2 VAL   CG1       20    3.225100000    1.608400000   -1.043400000
    2 VAL   CG2       21    3.229400000    1.771400000   -1.229000000
    2 VAL   C         22    3.480000000    1.731200000   -0.929400000
    2 VAL   O         23    3.575900000    1.660500000   -0.966500000
    3 PHE   N         24    3.449100000    1.754600000   -0.803800000
    3 PHE   H         25    3.375191481    1.818926827   -0.783810246
    3 PHE   CA        26    3.518500000    1.690300000   -0.691800000
    3 PHE   CB        27    3.496700000    1.763200000   -0.559400000
    3 PHE   CG        28    3.594400000    1.873700000   -0.537500000
    3 PHE   CD1       29    3.566600000    2.005000000   -0.579800000
    3 PHE   HD1       30    3.472837653    2.026514449   -0.631051837
    3 PHE   CD2       31    3.700000000    1.855700000   -0.447300000
    3 PHE   HD2       32    3.714180420    1.758132653   -0.400818514
    3 PHE   CE1       33    3.657700000    2.107600000   -0.556800000
    3 PHE   HE1       34    3.647041123    2.203046158   -0.608350162
    3 PHE   CE2       35    3.786900000    1.958900000   -0.415700000
    3 PHE   HE2       36    3.873004823    1.940246768   -0.351520436
    3 PHE   CZ        37    3.763600000    2.087300000   -0.466600000
    3 PHE   HZ        38    3.827000054    2.170715808   -0.436546112
    3 PHE   C         39    3.474200000    1.544100000   -0.677100000
    3 PHE   O         40    3.352500000    1.516200000   -0.686200000
    4 GLY   N         41    3.572400000    1.463900000   -0.633100000
    4 GLY   H         42    3.667353702    1.495225860   -0.631523638
    4 GLY   CA        43    3.536600000    1.328000000   -0.587000000
    4 GLY   C         44    3.492400000    1.342000000   -0.441500000
    4 GLY   O         45    3.530300000    1.440300000   -0.378100000
    5 ARG   N         46    3.405300000    1.253800000   -0.397300000
    5 ARG   H         47    3.371067321    1.184175151   -0.460391236
    5 ARG   CA        48    3.356500000    1.253800000   -0.258800000
    5 ARG   CB        49    3.276500000    1.126200000   -0.233100000
    5 ARG   CG        50    3.221300000    1.120300000   -0.092000000
    5 ARG   CD        51    3.137500000    1.000100000   -0.072200000
    5 ARG   NE        52    3.205900000    0.874900000   -0.095800000
    5 ARG   HE        53    3.201554230    0.839779126   -0.189328811
    5 ARG   CZ        54    3.273300000    0.801100000   -0.009700000
    5 ARG   NH1       55    3.283600000    0.833200000    0.118700000
    5 ARG   HH11      56    3.335615388    0.774633243    0.180863770
    5 ARG   HH12      57    3.239343445    0.915947205    0.153258029
    5 ARG   NH2       58    3.324500000    0.683600000   -0.052600000
    5 ARG   HH21      59    3.376053650    0.625540965    0.010418804
    5 ARG   HH22      60    3.310827513    0.654724733   -0.147359074
    5 ARG   C         61    3.466500000    1.273400000   -0.155600000
    5 ARG   O         62    3.466900000    1.365100000   -0.070400000
    6 CYS1  N         63    3.567400000    1.185300000   -0.161200000
    6 CYS1  H         64    3.567037558    1.116021249   -0.233313267
    6 CYS1  CA        65    3.678100000    1.187000000   -0.065400000
    6 CYS1  CB        66    3.749100000    1.053200000   -0.062100000
    6 CYS1  SG        67    3.654000000    0.920500000    0.014000000
    6 CYS1  C         68    3.774700000    1.305000000   -0.077700000
    6 CYS1  O         69    3.814800000    1.360900000    0.026400000
    7 GLU   N         70    3.786100000    1.348100000   -0.201900000
    7 GLU   H         71    3.739538069    1.299973080   -0.276168339
    7 GLU   CA        72    3.868500000    1.468600000   -0.231100000
    7 GLU   CB        73    3.878400000    1.484600000   -0.381800000
    7 GLU   CG        74    3.954000000    1.605100000   -0.437900000
    7 GLU   CD        75    3.957600000    1.624200000   -0.587000000
    7 GLU   OE1       76    3.867200000    1.564400000   -0.649100000
    7 GLU   OE2       77    4.041500000    1.695300000   -0.638100000
    7 GLU   C         78    3.804900000    1.592600000   -0.165800000
    7 GLU   O         79    3.874400000    1.672900000   -0.101100000
    8 LEU   N         80    3.674300000    1.604900000   -0.181900000
    8 LEU   H         81    3.626186737    1.535236382   -0.235117425
    8 LEU   CA        82    3.596400000    1.715800000   -0.125500000
    8 LEU   CB        83    3.452800000    1.717200000   -0.181100000
    8 LEU   CG        84    3.371800000    1.835400000   -0.130500000
    8 LEU   CD1       85    3.429700000    1.965600000   -0.184100000
    8 LEU   CD2       86    3.224600000    1.814300000   -0.159600000
    8 LEU   C         87    3.605100000    1.713200000    0.026600000
    8 LEU   O         88    3.615900000    1.816600000    0.092000000
    9 ALA   N         89    3.575400000    1.598000000    0.082800000
    9 ALA   H         90    3.545897592    1.522391614    0.024379285
    9 ALA   CA        91    3.583800000    1.575700000    0.228400000
    9 ALA   CB        92    3.565600000    1.428700000    0.262300000
    9 ALA   C         93    3.714400000    1.631400000    0.284000000
    9 ALA   O         94    3.715100000    1.697800000    0.389700000
   10 ALA   N         95    3.827200000    1.598300000    0.220400000
   10 ALA   H         96    3.820137419    1.539454764    0.139855862
   10 ALA   CA        97    3.961000000    1.643100000    0.261600000
   10 ALA   CB        98    4.070800000    1.570600000    0.184200000
   10 ALA   C         99    3.973600000    1.794400000    0.245900000
   10 ALA   O        100    4.019300000    1.849900000    0.346900000
   11 ALA   N        101    3.922700000    1.851900000    0.138500000
   11 ALA   H        102    3.881110404    1.795376539    0.067258131
   11 ALA   CA       103    3.926400000    1.998200000    0.122300000
   11 ALA   CB       104    3.886900000    2.042100000   -0.017500000
   11 ALA   C        105    3.849100000    2.070200000    0.232100000
   11 ALA   O        106    3.894600000    2.165800000    0.295300000
   12 MET   N        107    3.728800000    2.021400000    0.259000000
   12 MET   H        108    3.697055973    1.942020544    0.207123043
   12 MET   CA       109    3.639800000    2.078100000    0.361200000
   12 MET   CB       110    3.499300000    2.021300000    0.351500000
   12 MET   CG       111    3.432000000    2.072400000    0.226500000
   12 MET   SD       112    3.263400000    1.998600000    0.223500000
   12 MET   CE       113    3.178800000    2.113500000    0.113800000
   12 MET   C        114    3.699000000    2.071500000    0.500700000
   12 MET   O        115    3.690600000    2.163700000    0.584000000
   13 LYSH  N        116    3.768800000    1.962800000    0.531400000
   13 LYSH  H        117    3.774156191    1.891051156    0.461949193
   13 LYSH  CA       118    3.838700000    1.938500000    0.657900000
   13 LYSH  CB       119    3.893400000    1.795200000    0.657200000
   13 LYSH  CG       120    3.974200000    1.755500000    0.779800000
   13 LYSH  CD       121    3.897300000    1.677700000    0.883400000
   13 LYSH  CE       122    3.929300000    1.530500000    0.875100000
   13 LYSH  NZ       123    3.807700000    1.446100000    0.894600000
   13 LYSH  HZ1      124    3.728242718    1.504966755    0.909474321
   13 LYSH  HZ2      125    3.820633511    1.386775115    0.974056166
   13 LYSH  HZ3      126    3.792772192    1.389781177    0.813326691
   13 LYSH  C        127    3.946000000    2.046700000    0.673100000
   13 LYSH  O        128    3.950700000    2.113700000    0.777600000
   14 ARG   N        129    4.026700000    2.062900000    0.568800000
   14 ARG   H        130    4.010649453    2.008910872    0.486170986
   14 ARG   CA       131    4.138700000    2.157700000    0.571300000
   14 ARG   CB       132    4.238800000    2.135100000    0.460100000
   14 ARG   CG       133    4.217300000    2.207900000    0.328900000
   14 ARG   CD       134    4.344400000    2.207500000    0.249000000
   14 ARG   NE       135    4.368700000    2.071000000    0.201200000
   14 ARG   HE       136    4.429921143    2.010923893    0.252608492
   14 ARG   CZ       137    4.309800000    2.025500000    0.089200000
   14 ARG   NH1      138    4.269500000    2.118600000    0.001800000
   14 ARG   HH11     139    4.224984641    2.091210921   -0.083453863
   14 ARG   HH12     140    4.283919324    2.215516155    0.021783545
   14 ARG   NH2      141    4.294900000    1.895700000    0.068900000
   14 ARG   HH21     142    4.250962959    1.862889779   -0.014724314
   14 ARG   HH22     143    4.327567944    1.830340537    0.137171121
   14 ARG   C        144    4.092700000    2.301700000    0.588100000
   14 ARG   O        145    4.155700000    2.383400000    0.658400000
   15 HISH  N        146    3.968100000    2.324700000    0.546300000
   15 HISH  H        147    3.914297903    2.248770197    0.509693998
   15 HISH  CA       148    3.907500000    2.459100000    0.552600000
   15 HISH  CB       149    3.822300000    2.491800000    0.428500000
   15 HISH  CG       150    3.908500000    2.538800000    0.317100000
   15 HISH  ND1      151    3.945700000    2.463500000    0.209100000
   15 HISH  HD1      152    3.918640360    2.368223698    0.195308617
   15 HISH  CD2      153    3.973900000    2.657000000    0.299300000
   15 HISH  HD2      154    3.965148094    2.746241800    0.361270197
   15 HISH  CE1      155    4.021100000    2.531200000    0.125800000
   15 HISH  HE1      156    4.051373541    2.501705371    0.025328215
   15 HISH  NE2      157    4.052400000    2.641900000    0.188900000
   15 HISH  HE2      158    4.123593631    2.705963965    0.160137606
   15 HISH  C        159    3.831000000    2.486100000    0.681400000
   15 HISH  O        160    3.760800000    2.587500000    0.695200000
   16 GLY   N        161    3.829600000    2.392700000    0.772000000
   16 GLY   H        162    3.869284177    2.304688235    0.745940543
   16 GLY   CA       163    3.776500000    2.402500000    0.907200000
   16 GLY   C        164    3.626400000    2.379900000    0.921000000
   16 GLY   O        165    3.564600000    2.440000000    1.012700000
   17 LEU   N        166    3.566500000    2.307300000    0.827400000
   17 LEU   H        167    3.621521959    2.270379185    0.752503822
   17 LEU   CA       168    3.423800000    2.279500000    0.829800000
   17 LEU   CB       169    3.364800000    2.264700000    0.690100000
   17 LEU   CG       170    3.345100000    2.388900000    0.606000000
   17 LEU   CD1      171    3.293300000    2.342000000    0.470500000
   17 LEU   CD2      172    3.255600000    2.494600000    0.667900000
   17 LEU   C        173    3.384500000    2.168200000    0.926600000
   17 LEU   O        174    3.264300000    2.159400000    0.955200000
   18 ASP   N        175    3.478500000    2.081400000    0.960500000
   18 ASP   H        176    3.570547894    2.090800777    0.922568343
   18 ASP   CA       177    3.449200000    1.972200000    1.052600000
   18 ASP   CB       178    3.555700000    1.863300000    1.059800000
   18 ASP   CG       179    3.501700000    1.740800000    1.131100000
   18 ASP   OD1      180    3.380500000    1.715400000    1.145500000
   18 ASP   OD2      181    3.592500000    1.660300000    1.166200000
   18 ASP   C        182    3.401500000    2.022200000    1.190100000
   18 ASP   O        183    3.482600000    2.077800000    1.265800000
   19 ASN   N        184    3.274600000    1.999000000    1.220500000
   19 ASN   H        185    3.218602754    1.948596784    1.154744208
   19 ASN   CA       186    3.212300000    2.043100000    1.344800000
   19 ASN   CB       187    3.276700000    2.000400000    1.477000000
   19 ASN   CG       188    3.216200000    2.051200000    1.606400000
   19 ASN   OD1      189    3.096700000    2.027300000    1.635500000
   19 ASN   ND2      190    3.284700000    2.136100000    1.685200000
   19 ASN   HD21     191    3.244026342    2.169107422    1.770383118
   19 ASN   HD22     192    3.376275668    2.166181351    1.658572771
   19 ASN   C        193    3.185400000    2.194100000    1.349700000
   19 ASN   O        194    3.142600000    2.239800000    1.457300000
   20 TYR   N        195    3.196900000    2.265000000    1.240600000
   20 TYR   H        196    3.223922510    2.220169286    1.155394419
   20 TYR   CA       197    3.170700000    2.409900000    1.241100000
   20 TYR   CB       198    3.207000000    2.473600000    1.106600000
   20 TYR   CG       199    3.206100000    2.625000000    1.114400000
   20 TYR   CD1      200    3.314100000    2.688600000    1.176000000
   20 TYR   HD1      201    3.393436425    2.629294004    1.221492092
   20 TYR   CD2      202    3.097900000    2.700400000    1.069100000
   20 TYR   HD2      203    3.010513375    2.650728467    1.026941766
   20 TYR   CE1      204    3.320600000    2.827700000    1.179400000
   20 TYR   HE1      205    3.411014101    2.877917286    1.213816777
   20 TYR   CE2      206    3.101800000    2.839900000    1.077900000
   20 TYR   HE2      207    3.020099716    2.899690124    1.037511826
   20 TYR   CZ       208    3.210200000    2.901700000    1.138300000
   20 TYR   OH       209    3.213600000    3.037100000    1.152500000
   20 TYR   HH       210    3.127973170    3.076346306    1.118917662
   20 TYR   C        211    3.023100000    2.434300000    1.275900000
   20 TYR   O        212    2.928800000    2.387400000    1.211800000
   21 ARG   N        213    3.008800000    2.514200000    1.380300000
   21 ARG   H        214    3.090932601    2.548144234    1.426147844
   21 ARG   CA       215    2.877400000    2.555300000    1.431900000
   21 ARG   CB       216    2.801400000    2.656500000    1.345300000
   21 ARG   CG       217    2.850700000    2.799500000    1.353500000
   21 ARG   CD       218    2.811000000    2.875500000    1.476500000
   21 ARG   NE       219    2.931900000    2.932100000    1.532400000
   21 ARG   HE       220    2.953709388    2.891304656    1.621057152
   21 ARG   CZ       221    3.021500000    3.023400000    1.497800000
   21 ARG   NH1      222    3.150100000    2.985600000    1.484600000
   21 ARG   HH11     223    3.219521382    3.052707651    1.458576262
   21 ARG   HH12     224    3.176158060    2.890427629    1.500823356
   21 ARG   NH2      225    2.993800000    3.143700000    1.449500000
   21 ARG   HH21     226    3.068029415    3.206436492    1.425960110
   21 ARG   HH22     227    2.898674456    3.171714566    1.436603683
   21 ARG   C        228    2.796400000    2.431200000    1.462300000
   21 ARG   O        229    2.673300000    2.433300000    1.460600000
   22 GLY   N        230    2.868900000    2.325000000    1.499800000
   22 GLY   H        231    2.968425220    2.330292816    1.491631972
   22 GLY   CA       232    2.810300000    2.202100000    1.551900000
   22 GLY   C        233    2.774800000    2.101800000    1.443600000
   22 GLY   O        234    2.708500000    2.002200000    1.478400000
   23 TYR   N        235    2.820900000    2.123000000    1.321600000
   23 TYR   H        236    2.878805972    2.202647383    1.304187571
   23 TYR   CA       237    2.788700000    2.031800000    1.211100000
   23 TYR   CB       238    2.735100000    2.110700000    1.091300000
   23 TYR   CG       239    2.600100000    2.174500000    1.112700000
   23 TYR   CD1      240    2.484600000    2.096200000    1.113900000
   23 TYR   HD1      241    2.491980092    1.989614992    1.092309024
   23 TYR   CD2      242    2.589700000    2.309600000    1.145800000
   23 TYR   HD2      243    2.679640931    2.370965365    1.150891267
   23 TYR   CE1      244    2.360000000    2.151800000    1.142200000
   23 TYR   HE1      245    2.270415182    2.089707620    1.142511126
   23 TYR   CE2      246    2.464700000    2.367300000    1.172600000
   23 TYR   HE2      247    2.456856242    2.473648051    1.195173603
   23 TYR   CZ       248    2.351800000    2.288100000    1.170100000
   23 TYR   OH       249    2.228900000    2.343800000    1.191200000
   23 TYR   HH       250    2.239286616    2.441489707    1.209877242
   23 TYR   C        251    2.912400000    1.953300000    1.162800000
   23 TYR   O        252    3.004500000    2.019100000    1.113900000
   24 SER   N        253    2.902900000    1.822300000    1.181000000
   24 SER   H        254    2.820278232    1.783157082    1.221515127
   24 SER   CA       255    3.014300000    1.734700000    1.141400000
   24 SER   CB       256    2.992200000    1.593400000    1.190700000
   24 SER   OG       257    2.879900000    1.533600000    1.130800000
   24 SER   HG       258    2.868843258    1.440642183    1.165965220
   24 SER   C        259    3.035900000    1.737900000    0.989500000
   24 SER   O        260    2.944200000    1.768700000    0.913900000
   25 LEU   N        261    3.159300000    1.702800000    0.954000000
   25 LEU   H        262    3.223327756    1.671412990    1.024109215
   25 LEU   CA       263    3.203500000    1.709200000    0.813800000
   25 LEU   CB       264    3.341000000    1.640900000    0.808400000
   25 LEU   CG       265    3.401500000    1.647700000    0.668900000
   25 LEU   CD1      266    3.417400000    1.792900000    0.628900000
   25 LEU   CD2      267    3.539800000    1.581000000    0.675200000
   25 LEU   C        268    3.103000000    1.643700000    0.718300000
   25 LEU   O        269    3.087400000    1.692400000    0.605600000
   26 GLY   N        270    3.050100000    1.528000000    0.757600000
   26 GLY   H        271    3.077237495    1.489534855    0.845826917
   26 GLY   CA       272    2.953900000    1.456100000    0.675600000
   26 GLY   C        273    2.833800000    1.537800000    0.627700000
   26 GLY   O        274    2.788600000    1.525000000    0.512000000
   27 ASN   N        275    2.790500000    1.628100000    0.716100000
   27 ASN   H        276    2.833239622    1.631296236    0.806449924
   27 ASN   CA       277    2.682700000    1.722700000    0.685700000
   27 ASN   CB       278    2.648400000    1.812600000    0.805400000
   27 ASN   CG       279    2.568100000    1.726700000    0.904800000
   27 ASN   OD1      280    2.451100000    1.693300000    0.882000000
   27 ASN   ND2      281    2.634800000    1.705200000    1.016900000
   27 ASN   HD21     282    2.593629729    1.650647290    1.089900072
   27 ASN   HD22     283    2.726423103    1.743489806    1.028693971
   27 ASN   C        284    2.716400000    1.801500000    0.559700000
   27 ASN   O        285    2.631700000    1.820800000    0.472000000
   28 TRP   N        286    2.834400000    1.859100000    0.558300000
   28 TRP   H        287    2.895517525    1.841615072    0.635494076
   28 TRP   CA       288    2.883100000    1.947500000    0.451300000
   28 TRP   CB       289    3.010400000    2.014500000    0.502300000
   28 TRP   CG       290    2.994100000    2.097800000    0.625100000
   28 TRP   CD1      291    3.017600000    2.062400000    0.754600000
   28 TRP   HD1      292    3.051304900    1.964203153    0.787801793
   28 TRP   CD2      293    2.931900000    2.228400000    0.628700000
   28 TRP   NE1      294    2.992400000    2.169000000    0.836500000
   28 TRP   HE1      295    3.013761493    2.173455625    0.934090133
   28 TRP   CE2      296    2.933700000    2.267900000    0.764100000
   28 TRP   CE3      297    2.889400000    2.316800000    0.529500000
   28 TRP   HE3      298    2.895037354    2.289399374    0.424150933
   28 TRP   CZ2      299    2.891300000    2.394300000    0.803800000
   28 TRP   HZ2      300    2.895569579    2.426826861    0.907746015
   28 TRP   CZ3      301    2.839800000    2.440400000    0.568200000
   28 TRP   HZ3      302    2.798531147    2.508686750    0.493938290
   28 TRP   CH2      303    2.843100000    2.476600000    0.702500000
   28 TRP   HH2      304    2.805725714    2.575238534    0.729970027
   28 TRP   C        305    2.894000000    1.874100000    0.318300000
   28 TRP   O        306    2.874200000    1.932100000    0.209000000
   29 VAL   N        307    2.957200000    1.754300000    0.326100000
   29 VAL   H        308    2.993125619    1.722256330    0.413750174
   29 VAL   CA       309    2.972900000    1.671100000    0.204700000
   29 VAL   CB       310    3.064900000    1.549200000    0.235900000
   29 VAL   CG1      311    3.078200000    1.459600000    0.113600000
   29 VAL   CG2      312    3.201000000    1.605000000    0.277200000
   29 VAL   C        313    2.837900000    1.634000000    0.142900000
   29 VAL   O        314    2.816600000    1.649600000    0.022800000
   30 CYS1  N        315    2.750100000    1.590600000    0.229900000
   30 CYS1  H        316    2.780327259    1.579878592    0.324617286
   30 CYS1  CA       317    2.611500000    1.556700000    0.199100000
   30 CYS1  CB       318    2.534300000    1.504600000    0.317200000
   30 CYS1  SG       319    2.371900000    1.437600000    0.269500000
   30 CYS1  C        320    2.538800000    1.672300000    0.130200000
   30 CYS1  O        321    2.489400000    1.651600000    0.017200000
   31 ALA   N        322    2.553300000    1.791300000    0.187000000
   31 ALA   H        323    2.606137523    1.798097305    0.271628558
   31 ALA   CA       324    2.494900000    1.913000000    0.130500000
   31 ALA   CB       325    2.516700000    2.033500000    0.220000000
   31 ALA   C        326    2.548700000    1.935400000   -0.011500000
   31 ALA   O        327    2.467500000    1.968600000   -0.099800000
   32 ALA   N        328    2.680700000    1.935400000   -0.028600000
   32 ALA   H        329    2.738538062    1.922146932    0.051892949
   32 ALA   CA       330    2.746100000    1.953600000   -0.157900000
   32 ALA   CB       331    2.898200000    1.947600000   -0.139800000
   32 ALA   C        332    2.694300000    1.853800000   -0.262000000
   32 ALA   O        333    2.676700000    1.885700000   -0.378900000
   33 LYSH  N        334    2.673100000    1.730300000   -0.219300000
   33 LYSH  H        335    2.690518486    1.710490187   -0.122841886
   33 LYSH  CA       336    2.626100000    1.621600000   -0.303700000
   33 LYSH  CB       337    2.622100000    1.486000000   -0.235100000
   33 LYSH  CG       338    2.569700000    1.369600000   -0.318500000
   33 LYSH  CD       339    2.649800000    1.340000000   -0.444600000
   33 LYSH  CE       340    2.568600000    1.246400000   -0.533100000
   33 LYSH  NZ       341    2.642300000    1.197900000   -0.652500000
   33 LYSH  HZ1      342    2.734447437    1.236741814   -0.652904108
   33 LYSH  HZ2      343    2.593853872    1.226030602   -0.735335028
   33 LYSH  HZ3      344    2.648151137    1.098106310   -0.649857335
   33 LYSH  C        345    2.490300000    1.655500000   -0.365800000
   33 LYSH  O        346    2.480600000    1.651100000   -0.489000000
   34 PHE   N        347    2.397200000    1.694600000   -0.281700000
   34 PHE   H        348    2.421814996    1.712651277   -0.186472623
   34 PHE   CA       349    2.256900000    1.712500000   -0.324700000
   34 PHE   CB       350    2.162600000    1.667300000   -0.213000000
   34 PHE   CG       351    2.164400000    1.517200000   -0.196500000
   34 PHE   CD1      352    2.120900000    1.435300000   -0.300700000
   34 PHE   HD1      353    2.074538823    1.479042277   -0.389120894
   34 PHE   CD2      354    2.227200000    1.462700000   -0.085100000
   34 PHE   HD2      355    2.263285390    1.528158294   -0.005764911
   34 PHE   CE1      356    2.137200000    1.296100000   -0.291000000
   34 PHE   HE1      357    2.107457479    1.231467965   -0.373577736
   34 PHE   CE2      358    2.244300000    1.324500000   -0.074300000
   34 PHE   HE2      359    2.297696624    1.282255762    0.010818887
   34 PHE   CZ       360    2.192300000    1.240600000   -0.173700000
   34 PHE   HZ       361    2.194438809    1.132440961   -0.160356549
   34 PHE   C        362    2.234600000    1.850600000   -0.383600000
   34 PHE   O        363    2.150400000    1.869200000   -0.475900000
   35 GLUH  N        364    2.325100000    1.941500000   -0.345100000
   35 GLUH  H        365    2.396962265    1.916756141   -0.280111106
   35 GLUH  CA       366    2.317800000    2.078900000   -0.399600000
   35 GLUH  CB       367    2.369800000    2.189200000   -0.310700000
   35 GLUH  CG       368    2.299400000    2.221200000   -0.180900000
   35 GLUH  CD       369    2.163100000    2.284600000   -0.186400000
   35 GLUH  OE1      370    2.140800000    2.336000000   -0.298100000
   35 GLUH  OE2      371    2.094700000    2.303200000   -0.087400000
   35 GLUH  HE2      372    2.008482691    2.346308529   -0.114012598
   35 GLUH  C        373    2.366100000    2.094400000   -0.542300000
   35 GLUH  O        374    2.301400000    2.151400000   -0.631000000
   36 SER   N        375    2.486700000    2.048300000   -0.567400000
   36 SER   H        376    2.531248378    1.998336335   -0.493109529
   36 SER   CA       377    2.562600000    2.061500000   -0.690300000
   36 SER   CB       378    2.683000000    2.152800000   -0.665400000
   36 SER   OG       379    2.774700000    2.095100000   -0.574800000
   36 SER   HG       380    2.851719830    2.157381632   -0.561054303
   36 SER   C        381    2.613900000    1.934100000   -0.756900000
   36 SER   O        382    2.675000000    1.946400000   -0.864200000
   37 ASN   N        383    2.595700000    1.822200000   -0.692700000
   37 ASN   H        384    2.533189457    1.821615892   -0.614648153
   37 ASN   CA       385    2.662800000    1.696800000   -0.729700000
   37 ASN   CB       386    2.602800000    1.649000000   -0.861700000
   37 ASN   CG       387    2.615600000    1.498000000   -0.878200000
   37 ASN   OD1      388    2.664000000    1.426600000   -0.788500000
   37 ASN   ND2      389    2.586700000    1.450600000   -0.999000000
   37 ASN   HD21     390    2.592949857    1.352432669   -1.017003178
   37 ASN   HD22     391    2.558711979    1.513113728   -1.071860857
   37 ASN   C        392    2.814900000    1.709100000   -0.730200000
   37 ASN   O        393    2.881300000    1.662700000   -0.825400000
   38 PHE   N        394    2.869100000    1.788200000   -0.638300000
   38 PHE   H        395    2.808589698    1.833962716   -0.573151882
   38 PHE   CA       396    3.012900000    1.811500000   -0.627900000
   38 PHE   CB       397    3.091400000    1.682300000   -0.604700000
   38 PHE   CG       398    3.048700000    1.600600000   -0.486300000
   38 PHE   CD1      399    3.010000000    1.657200000   -0.365500000
   38 PHE   HD1      400    3.005910828    1.765806293   -0.357196281
   38 PHE   CD2      401    3.050700000    1.460300000   -0.499300000
   38 PHE   HD2      402    3.080520863    1.413765297   -0.593248057
   38 PHE   CE1      403    2.976600000    1.580800000   -0.255800000
   38 PHE   HE1      404    2.945104305    1.628579982   -0.163030962
   38 PHE   CE2      405    3.013600000    1.381400000   -0.389100000
   38 PHE   HE2      406    3.007986142    1.273070739   -0.399789053
   38 PHE   CZ       407    2.983500000    1.441000000   -0.264600000
   38 PHE   HZ       408    2.965878687    1.379172067   -0.176578434
   38 PHE   C        409    3.071700000    1.890300000   -0.744800000
   38 PHE   O        410    3.192300000    1.879400000   -0.770200000
   39 ASN   N        411    2.993600000    1.979200000   -0.803300000
   39 ASN   H        412    2.902026907    1.993825248   -0.765877135
   39 ASN   CA       413    3.034100000    2.057300000   -0.919900000
   39 ASN   CB       414    2.940600000    2.030000000   -1.036600000
   39 ASN   CG       415    2.987600000    2.077100000   -1.171600000
   39 ASN   OD1      416    3.057900000    2.175000000   -1.195600000
   39 ASN   ND2      417    2.957800000    1.986400000   -1.265300000
   39 ASN   HD21     418    2.982619140    2.003082821   -1.360723759
   39 ASN   HD22     419    2.910703694    1.901913869   -1.239922220
   39 ASN   C        420    3.054300000    2.203400000   -0.882300000
   39 ASN   O        421    2.954400000    2.264900000   -0.842300000
   40 THR   N        422    3.176600000    2.249200000   -0.892800000
   40 THR   H        423    3.248426164    2.185646404   -0.921118592
   40 THR   CA       424    3.213900000    2.386900000   -0.865700000
   40 THR   CB       425    3.368400000    2.410300000   -0.842200000
   40 THR   OG1      426    3.427000000    2.415600000   -0.977500000
   40 THR   HG1      427    3.525665598    2.430342781   -0.970589842
   40 THR   CG2      428    3.441400000    2.311900000   -0.749100000
   40 THR   C        429    3.150400000    2.489000000   -0.958900000
   40 THR   O        430    3.131600000    2.605400000   -0.921300000
   41 GLN   N        431    3.100100000    2.443000000   -1.070600000
   41 GLN   H        432    3.093489038    2.343863742   -1.081926852
   41 GLN   CA       433    3.052400000    2.529100000   -1.181200000
   41 GLN   CB       434    3.104700000    2.481700000   -1.316800000
   41 GLN   CG       435    3.254900000    2.500400000   -1.327900000
   41 GLN   CD       436    3.276300000    2.623600000   -1.412900000
   41 GLN   OE1      437    3.235600000    2.630800000   -1.529100000
   41 GLN   NE2      438    3.327600000    2.723100000   -1.342000000
   41 GLN   HE21     439    3.346948091    2.810903791   -1.385773802
   41 GLN   HE22     440    3.346966137    2.710385202   -1.244720574
   41 GLN   C        441    2.899300000    2.538100000   -1.187400000
   41 GLN   O        442    2.850400000    2.601900000   -1.283700000
   42 ALA   N        443    2.832900000    2.464000000   -1.101200000
   42 ALA   H        444    2.882578969    2.411582150   -1.032030867
   42 ALA   CA       445    2.685900000    2.457900000   -1.106100000
   42 ALA   CB       446    2.635500000    2.360400000   -0.999800000
   42 ALA   C        447    2.625700000    2.596900000   -1.080700000
   42 ALA   O        448    2.664500000    2.668600000   -0.988400000
   43 THR   N        449    2.527600000    2.629300000   -1.164300000
   43 THR   H        450    2.509773542    2.569323745   -1.242306834
   43 THR   CA       451    2.444100000    2.749000000   -1.147600000
   43 THR   CB       452    2.481400000    2.872800000   -1.237500000
   43 THR   OG1      453    2.455500000    2.832100000   -1.375600000
   43 THR   HG1      454    2.477670331    2.907562563   -1.437356603
   43 THR   CG2      455    2.624700000    2.921300000   -1.218400000
   43 THR   C        456    2.297600000    2.711200000   -1.171400000
   43 THR   O        457    2.271500000    2.627100000   -1.259400000
   44 ASN   N        458    2.208800000    2.774200000   -1.097100000
   44 ASN   H        459    2.240559717    2.840601984   -1.029408812
   44 ASN   CA       460    2.064000000    2.749700000   -1.110800000
   44 ASN   CB       461    2.015500000    2.648000000   -1.008000000
   44 ASN   CG       462    1.864600000    2.631500000   -1.011500000
   44 ASN   OD1      463    1.812800000    2.572000000   -1.107800000
   44 ASN   ND2      464    1.790600000    2.692700000   -0.918800000
   44 ASN   HD21     465    1.691092406    2.682832022   -0.919728265
   44 ASN   HD22     466    1.834665184    2.748420352   -0.848418881
   44 ASN   C        467    1.990300000    2.884200000   -1.096300000
   44 ASN   O        468    2.016900000    2.960000000   -1.003300000
   45 ARG   N        469    1.905800000    2.911700000   -1.192400000
   45 ARG   H        470    1.892130732    2.843181254   -1.263942523
   45 ARG   CA       471    1.830300000    3.036300000   -1.201500000
   45 ARG   CB       472    1.814300000    3.083600000   -1.346200000
   45 ARG   CG       473    1.701200000    3.185900000   -1.355700000
   45 ARG   CD       474    1.750200000    3.313400000   -1.293000000
   45 ARG   NE       475    1.831100000    3.375800000   -1.398100000
   45 ARG   HE       476    1.930884933    3.380064249   -1.393121715
   45 ARG   CZ       477    1.762000000    3.427100000   -1.502000000
   45 ARG   NH1      478    1.628700000    3.433100000   -1.509800000
   45 ARG   HH11     479    1.585076069    3.472801339   -1.590551200
   45 ARG   HH12     480    1.572595321    3.397887574   -1.434884381
   45 ARG   NH2      481    1.837400000    3.469800000   -1.603000000
   45 ARG   HH21     482    1.794478474    3.509337862   -1.684206527
   45 ARG   HH22     483    1.936980514    3.462348856   -1.597689465
   45 ARG   C        484    1.695500000    3.016300000   -1.132600000
   45 ARG   O        485    1.639600000    2.906200000   -1.142500000
   46 ASN   N        486    1.655300000    3.117100000   -1.055400000
   46 ASN   H        487    1.710469375    3.200319067   -1.049838807
   46 ASN   CA       488    1.530400000    3.107100000   -0.978200000
   46 ASN   CB       489    1.557600000    3.122900000   -0.829500000
   46 ASN   CG       490    1.654300000    3.024000000   -0.767900000
   46 ASN   OD1      491    1.765900000    3.066100000   -0.734600000
   46 ASN   ND2      492    1.612500000    2.897500000   -0.760000000
   46 ASN   HD21     493    1.671945878    2.827586566   -0.720272185
   46 ASN   HD22     494    1.521734167    2.872629353   -0.793808497
   46 ASN   C        495    1.426100000    3.206300000   -1.031300000
   46 ASN   O        496    1.461700000    3.310400000   -1.088000000
   47 THR   N        497    1.302700000    3.183400000   -0.988700000
   47 THR   H        498    1.287730308    3.105166252   -0.928240188
   47 THR   CA       499    1.187100000    3.265400000   -1.024600000
   47 THR   CB       500    1.049900000    3.201700000   -0.978900000
   47 THR   OG1      501    1.050700000    3.219500000   -0.834200000
   47 THR   HG1      502    0.966596818    3.181741934   -0.795457476
   47 THR   CG2      503    1.033100000    3.055400000   -1.018800000
   47 THR   C        504    1.200100000    3.410700000   -0.981000000
   47 THR   O        505    1.160000000    3.496900000   -1.060600000
   48 ASP   N        506    1.262500000    3.437700000   -0.868300000
   48 ASP   H        507    1.294594357    3.360302173   -0.813714941
   48 ASP   CA       508    1.288500000    3.571600000   -0.816800000
   48 ASP   CB       509    1.302300000    3.573500000   -0.664000000
   48 ASP   CG       510    1.436700000    3.517400000   -0.616800000
   48 ASP   OD1      511    1.510400000    3.460200000   -0.699100000
   48 ASP   OD2      512    1.475000000    3.544200000   -0.501300000
   48 ASP   C        513    1.401000000    3.650500000   -0.882300000
   48 ASP   O        514    1.424600000    3.762100000   -0.830900000
   49 GLY   N        515    1.465000000    3.601800000   -0.986200000
   49 GLY   H        516    1.437012074    3.512184321   -1.020634083
   49 GLY   CA       517    1.574400000    3.670200000   -1.054600000
   49 GLY   C        518    1.714700000    3.631500000   -1.009600000
   49 GLY   O        519    1.816800000    3.668800000   -1.069400000
   50 SER   N        520    1.717300000    3.566100000   -0.893000000
   50 SER   H        521    1.630541129    3.545658738   -0.847667307
   50 SER   CA       522    1.843500000    3.522500000   -0.827900000
   50 SER   CB       523    1.827200000    3.508900000   -0.678100000
   50 SER   OG       524    1.753000000    3.393000000   -0.646300000
   50 SER   HG       525    1.743308397    3.385760684   -0.547034371
   50 SER   C        526    1.897700000    3.396300000   -0.894100000
   50 SER   O        527    1.827300000    3.325500000   -0.969700000
   51 THR   N        528    2.027100000    3.376600000   -0.873400000
   51 THR   H        529    2.079188803    3.446364561   -0.824209934
   51 THR   CA       530    2.097000000    3.255700000   -0.920200000
   51 THR   CB       531    2.190400000    3.290800000   -1.041900000
   51 THR   OG1      532    2.109900000    3.357600000   -1.140700000
   51 THR   HG1      533    2.166657017    3.381265870   -1.219557895
   51 THR   CG2      534    2.268600000    3.169900000   -1.095200000
   51 THR   C        535    2.171800000    3.196900000   -0.800000000
   51 THR   O        536    2.216000000    3.271200000   -0.711900000
   52 ASP   N        537    2.170800000    3.065000000   -0.792700000
   52 ASP   H        538    2.111988765    3.013951312   -0.855431731
   52 ASP   CA       539    2.252800000    2.990000000   -0.695900000
   52 ASP   CB       540    2.176500000    2.864900000   -0.655400000
   52 ASP   CG       541    2.039600000    2.899100000   -0.600200000
   52 ASP   OD1      542    2.022000000    2.992800000   -0.523700000
   52 ASP   OD2      543    1.951700000    2.814400000   -0.622200000
   52 ASP   C        544    2.384300000    2.948800000   -0.763500000
   52 ASP   O        545    2.384700000    2.906600000   -0.880500000
   53 TYR   N        546    2.492400000    2.973400000   -0.690500000
   53 TYR   H        547    2.481073629    3.001710863   -0.595262358
   53 TYR   CA       548    2.627800000    2.960400000   -0.745000000
   53 TYR   CB       549    2.699300000    3.097200000   -0.748900000
   53 TYR   CG       550    2.643700000    3.195900000   -0.848700000
   53 TYR   CD1      551    2.684300000    3.200300000   -0.982100000
   53 TYR   HD1      552    2.760545841    3.130708737   -1.017094683
   53 TYR   CD2      553    2.551000000    3.290700000   -0.805000000
   53 TYR   HD2      554    2.525090478    3.294781720   -0.699202853
   53 TYR   CE1      555    2.629100000    3.292200000   -1.071700000
   53 TYR   HE1      556    2.658671041    3.291593661   -1.176610371
   53 TYR   CE2      557    2.490700000    3.380300000   -0.893200000
   53 TYR   HE2      558    2.410070173    3.445558920   -0.859717105
   53 TYR   CZ       559    2.535700000    3.384700000   -1.025200000
   53 TYR   OH       560    2.486400000    3.480400000   -1.109400000
   53 TYR   HH       561    2.421082443    3.537836114   -1.060057224
   53 TYR   C        562    2.716100000    2.859500000   -0.670800000
   53 TYR   O        563    2.728900000    2.860600000   -0.548600000
   54 GLY   N        564    2.775100000    2.772100000   -0.749300000
   54 GLY   H        565    2.741803856    2.766020592   -0.843397862
   54 GLY   CA       566    2.884500000    2.683200000   -0.712100000
   54 GLY   C        567    2.849900000    2.560100000   -0.629000000
   54 GLY   O        568    2.733900000    2.515500000   -0.625500000
   55 ILE   N        569    2.956000000    2.508800000   -0.568400000
   55 ILE   H        570    3.043106749    2.557901201   -0.569619146
   55 ILE   CA       571    2.945200000    2.379500000   -0.499400000
   55 ILE   CB       572    3.089100000    2.334000000   -0.456300000
   55 ILE   CG1      573    3.078500000    2.181200000   -0.431900000
   55 ILE   CG2      574    3.139600000    2.421000000   -0.339000000
   55 ILE   CD       575    3.210100000    2.101800000   -0.433900000
   55 ILE   C        576    2.842400000    2.374800000   -0.387200000
   55 ILE   O        577    2.777000000    2.269700000   -0.369300000
   56 LEU   N        578    2.821600000    2.488100000   -0.323600000
   56 LEU   H        579    2.877718799    2.567822388   -0.345849072
   56 LEU   CA       580    2.717300000    2.499800000   -0.220300000
   56 LEU   CB       581    2.781600000    2.542400000   -0.087700000
   56 LEU   CG       582    2.869200000    2.434800000   -0.020400000
   56 LEU   CD1      583    2.933100000    2.499700000    0.100800000
   56 LEU   CD2      584    2.780800000    2.317700000    0.019200000
   56 LEU   C        585    2.598100000    2.583800000   -0.265900000
   56 LEU   O        586    2.516100000    2.611100000   -0.177400000
   57 GLN   N        587    2.586500000    2.610400000   -0.394600000
   57 GLN   H        588    2.659690041    2.584055901   -0.457442712
   57 GLN   CA       589    2.466800000    2.678500000   -0.446500000
   57 GLN   CB       590    2.352100000    2.576500000   -0.454900000
   57 GLN   CG       591    2.373300000    2.479000000   -0.569900000
   57 GLN   CD       592    2.368400000    2.544000000   -0.706900000
   57 GLN   OE1      593    2.257400000    2.560200000   -0.759100000
   57 GLN   NE2      594    2.481300000    2.580500000   -0.765100000
   57 GLN   HE21     595    2.479401356    2.623441530   -0.855390753
   57 GLN   HE22     596    2.568626293    2.565176794   -0.718847239
   57 GLN   C        597    2.427700000    2.794000000   -0.355800000
   57 GLN   O        598    2.311600000    2.803100000   -0.309400000
   58 ILE   N        599    2.516400000    2.891000000   -0.342800000
   58 ILE   H        600    2.604508810    2.880931932   -0.389011163
   58 ILE   CA       601    2.493000000    3.011800000   -0.264900000
   58 ILE   CB       602    2.630100000    3.066500000   -0.213400000
   58 ILE   CG1      603    2.675100000    2.972400000   -0.098500000
   58 ILE   CG2      604    2.617800000    3.213500000   -0.169300000
   58 ILE   CD       605    2.824600000    2.995400000   -0.064100000
   58 ILE   C        606    2.420400000    3.116300000   -0.350400000
   58 ILE   O        607    2.455500000    3.140500000   -0.466700000
   59 ASN   N        608    2.314500000    3.167100000   -0.290500000
   59 ASN   H        609    2.301260034    3.147634359   -0.193310535
   59 ASN   CA       610    2.214600000    3.251000000   -0.359000000
   59 ASN   CB       611    2.080500000    3.230600000   -0.288400000
   59 ASN   CG       612    1.965000000    3.298600000   -0.358800000
   59 ASN   OD1      613    1.946400000    3.417100000   -0.324400000
   59 ASN   ND2      614    1.915500000    3.232000000   -0.461200000
   59 ASN   HD21     615    1.838977518    3.269916279   -0.513225624
   59 ASN   HD22     616    1.954465932    3.143553092   -0.486867111
   59 ASN   C        617    2.255000000    3.397400000   -0.373000000
   59 ASN   O        618    2.291700000    3.460700000   -0.274000000
   60 SER   N        619    2.226800000    3.448500000   -0.494100000
   60 SER   H        620    2.185101906    3.390247560   -0.563870496
   60 SER   CA       621    2.257000000    3.591000000   -0.525500000
   60 SER   CB       622    2.264300000    3.613900000   -0.675000000
   60 SER   OG       623    2.143200000    3.600700000   -0.744400000
   60 SER   HG       624    2.158504316    3.617633006   -0.841760419
   60 SER   C        625    2.168700000    3.699300000   -0.464200000
   60 SER   O        626    2.205400000    3.817700000   -0.477400000
   61 ARG   N        627    2.052600000    3.666000000   -0.413800000
   61 ARG   H        628    2.019986866    3.571927845   -0.423117354
   61 ARG   CA       629    1.969100000    3.765300000   -0.343400000
   61 ARG   CB       630    1.826700000    3.719500000   -0.325000000
   61 ARG   CG       631    1.731500000    3.835000000   -0.295900000
   61 ARG   CD       632    1.606300000    3.765700000   -0.250300000
   61 ARG   NE       633    1.510100000    3.865300000   -0.206300000
   61 ARG   HE       634    1.540644450    3.954549436   -0.173110021
   61 ARG   CZ       635    1.379400000    3.835100000   -0.211100000
   61 ARG   NH1      636    1.343900000    3.725700000   -0.278400000
   61 ARG   HH11     637    1.247513740    3.699732970   -0.284349973
   61 ARG   HH12     638    1.413646363    3.669571118   -0.322953266
   61 ARG   NH2      639    1.292500000    3.924900000   -0.164600000
   61 ARG   HH21     640    1.194447370    3.905382745   -0.166781387
   61 ARG   HH22     641    1.325377854    4.011767025   -0.127543736
   61 ARG   C        642    2.027700000    3.810800000   -0.210600000
   61 ARG   O        643    2.028200000    3.933300000   -0.187600000
   62 TRP   N        644    2.077300000    3.720200000   -0.127300000
   62 TRP   H        645    2.077158681    3.624046313   -0.154767227
   62 TRP   CA       646    2.132100000    3.756300000    0.003200000
   62 TRP   CB       647    2.083300000    3.661100000    0.113400000
   62 TRP   CG       648    1.936000000    3.636100000    0.109600000
   62 TRP   CD1      649    1.871900000    3.524700000    0.064300000
   62 TRP   HD1      650    1.921310829    3.432089189    0.034926411
   62 TRP   CD2      651    1.832600000    3.730500000    0.142700000
   62 TRP   NE1      652    1.736000000    3.545700000    0.060900000
   62 TRP   HE1      653    1.667987414    3.480251318    0.027873371
   62 TRP   CE2      654    1.709000000    3.669600000    0.109600000
   62 TRP   CE3      655    1.833300000    3.858400000    0.196500000
   62 TRP   HE3      656    1.927056280    3.908439794    0.220723520
   62 TRP   CZ2      657    1.587500000    3.732700000    0.130700000
   62 TRP   HZ2      658    1.493166839    3.682954572    0.108168974
   62 TRP   CZ3      659    1.711500000    3.920800000    0.218600000
   62 TRP   HZ3      660    1.709904502    4.018860868    0.266165959
   62 TRP   CH2      661    1.590600000    3.861100000    0.181400000
   62 TRP   HH2      662    1.497526289    3.916715358    0.192590010
   62 TRP   C        663    2.284800000    3.764300000    0.010100000
   62 TRP   O        664    2.332300000    3.839600000    0.096800000
   63 TRP   N        665    2.353700000    3.673100000   -0.058400000
   63 TRP   H        666    2.308686454    3.625867356   -0.134181647
   63 TRP   CA       667    2.490600000    3.639800000   -0.027600000
   63 TRP   CB       668    2.506800000    3.491900000    0.011200000
   63 TRP   CG       669    2.403600000    3.442800000    0.106800000
   63 TRP   CD1      670    2.295900000    3.362000000    0.077700000
   63 TRP   HD1      671    2.271386749    3.325148269   -0.021909490
   63 TRP   CD2      672    2.391900000    3.472800000    0.245000000
   63 TRP   NE1      673    2.224300000    3.334400000    0.189900000
   63 TRP   HE1      674    2.146687306    3.271610786    0.195712430
   63 TRP   CE2      675    2.276100000    3.406700000    0.293100000
   63 TRP   CE3      676    2.469400000    3.548000000    0.332300000
   63 TRP   HE3      677    2.559689682    3.597930181    0.297146759
   63 TRP   CZ2      678    2.239300000    3.413300000    0.427800000
   63 TRP   HZ2      679    2.152282729    3.359523788    0.465444570
   63 TRP   CZ3      680    2.430200000    3.558600000    0.464800000
   63 TRP   HZ3      681    2.488060118    3.620686799    0.533199095
   63 TRP   CH2      682    2.317900000    3.491000000    0.511700000
   63 TRP   HH2      683    2.291031216    3.499318831    0.617008430
   63 TRP   C        684    2.608900000    3.692400000   -0.105200000
   63 TRP   O        685    2.714200000    3.717700000   -0.043200000
   64 CYS1  N        686    2.596200000    3.691400000   -0.235300000
   64 CYS1  H        687    2.512424598    3.653294542   -0.274410818
   64 CYS1  CA       688    2.698500000    3.743300000   -0.327100000
   64 CYS1  CB       689    2.763800000    3.626500000   -0.398800000
   64 CYS1  SG       690    2.656200000    3.523300000   -0.500700000
   64 CYS1  C        691    2.632400000    3.835500000   -0.428600000
   64 CYS1  O        692    2.510200000    3.831400000   -0.447500000
   65 ASN   N        693    2.715700000    3.916500000   -0.490800000
   65 ASN   H        694    2.813104085    3.912065626   -0.468601337
   65 ASN   CA       695    2.670000000    4.013400000   -0.592000000
   65 ASN   CB       696    2.738100000    4.149200000   -0.571200000
   65 ASN   CG       697    2.691000000    4.242300000   -0.682400000
   65 ASN   OD1      698    2.573600000    4.255900000   -0.714100000
   65 ASN   ND2      699    2.791400000    4.293800000   -0.752700000
   65 ASN   HD21     700    2.772518939    4.356401443   -0.828360854
   65 ASN   HD22     701    2.885800741    4.269936239   -0.729917968
   65 ASN   C        702    2.698500000    3.964600000   -0.734200000
   65 ASN   O        703    2.813000000    3.931600000   -0.764700000
   66 ASP   N        704    2.592000000    3.948400000   -0.811600000
   66 ASP   H        705    2.500054061    3.956771519   -0.773183050
   66 ASP   CA       706    2.610200000    3.918000000   -0.954500000
   66 ASP   CB       707    2.546200000    3.785800000   -0.989400000
   66 ASP   CG       708    2.395100000    3.790300000   -0.983300000
   66 ASP   OD1      709    2.328800000    3.889800000   -0.954200000
   66 ASP   OD2      710    2.345500000    3.676900000   -1.004800000
   66 ASP   C        711    2.566400000    4.031700000   -1.046000000
   66 ASP   O        712    2.571900000    4.014300000   -1.167300000
   67 GLY   N        713    2.523400000    4.140800000   -0.986000000
   67 GLY   H        714    2.519137660    4.141415665   -0.886092776
   67 GLY   CA       715    2.481700000    4.260700000   -1.057700000
   67 GLY   C        716    2.354400000    4.255300000   -1.140100000
   67 GLY   O        717    2.319100000    4.354200000   -1.205500000
   68 ARG   N        718    2.282200000    4.144100000   -1.134800000
   68 ARG   H        719    2.314305406    4.067604397   -1.078963939
   68 ARG   CA       720    2.156000000    4.130800000   -1.209200000
   68 ARG   CB       721    2.174600000    4.045400000   -1.333900000
   68 ARG   CG       722    2.219700000    3.904800000   -1.294600000
   68 ARG   CD       723    2.247700000    3.818700000   -1.412200000
   68 ARG   NE       724    2.143900000    3.720100000   -1.428100000
   68 ARG   HE       725    2.166067604    3.630963260   -1.388562184
   68 ARG   CZ       726    2.024200000    3.725500000   -1.485500000
   68 ARG   NH1      727    1.950300000    3.831100000   -1.514500000
   68 ARG   HH11     728    1.861158736    3.819257792   -1.558244682
   68 ARG   HH12     729    1.983503862    3.922874411   -1.492706400
   68 ARG   NH2      730    1.989700000    3.612700000   -1.549700000
   68 ARG   HH21     731    1.901388384    3.606661054   -1.596225151
   68 ARG   HH22     732    2.052322317    3.534746110   -1.550979279
   68 ARG   C        733    2.042400000    4.076500000   -1.124300000
   68 ARG   O        734    1.938500000    4.038300000   -1.179500000
   69 THR   N        735    2.059000000    4.089600000   -0.995200000
   69 THR   H        736    2.141814873    4.134580349   -0.961756540
   69 THR   CA       737    1.960700000    4.040800000   -0.897300000
   69 THR   CB       738    2.020800000    3.938400000   -0.791000000
   69 THR   OG1      739    2.085100000    3.833400000   -0.871500000
   69 THR   HG1      740    2.125465977    3.764876085   -0.810877719
   69 THR   CG2      741    1.912300000    3.886300000   -0.695500000
   69 THR   C        742    1.899400000    4.159700000   -0.822400000
   69 THR   O        743    1.968300000    4.224100000   -0.742500000
   70 PRO   N        744    1.768700000    4.174100000   -0.841800000
   70 PRO   CA       745    1.695300000    4.282400000   -0.773300000
   70 PRO   CB       746    1.555700000    4.274900000   -0.833300000
   70 PRO   CG       747    1.575900000    4.209200000   -0.967100000
   70 PRO   CD       748    1.688700000    4.109500000   -0.946300000
   70 PRO   C        749    1.695500000    4.252000000   -0.624200000
   70 PRO   O        750    1.673900000    4.135600000   -0.588600000
   71 GLY   N        751    1.716300000    4.349300000   -0.540100000
   71 GLY   H        752    1.735912613    4.439468038   -0.578636610
   71 GLY   CA       753    1.713500000    4.338300000   -0.394700000
   71 GLY   C        754    1.832800000    4.271000000   -0.328700000
   71 GLY   O        755    1.825700000    4.225700000   -0.212600000
   72 SER   N        756    1.941800000    4.262700000   -0.401800000
   72 SER   H        757    1.939768485    4.303527802   -0.493063156
   72 SER   CA       758    2.066500000    4.197600000   -0.358800000
   72 SER   CB       759    2.165900000    4.200200000   -0.473700000
   72 SER   OG       760    2.301500000    4.183500000   -0.434300000
   72 SER   HG       761    2.360335765    4.186360142   -0.515109482
   72 SER   C        762    2.113900000    4.258200000   -0.227600000
   72 SER   O        763    2.105500000    4.381900000   -0.212500000
   73 ARG   N        764    2.164600000    4.177500000   -0.136900000
   73 ARG   H        765    2.161142221    4.079334484   -0.155650342
   73 ARG   CA       766    2.225400000    4.219600000   -0.011300000
   73 ARG   CB       767    2.161500000    4.155500000    0.112700000
   73 ARG   CG       768    2.018700000    4.198300000    0.143900000
   73 ARG   CD       769    2.020900000    4.329900000    0.212300000
   73 ARG   NE       770    1.892800000    4.377100000    0.261700000
   73 ARG   HE       771    1.874065742    4.369785821    0.359656778
   73 ARG   CZ       772    1.798000000    4.430200000    0.182300000
   73 ARG   NH1      773    1.784100000    4.393400000    0.054400000
   73 ARG   HH11     774    1.712642076    4.434733810   -0.002038296
   73 ARG   HH12     775    1.845170274    4.324565077    0.015256993
   73 ARG   NH2      776    1.757100000    4.554500000    0.214600000
   73 ARG   HH21     777    1.686871429    4.599865240    0.159737054
   73 ARG   HH22     778    1.796983611    4.601356737    0.293427303
   73 ARG   C        779    2.377400000    4.205800000    0.002900000
   73 ARG   O        780    2.442500000    4.274900000    0.084900000
   74 ASN   N        781    2.434600000    4.114300000   -0.070500000
   74 ASN   H        782    2.376283769    4.061313979   -0.132076771
   74 ASN   CA       783    2.578000000    4.083300000   -0.069500000
   74 ASN   CB       784    2.656500000    4.178600000   -0.158900000
   74 ASN   CG       785    2.798200000    4.132800000   -0.190900000
   74 ASN   OD1      786    2.831800000    4.016900000   -0.165200000
   74 ASN   ND2      787    2.883800000    4.219200000   -0.243600000
   74 ASN   HD21     788    2.977116275    4.190364657   -0.265061494
   74 ASN   HD22     789    2.855062932    4.313218094   -0.261896963
   74 ASN   C        790    2.631500000    4.071800000    0.073100000
   74 ASN   O        791    2.725500000    4.147100000    0.106000000
   75 LEU   N        792    2.572300000    3.986000000    0.154400000
   75 LEU   H        793    2.495990869    3.931226366    0.120095985
   75 LEU   CA       794    2.615300000    3.969000000    0.293000000
   75 LEU   CB       795    2.500900000    3.905500000    0.373300000
   75 LEU   CG       796    2.381500000    3.999800000    0.397900000
   75 LEU   CD1      797    2.257400000    3.919300000    0.433600000
   75 LEU   CD2      798    2.415600000    4.096900000    0.511000000
   75 LEU   C        799    2.751800000    3.901100000    0.308500000
   75 LEU   O        800    2.816700000    3.919700000    0.414100000
   76 CYS1  N        801    2.797300000    3.831200000    0.206100000
   76 CYS1  H        802    2.740849891    3.821151345    0.124170703
   76 CYS1  CA       803    2.929900000    3.768000000    0.211100000
   76 CYS1  CB       804    2.939600000    3.630300000    0.147700000
   76 CYS1  SG       805    2.859500000    3.496100000    0.236100000
   76 CYS1  C        806    3.039000000    3.859800000    0.158900000
   76 CYS1  O        807    3.157300000    3.822900000    0.156800000
   77 ASN   N        808    2.996400000    3.968100000    0.097100000
   77 ASN   H        809    2.897512056    3.980342143    0.088655802
   77 ASN   CA       810    3.082700000    4.072500000    0.039500000
   77 ASN   CB       811    3.158900000    4.148800000    0.148300000
   77 ASN   CG       812    3.212600000    4.281200000    0.095700000
   77 ASN   OD1      813    3.135100000    4.358900000    0.039600000
   77 ASN   ND2      814    3.343000000    4.301200000    0.104700000
   77 ASN   HD21     815    3.382887269    4.386667593    0.071469046
   77 ASN   HD22     816    3.401727687    4.230857399    0.144737198
   77 ASN   C        817    3.171100000    4.016300000   -0.070200000
   77 ASN   O        818    3.294700000    4.033100000   -0.068900000
   78 ILE   N        819    3.114900000    3.940800000   -0.161600000
   78 ILE   H        820    3.016256392    3.925189119   -0.156526633
   78 ILE   CA       821    3.190400000    3.878000000   -0.271300000
   78 ILE   CB       822    3.218300000    3.725500000   -0.238400000
   78 ILE   CG1      823    3.088200000    3.663900000   -0.185100000
   78 ILE   CG2      824    3.343700000    3.700300000   -0.152400000
   78 ILE   CD       825    3.093600000    3.512000000   -0.154600000
   78 ILE   C        826    3.109900000    3.885000000   -0.401300000
   78 ILE   O        827    2.986400000    3.868800000   -0.397200000
   79 PRO   N        828    3.182800000    3.879500000   -0.510800000
   79 PRO   CA       829    3.119500000    3.863400000   -0.642100000
   79 PRO   CB       830    3.226100000    3.896700000   -0.744500000
   79 PRO   CG       831    3.355500000    3.902900000   -0.671000000
   79 PRO   CD       832    3.327600000    3.902300000   -0.521500000
   79 PRO   C        833    3.079200000    3.714600000   -0.644600000
   79 PRO   O        834    3.157600000    3.627300000   -0.600500000
   80 CYS2  N        835    2.962900000    3.690800000   -0.703300000
   80 CYS2  H        836    2.906120821    3.767172318   -0.734014718
   80 CYS2  CA       837    2.916700000    3.552200000   -0.723600000
   80 CYS2  CB       838    2.774900000    3.533800000   -0.774700000
   80 CYS2  SG       839    2.647100000    3.616000000   -0.676200000
   80 CYS2  C        840    3.015000000    3.471600000   -0.807300000
   80 CYS2  O        841    3.021400000    3.348400000   -0.788000000
   81 SER   N        842    3.076900000    3.529400000   -0.908300000
   81 SER   H        843    3.052691324    3.624333049   -0.928341363
   81 SER   CA       844    3.177500000    3.467100000   -0.993300000
   81 SER   CB       845    3.238100000    3.564300000   -1.095300000
   81 SER   OG       846    3.303500000    3.668100000   -1.023500000
   81 SER   HG       847    3.343941643    3.732945190   -1.087994766
   81 SER   C        848    3.290700000    3.402700000   -0.910900000
   81 SER   O        849    3.333800000    3.293900000   -0.956100000
   82 ALA   N        850    3.322600000    3.457200000   -0.795000000
   82 ALA   H        851    3.275723998    3.540009532   -0.764255538
   82 ALA   CA       852    3.427200000    3.396300000   -0.710700000
   82 ALA   CB       853    3.472200000    3.493000000   -0.602000000
   82 ALA   C        854    3.386900000    3.260400000   -0.654000000
   82 ALA   O        855    3.470300000    3.179800000   -0.608100000
   83 LEU   N        856    3.257100000    3.233800000   -0.651900000
   83 LEU   H        857    3.195094404    3.304615526   -0.685670806
   83 LEU   CA       858    3.197300000    3.109300000   -0.604200000
   83 LEU   CB       859    3.061800000    3.142400000   -0.543100000
   83 LEU   CG       860    3.051100000    3.236400000   -0.424400000
   83 LEU   CD1      861    2.904000000    3.257300000   -0.385700000
   83 LEU   CD2      862    3.127700000    3.187200000   -0.302000000
   83 LEU   C        863    3.206000000    2.996200000   -0.704900000
   83 LEU   O        864    3.167100000    2.881500000   -0.673900000
   84 LEU   N        865    3.247300000    3.027100000   -0.826700000
   84 LEU   H        866    3.270425807    3.122460207   -0.845977656
   84 LEU   CA       867    3.261000000    2.929500000   -0.934700000
   84 LEU   CB       868    3.191400000    2.979300000   -1.061400000
   84 LEU   CG       869    3.044600000    3.018300000   -1.057300000
   84 LEU   CD1      870    3.001400000    3.077100000   -1.191600000
   84 LEU   CD2      871    2.959700000    2.894200000   -1.032900000
   84 LEU   C        872    3.404700000    2.884100000   -0.957000000
   84 LEU   O        873    3.433400000    2.824300000   -1.062200000
   85 SER   N        874    3.494200000    2.919700000   -0.867600000
   85 SER   H        875    3.465771824    2.979640464   -0.792773670
   85 SER   CA       876    3.634000000    2.875400000   -0.872700000
   85 SER   CB       877    3.710900000    2.948200000   -0.763300000
   85 SER   OG       878    3.848400000    2.921200000   -0.783400000
   85 SER   HG       879    3.902172238    2.967640134   -0.713030544
   85 SER   C        880    3.647400000    2.724500000   -0.849700000
   85 SER   O        881    3.576500000    2.664000000   -0.768100000
   86 SER   N        882    3.761900000    2.674200000   -0.894300000
   86 SER   H        883    3.823750344    2.733285950   -0.946101404
   86 SER   CA       884    3.800800000    2.534300000   -0.870000000
   86 SER   CB       885    3.910700000    2.486800000   -0.965000000
   86 SER   OG       886    3.840100000    2.421500000   -1.069100000
   86 SER   HG       887    3.905011232    2.386741208   -1.136763567
   86 SER   C        888    3.838800000    2.515300000   -0.723300000
   86 SER   O        889    3.831400000    2.405500000   -0.667100000
   87 ASP   N        890    3.884600000    2.624400000   -0.666800000
   87 ASP   H        891    3.890492893    2.705799968   -0.724586841
   87 ASP   CA       892    3.928200000    2.639300000   -0.527100000
   87 ASP   CB       893    4.022100000    2.760700000   -0.521200000
   87 ASP   CG       894    4.076200000    2.804100000   -0.386900000
   87 ASP   OD1      895    4.033500000    2.770200000   -0.274200000
   87 ASP   OD2      896    4.178500000    2.880200000   -0.393300000
   87 ASP   C        897    3.799900000    2.665700000   -0.447100000
   87 ASP   O        898    3.749000000    2.776200000   -0.471200000
   88 ILE   N        899    3.773200000    2.585000000   -0.346100000
   88 ILE   H        900    3.834343863    2.508934523   -0.324294697
   88 ILE   CA       901    3.651500000    2.608900000   -0.265800000
   88 ILE   CB       902    3.599300000    2.473600000   -0.204600000
   88 ILE   CG1      903    3.692000000    2.420000000   -0.093400000
   88 ILE   CG2      904    3.558700000    2.374300000   -0.316300000
   88 ILE   CD       905    3.636300000    2.322600000    0.013700000
   88 ILE   C        906    3.658200000    2.714200000   -0.156300000
   88 ILE   O        907    3.560000000    2.731500000   -0.080100000
   89 THR   N        908    3.774200000    2.778600000   -0.136900000
   89 THR   H        909    3.851432926    2.758455355   -0.197143409
   89 THR   CA       910    3.791300000    2.877200000   -0.030600000
   89 THR   CB       911    3.926700000    2.959100000   -0.042300000
   89 THR   OG1      912    4.033900000    2.859200000   -0.051400000
   89 THR   HG1      913    4.122174773    2.905562551   -0.059020912
   89 THR   CG2      914    3.941900000    3.055300000    0.076600000
   89 THR   C        915    3.673600000    2.976100000   -0.016100000
   89 THR   O        916    3.634100000    2.998300000    0.100000000
   90 ALA   N        917    3.650700000    3.048200000   -0.124200000
   90 ALA   H        918    3.703360677    3.030353527   -0.207316524
   90 ALA   CA       919    3.547900000    3.155500000   -0.124400000
   90 ALA   CB       920    3.536600000    3.221200000   -0.261700000
   90 ALA   C        921    3.412500000    3.106600000   -0.073500000
   90 ALA   O        922    3.336600000    3.167100000    0.006500000
   91 SER   N        923    3.374600000    2.991900000   -0.129600000
   91 SER   H        924    3.437005742    2.950291099   -0.195737907
   91 SER   CA       925    3.249400000    2.922000000   -0.102400000
   91 SER   CB       926    3.228200000    2.803500000   -0.191700000
   91 SER   OG       927    3.202000000    2.833500000   -0.326000000
   91 SER   HG       928    3.189359120    2.748606275   -0.377315335
   91 SER   C        929    3.242900000    2.881700000    0.046700000
   91 SER   O        930    3.140700000    2.905700000    0.111000000
   92 VAL   N        931    3.350200000    2.821100000    0.095300000
   92 VAL   H        932    3.426350853    2.799660422    0.034133081
   92 VAL   CA       933    3.359500000    2.784600000    0.238100000
   92 VAL   CB       934    3.489000000    2.703800000    0.265000000
   92 VAL   CG1      935    3.512500000    2.698700000    0.415100000
   92 VAL   CG2      936    3.477600000    2.567200000    0.201300000
   92 VAL   C        937    3.347700000    2.910500000    0.326100000
   92 VAL   O        938    3.271600000    2.902000000    0.424400000
   93 ASN   N        939    3.419900000    3.016300000    0.291200000
   93 ASN   H        940    3.478414859    3.010835134    0.210291740
   93 ASN   CA       941    3.416000000    3.141300000    0.368500000
   93 ASN   CB       942    3.516800000    3.247200000    0.324700000
   93 ASN   CG       943    3.658200000    3.208300000    0.364200000
   93 ASN   OD1      944    3.754600000    3.267100000    0.312000000
   93 ASN   ND2      945    3.671000000    3.118800000    0.463100000
   93 ASN   HD21     946    3.761969883    3.089845388    0.492867615
   93 ASN   HD22     947    3.589582542    3.080962263    0.507139792
   93 ASN   C        948    3.274700000    3.203400000    0.380300000
   93 ASN   O        949    3.236100000    3.239300000    0.490800000
   94 CYS2  N        950    3.209600000    3.199600000    0.267000000
   94 CYS2  H        951    3.254321927    3.166382050    0.183954729
   94 CYS2  CA       952    3.069500000    3.244900000    0.263300000
   94 CYS2  CB       953    3.029100000    3.270400000    0.118500000
   94 CYS2  SG       954    2.864400000    3.343100000    0.104600000
   94 CYS2  C        955    2.977800000    3.152700000    0.342400000
   94 CYS2  O        956    2.897300000    3.202500000    0.423600000
   95 ALA   N        957    2.994500000    3.022500000    0.326300000
   95 ALA   H        958    3.065404545    2.990737521    0.263342153
   95 ALA   CA       959    2.913400000    2.922700000    0.396900000
   95 ALA   CB       960    2.949500000    2.779400000    0.361200000
   95 ALA   C        961    2.923600000    2.933000000    0.549100000
   95 ALA   O        962    2.822200000    2.918000000    0.617900000
   96 LYSH  N        963    3.042400000    2.962800000    0.598700000
   96 LYSH  H        964    3.121085417    2.966193478    0.537079473
   96 LYSH  CA       965    3.062700000    2.991200000    0.741900000
   96 LYSH  CB       966    3.210000000    3.011200000    0.777500000
   96 LYSH  CG       967    3.287400000    2.879200000    0.769700000
   96 LYSH  CD       968    3.435800000    2.907100000    0.787900000
   96 LYSH  CE       969    3.520500000    2.781600000    0.793800000
   96 LYSH  NZ       970    3.661000000    2.824200000    0.816900000
   96 LYSH  HZ1      971    3.665098053    2.923941481    0.822802788
   96 LYSH  HZ2      972    3.718266677    2.792863025    0.741146969
   96 LYSH  HZ3      973    3.694362987    2.784307170    0.902313542
   96 LYSH  C        974    2.980200000    3.111500000    0.790600000
   96 LYSH  O        975    2.929600000    3.101100000    0.902700000
   97 LYSH  N        976    2.966000000    3.210100000    0.704900000
   97 LYSH  H        977    3.013021715    3.206406292    0.616722254
   97 LYSH  CA       978    2.881100000    3.326300000    0.737900000
   97 LYSH  CB       979    2.908700000    3.445600000    0.647000000
   97 LYSH  CG       980    3.053700000    3.492700000    0.656300000
   97 LYSH  CD       981    3.084100000    3.607300000    0.561000000
   97 LYSH  CE       982    3.234000000    3.629300000    0.551000000
   97 LYSH  NZ       983    3.256900000    3.752400000    0.470800000
   97 LYSH  HZ1      984    3.168930717    3.790901672    0.442888956
   97 LYSH  HZ2      985    3.310720671    3.729808793    0.389602877
   97 LYSH  HZ3      986    3.306669739    3.819371149    0.525916588
   97 LYSH  C        987    2.733300000    3.290500000    0.738600000
   97 LYSH  O        988    2.657000000    3.331800000    0.827200000
   98 ILE   N        989    2.689700000    3.212700000    0.641600000
   98 ILE   H        990    2.756045034    3.181400418    0.573639183
   98 ILE   CA       991    2.552000000    3.169300000    0.626600000
   98 ILE   CB       992    2.530700000    3.099700000    0.489600000
   98 ILE   CG1      993    2.564300000    3.191000000    0.370200000
   98 ILE   CG2      994    2.388700000    3.038600000    0.481700000
   98 ILE   CD       995    2.562000000    3.120400000    0.232100000
   98 ILE   C        996    2.503000000    3.087100000    0.745300000
   98 ILE   O        997    2.405900000    3.125400000    0.812600000
   99 VAL   N        998    2.587500000    2.996600000    0.791500000
   99 VAL   H        999    2.680342854    2.993341443    0.754492077
   99 VAL   CA      1000    2.548800000    2.900900000    0.895500000
   99 VAL   CB      1001    2.639800000    2.777400000    0.885900000
   99 VAL   CG1     1002    2.781100000    2.813800000    0.927900000
   99 VAL   CG2     1003    2.583400000    2.659400000    0.963200000
   99 VAL   C       1004    2.543100000    2.969700000    1.031600000
   99 VAL   O       1005    2.473700000    2.921200000    1.123300000
  100 SER   N       1006    2.620500000    3.075200000    1.040900000
  100 SER   H       1007    2.674485494    3.103314756    0.961558164
  100 SER   CA      1008    2.629700000    3.152900000    1.165000000
  100 SER   CB      1009    2.764700000    3.219400000    1.172300000
  100 SER   OG      1010    2.871400000    3.126400000    1.181800000
  100 SER   HG      1011    2.958309064    3.175657024    1.186334327
  100 SER   C       1012    2.512400000    3.249500000    1.176500000
  100 SER   O       1013    2.499500000    3.313100000    1.282000000
  101 ASP   N       1014    2.430700000    3.259900000    1.075000000
  101 ASP   H       1015    2.448510506    3.200552894    0.996509829
  101 ASP   CA      1016    2.316200000    3.349500000    1.065000000
  101 ASP   CB      1017    2.280600000    3.385400000    0.920700000
  101 ASP   CG      1018    2.242600000    3.532000000    0.900900000
  101 ASP   OD1     1019    2.324800000    3.622300000    0.926600000
  101 ASP   OD2     1020    2.127600000    3.551900000    0.855100000
  101 ASP   C       1021    2.192400000    3.318300000    1.148100000
  101 ASP   O       1022    2.113200000    3.414300000    1.167800000
  102 GLY   N       1023    2.172300000    3.194200000    1.188700000
  102 GLY   H       1024    2.231316364    3.120314303    1.156173511
  102 GLY   CA      1025    2.062200000    3.165600000    1.282300000
  102 GLY   C       1026    1.981200000    3.041300000    1.250500000
  102 GLY   O       1027    1.919500000    2.989800000    1.345800000
  103 ASN   N       1028    1.980500000    3.000500000    1.124400000
  103 ASN   H       1029    2.030460161    3.052823719    1.055362251
  103 ASN   CA      1030    1.907600000    2.879900000    1.084800000
  103 ASN   CB      1031    1.797600000    2.904600000    0.982400000
  103 ASN   CG      1032    1.670800000    2.824500000    1.006300000
  103 ASN   OD1     1033    1.651300000    2.757700000    1.109800000
  103 ASN   ND2     1034    1.567200000    2.842800000    0.924000000
  103 ASN   HD21    1035    1.482671474    2.791175303    0.937777482
  103 ASN   HD22    1036    1.574166624    2.908125301    0.848607220
  103 ASN   C       1037    1.999000000    2.760000000    1.059700000
  103 ASN   O       1038    1.947200000    2.657900000    1.011700000
  104 GLY   N       1039    2.124000000    2.771100000    1.099700000
  104 GLY   H       1040    2.155997282    2.857064582    1.139527937
  104 GLY   CA      1041    2.217700000    2.656700000    1.086000000
  104 GLY   C       1042    2.217300000    2.614200000    0.938800000
  104 GLY   O       1043    2.215100000    2.704000000    0.854100000
  105 MET   N       1044    2.218500000    2.484700000    0.911500000
  105 MET   H       1045    2.213028615    2.418423939    0.986182982
  105 MET   CA      1046    2.227800000    2.437000000    0.772400000
  105 MET   CB      1047    2.303600000    2.304800000    0.763200000
  105 MET   CG      1048    2.451900000    2.322100000    0.787100000
  105 MET   SD      1049    2.537900000    2.166000000    0.749100000
  105 MET   CE      1050    2.536900000    2.170600000    0.570300000
  105 MET   C       1051    2.091500000    2.430900000    0.706300000
  105 MET   O       1052    2.090200000    2.392100000    0.587100000
  106 ASN   N       1053    1.989600000    2.483900000    0.773500000
  106 ASN   H       1054    2.003283299    2.519477411    0.865950068
  106 ASN   CA      1055    1.855700000    2.489800000    0.710300000
  106 ASN   CB      1056    1.742000000    2.515000000    0.808400000
  106 ASN   CG      1057    1.720700000    2.393800000    0.896700000
  106 ASN   OD1     1058    1.683600000    2.286700000    0.844300000
  106 ASN   ND2     1059    1.754200000    2.404700000    1.025500000
  106 ASN   HD21    1060    1.741703745    2.326973960    1.087164466
  106 ASN   HD22    1061    1.791784079    2.490588946    1.060292613
  106 ASN   C       1062    1.856600000    2.583100000    0.589200000
  106 ASN   O       1063    1.767800000    2.574800000    0.502100000
  107 ALA   N       1064    1.961700000    2.664700000    0.580000000
  107 ALA   H       1065    2.028241025    2.666867751    0.654616304
  107 ALA   CA      1066    1.982400000    2.751400000    0.463400000
  107 ALA   CB      1067    2.106000000    2.837400000    0.487700000
  107 ALA   C       1068    2.000700000    2.674400000    0.332900000
  107 ALA   O       1069    1.973400000    2.729200000    0.226000000
  108 TRP   N       1070    2.037100000    2.546500000    0.343400000
  108 TRP   H       1071    2.053676154    2.507291553    0.433887175
  108 TRP   CA      1072    2.053200000    2.462400000    0.224100000
  108 TRP   CB      1073    2.184000000    2.382600000    0.233800000
  108 TRP   CG      1074    2.300000000    2.473600000    0.202600000
  108 TRP   CD1     1075    2.336000000    2.523400000    0.080300000
  108 TRP   HD1     1076    2.288336958    2.498062976   -0.014395669
  108 TRP   CD2     1077    2.379800000    2.543700000    0.299100000
  108 TRP   NE1     1078    2.441400000    2.610200000    0.095200000
  108 TRP   HE1     1079    2.489023813    2.656411726    0.020390584
  108 TRP   CE2     1080    2.471100000    2.623700000    0.227200000
  108 TRP   CE3     1081    2.383300000    2.542600000    0.437900000
  108 TRP   HE3     1082    2.312916387    2.481563648    0.494483661
  108 TRP   CZ2     1083    2.568200000    2.698500000    0.291700000
  108 TRP   HZ2     1084    2.641073668    2.757063204    0.235657340
  108 TRP   CZ3     1085    2.477300000    2.620000000    0.503300000
  108 TRP   HZ3     1086    2.479970887    2.621878424    0.612251080
  108 TRP   CH2     1087    2.569100000    2.696000000    0.429800000
  108 TRP   HH2     1088    2.643571071    2.755011246    0.483210978
  108 TRP   C       1089    1.931700000    2.368800000    0.211000000
  108 TRP   O       1090    1.924000000    2.281600000    0.299300000
  109 VAL   N       1091    1.848700000    2.392500000    0.110100000
  109 VAL   H       1092    1.867998287    2.463335166    0.042203348
  109 VAL   CA      1093    1.726500000    2.309600000    0.102500000
  109 VAL   CB      1094    1.614600000    2.366000000    0.014500000
  109 VAL   CG1     1095    1.660700000    2.390500000   -0.128500000
  109 VAL   CG2     1096    1.490100000    2.278300000    0.013600000
  109 VAL   C       1097    1.757300000    2.161100000    0.088400000
  109 VAL   O       1098    1.692300000    2.081100000    0.158700000
  110 ALA   N       1099    1.856200000    2.130800000    0.007500000
  110 ALA   H       1100    1.906548225    2.205809242   -0.035379713
  110 ALA   CA      1101    1.897200000    1.993500000   -0.023700000
  110 ALA   CB      1102    1.985700000    1.977700000   -0.145500000
  110 ALA   C       1103    1.950200000    1.924400000    0.100600000
  110 ALA   O       1104    1.919700000    1.804600000    0.117400000
  111 TRP   N       1105    2.012100000    1.998300000    0.189200000
  111 TRP   H       1106    2.031106926    2.093639219    0.165765621
  111 TRP   CA      1107    2.055100000    1.950000000    0.320200000
  111 TRP   CB      1108    2.148600000    2.045100000    0.392500000
  111 TRP   CG      1109    2.185800000    1.990400000    0.525200000
  111 TRP   CD1     1110    2.285600000    1.897500000    0.548600000
  111 TRP   HD1     1111    2.354863279    1.860043747    0.473230064
  111 TRP   CD2     1112    2.119900000    2.009300000    0.650400000
  111 TRP   NE1     1113    2.284800000    1.859200000    0.680800000
  111 TRP   HE1     1114    2.349537605    1.796346543    0.723910155
  111 TRP   CE2     1115    2.179800000    1.922100000    0.743500000
  111 TRP   CE3     1116    2.018200000    2.095900000    0.690800000
  111 TRP   HE3     1117    1.968994675    2.161927107    0.619383915
  111 TRP   CZ2     1118    2.149200000    1.928400000    0.878400000
  111 TRP   HZ2     1119    2.205285536    1.870764437    0.951976861
  111 TRP   CZ3     1120    1.981800000    2.095400000    0.824000000
  111 TRP   HZ3     1121    1.902664256    2.162231680    0.857942018
  111 TRP   CH2     1122    2.044300000    2.011000000    0.916200000
  111 TRP   HH2     1123    2.010030562    2.010036869    1.019668246
  111 TRP   C       1124    1.934300000    1.908500000    0.404600000
  111 TRP   O       1125    1.928400000    1.798600000    0.464300000
  112 ARG   N       1126    1.843800000    2.003800000    0.422800000
  112 ARG   H       1127    1.862149929    2.094499725    0.384894328
  112 ARG   CA      1128    1.718500000    1.983000000    0.495500000
  112 ARG   CB      1129    1.621400000    2.099000000    0.494400000
  112 ARG   CG      1130    1.659200000    2.243800000    0.509100000
  112 ARG   CD      1131    1.536800000    2.329600000    0.513500000
  112 ARG   NE      1132    1.477600000    2.355500000    0.383600000
  112 ARG   HE      1133    1.430339555    2.278480592    0.340769391
  112 ARG   CZ      1134    1.478500000    2.469500000    0.314300000
  112 ARG   NH1     1135    1.559600000    2.572100000    0.338300000
  112 ARG   HH11    1136    1.554192149    2.654400046    0.281753934
  112 ARG   HH12    1137    1.626000867    2.566962508    0.412895785
  112 ARG   NH2     1138    1.371700000    2.500800000    0.239800000
  112 ARG   HH21    1139    1.370617649    2.585839270    0.187196283
  112 ARG   HH22    1140    1.293036833    2.439131843    0.236775996
  112 ARG   C       1141    1.647200000    1.859300000    0.439100000
  112 ARG   O       1142    1.600000000    1.779200000    0.522000000
  113 ASN   N       1143    1.630700000    1.852100000    0.307400000
  113 ASN   H       1144    1.675607858    1.918644607    0.247775344
  113 ASN   CA      1145    1.546400000    1.746300000    0.249100000
  113 ASN   CB      1146    1.496600000    1.777900000    0.108500000
  113 ASN   CG      1147    1.400300000    1.896100000    0.101800000
  113 ASN   OD1     1148    1.345400000    1.934400000    0.205900000
  113 ASN   ND2     1149    1.384000000    1.955500000   -0.015900000
  113 ASN   HD21    1150    1.321768633    2.033308806   -0.024446731
  113 ASN   HD22    1151    1.433961268    1.922405531   -0.095953906
  113 ASN   C       1152    1.611100000    1.608300000    0.258600000
  113 ASN   O       1153    1.545400000    1.505400000    0.280800000
  114 ARG   N       1154    1.740100000    1.604100000    0.235500000
  114 ARG   H       1155    1.790541653    1.690343577    0.239705365
  114 ARG   CA      1156    1.815600000    1.483600000    0.204200000
  114 ARG   CB      1157    1.862200000    1.491000000    0.057600000
  114 ARG   CG      1158    1.739500000    1.461400000   -0.030000000
  114 ARG   CD      1159    1.772900000    1.439900000   -0.173100000
  114 ARG   NE      1160    1.815300000    1.567700000   -0.230100000
  114 ARG   HE      1161    1.871716988    1.628209244   -0.173923894
  114 ARG   CZ      1162    1.782600000    1.608000000   -0.353500000
  114 ARG   NH1     1163    1.737800000    1.522500000   -0.445600000
  114 ARG   HH11    1164    1.714106242    1.555373202   -0.537021870
  114 ARG   HH12    1165    1.727914452    1.425541299   -0.423210579
  114 ARG   NH2     1166    1.773500000    1.738800000   -0.379600000
  114 ARG   HH21    1167    1.749135310    1.769876731   -0.471472731
  114 ARG   HH22    1168    1.791057834    1.805562526   -0.307250241
  114 ARG   C       1169    1.925800000    1.444000000    0.299100000
  114 ARG   O       1170    1.950500000    1.321700000    0.309700000
  115 CYS2  N       1171    1.974300000    1.537200000    0.377300000
  115 CYS2  H       1172    1.937325250    1.630051160    0.373904413
  115 CYS2  CA      1173    2.084300000    1.504100000    0.470800000
  115 CYS2  CB      1174    2.199100000    1.601800000    0.442600000
  115 CYS2  SG      1175    2.256300000    1.600900000    0.273900000
  115 CYS2  C       1176    2.044800000    1.493300000    0.615900000
  115 CYS2  O       1177    2.097200000    1.411600000    0.694000000
  116 LYSH  N       1178    1.971400000    1.591800000    0.661900000
  116 LYSH  H       1179    1.939241718    1.660295556    0.596522606
  116 LYSH  CA      1180    1.933200000    1.608500000    0.802500000
  116 LYSH  CB      1181    1.849200000    1.736300000    0.812600000
  116 LYSH  CG      1182    1.793000000    1.751200000    0.954700000
  116 LYSH  CD      1183    1.674500000    1.848100000    0.955400000
  116 LYSH  CE      1184    1.665800000    1.914700000    1.091800000
  116 LYSH  NZ      1185    1.545400000    2.001000000    1.104700000
  116 LYSH  HZ1     1186    1.492996921    1.998129603    1.019578451
  116 LYSH  HZ2     1187    1.573623876    2.095100822    1.123366764
  116 LYSH  HZ3     1188    1.488547274    1.967937646    1.180030262
  116 LYSH  C       1189    1.863400000    1.482100000    0.851800000
  116 LYSH  O       1190    1.781900000    1.423400000    0.778500000
  117 GLY   N       1191    1.915200000    1.431800000    0.963500000
  117 GLY   H       1192    1.995156545    1.475230812    1.004981507
  117 GLY   CA      1193    1.855800000    1.312600000    1.026700000
  117 GLY   C       1194    1.901800000    1.178100000    0.973300000
  117 GLY   O       1195    1.849900000    1.073300000    1.016400000
  118 THR   N       1196    1.989200000    1.180200000    0.874000000
  118 THR   H       1197    2.016811269    1.268556845    0.836175593
  118 THR   CA      1198    2.047300000    1.057800000    0.817100000
  118 THR   CB      1199    2.044000000    1.057100000    0.659800000
  118 THR   OG1     1200    2.156000000    1.140400000    0.616100000
  118 THR   HG1     1201    2.158438969    1.143308908    0.516172078
  118 THR   CG2     1202    1.909500000    1.110400000    0.607400000
  118 THR   C       1203    2.186800000    1.037500000    0.876100000
  118 THR   O       1204    2.232100000    1.111900000    0.965000000
  119 ASP   N       1205    2.239200000    0.921300000    0.843100000
  119 ASP   H       1206    2.182196158    0.855911598    0.793351443
  119 ASP   CA      1207    2.376800000    0.883000000    0.875600000
  119 ASP   CB      1208    2.393400000    0.731300000    0.873800000
  119 ASP   CG      1209    2.534700000    0.690000000    0.912100000
  119 ASP   OD1     1210    2.605100000    0.763300000    0.983000000
  119 ASP   OD2     1211    2.571500000    0.574600000    0.880400000
  119 ASP   C       1212    2.471300000    0.954300000    0.777900000
  119 ASP   O       1213    2.517800000    0.895000000    0.678000000
  120 VAL   N       1214    2.498800000    1.079300000    0.809400000
  120 VAL   H       1215    2.456244779    1.118294119    0.891060957
  120 VAL   CA      1216    2.588600000    1.163700000    0.730600000
  120 VAL   CB      1217    2.572100000    1.313400000    0.763000000
  120 VAL   CG1     1218    2.435600000    1.365500000    0.718300000
  120 VAL   CG2     1219    2.608800000    1.347800000    0.905500000
  120 VAL   C       1220    2.734200000    1.119900000    0.730400000
  120 VAL   O       1221    2.809900000    1.160400000    0.640600000
  121 GLN   N       1222    2.770100000    1.043000000    0.830600000
  121 GLN   H       1223    2.704747057    1.027665299    0.904720441
  121 GLN   CA      1224    2.902100000    0.978300000    0.838900000
  121 GLN   CB      1225    2.908800000    0.904800000    0.972800000
  121 GLN   CG      1226    3.053000000    0.896500000    1.016700000
  121 GLN   CD      1227    3.061500000    0.887700000    1.167400000
  121 GLN   OE1     1228    3.136800000    0.963200000    1.228300000
  121 GLN   NE2     1229    2.988400000    0.787100000    1.215100000
  121 GLN   HE21    1230    2.985132678    0.769965534    1.313566922
  121 GLN   HE22    1231    2.936782835    0.728702595    1.152446897
  121 GLN   C       1232    2.931700000    0.886100000    0.720700000
  121 GLN   O       1233    3.048000000    0.866900000    0.682000000
  122 ALA   N       1234    2.830000000    0.827100000    0.657600000
  122 ALA   H       1235    2.739924918    0.832907429    0.700643622
  122 ALA   CA      1236    2.839000000    0.754800000    0.531100000
  122 ALA   CB      1237    2.699900000    0.724400000    0.478300000
  122 ALA   C       1238    2.918600000    0.829000000    0.422700000
  122 ALA   O       1239    3.003100000    0.771000000    0.352300000
  123 TRP   N       1240    2.902100000    0.961600000    0.424000000
  123 TRP   H       1241    2.841319640    1.002019993    0.492351825
  123 TRP   CA      1242    2.970300000    1.050200000    0.328300000
  123 TRP   CB      1243    2.902700000    1.187200000    0.334700000
  123 TRP   CG      1244    2.762100000    1.173500000    0.285000000
  123 TRP   CD1     1245    2.648500000    1.160800000    0.358800000
  123 TRP   HD1     1246    2.644565232    1.162413512    0.467717006
  123 TRP   CD2     1247    2.724100000    1.154700000    0.148100000
  123 TRP   NE1     1248    2.540500000    1.145800000    0.277400000
  123 TRP   HE1     1249    2.445350118    1.140529565    0.307710434
  123 TRP   CE2     1250    2.582700000    1.139100000    0.147900000
  123 TRP   CE3     1251    2.794700000    1.146800000    0.028300000
  123 TRP   HE3     1252    2.903590834    1.151426534    0.026756825
  123 TRP   CZ2     1253    2.511100000    1.118400000    0.031100000
  123 TRP   HZ2     1254    2.402690325    1.107107076    0.032001204
  123 TRP   CZ3     1255    2.722200000    1.132900000   -0.088600000
  123 TRP   HZ3     1256    2.774109848    1.137762805   -0.184322102
  123 TRP   CH2     1257    2.583500000    1.112700000   -0.086900000
  123 TRP   HH2     1258    2.531473854    1.092061077   -0.180432427
  123 TRP   C       1259    3.121800000    1.058100000    0.339200000
  123 TRP   O       1260    3.190500000    1.094200000    0.241200000
  124 ILE   N       1261    3.174100000    1.026900000    0.455400000
  124 ILE   H       1262    3.113015084    1.000515971    0.530049287
  124 ILE   CA      1263    3.318600000    1.029200000    0.480100000
  124 ILE   CB      1264    3.350400000    1.140300000    0.586300000
  124 ILE   CG1     1265    3.295600000    1.098400000    0.723400000
  124 ILE   CG2     1266    3.302400000    1.280400000    0.538700000
  124 ILE   CD      1267    3.372900000    1.143700000    0.848800000
  124 ILE   C       1268    3.386300000    0.895500000    0.502400000
  124 ILE   O       1269    3.510000000    0.889200000    0.513400000
  125 ARG   N       1270    3.308000000    0.789800000    0.513100000
  125 ARG   H       1271    3.209019429    0.803140778    0.508112997
  125 ARG   CA      1272    3.359400000    0.653400000    0.532000000
  125 ARG   CB      1273    3.247600000    0.555100000    0.565000000
  125 ARG   CG      1274    3.211700000    0.559600000    0.714500000
  125 ARG   CD      1275    3.127700000    0.439200000    0.748200000
  125 ARG   NE      1276    3.028200000    0.475400000    0.846600000
  125 ARG   HE      1277    3.062827352    0.483793766    0.940037097
  125 ARG   CZ      1278    2.898400000    0.499300000    0.833100000
  125 ARG   NH1     1279    2.833400000    0.469000000    0.720700000
  125 ARG   HH11    1280    2.735526815    0.487964035    0.712876638
  125 ARG   HH12    1281    2.882521912    0.427310368    0.644221164
  125 ARG   NH2     1282    2.839200000    0.554900000    0.939200000
  125 ARG   HH21    1283    2.741467403    0.575916541    0.936622298
  125 ARG   HH22    1284    2.892626495    0.575495275    1.021184415
  125 ARG   C       1285    3.431100000    0.611300000    0.403600000
  125 ARG   O       1286    3.384300000    0.633700000    0.290600000
  126 GLY   N       1287    3.549700000    0.556800000    0.424300000
  126 GLY   H       1288    3.585913470    0.549986232    0.517263203
  126 GLY   CA      1289    3.629100000    0.505800000    0.310200000
  126 GLY   C       1290    3.733400000    0.606600000    0.265800000
  126 GLY   O       1291    3.822000000    0.572900000    0.185500000
  127 CYS2  N       1292    3.733500000    0.722100000    0.329700000
  127 CYS2  H       1293    3.668912600    0.734565873    0.405019783
  127 CYS2  CA      1294    3.823400000    0.833300000    0.296100000
  127 CYS2  CB      1295    3.745300000    0.962800000    0.299000000
  127 CYS2  SG      1296    3.601000000    0.981600000    0.193600000
  127 CYS2  C       1297    3.942200000    0.838200000    0.392500000
  127 CYS2  O       1298    3.920600000    0.826700000    0.513800000
  128 ARG   N       1299    4.058600000    0.869500000    0.339300000
  128 ARG   H       1300    4.066364777    0.875411097    0.239777303
  128 ARG   CA      1301    4.177400000    0.896000000    0.421700000
  128 ARG   CB      1302    4.304700000    0.830400000    0.370700000
  128 ARG   CG      1303    4.323100000    0.688600000    0.428000000
  128 ARG   CD      1304    4.383300000    0.691100000    0.565100000
  128 ARG   NE      1305    4.524600000    0.726300000    0.563600000
  128 ARG   HE      1306    4.583199207    0.668434316    0.506875265
  128 ARG   CZ      1307    4.586200000    0.825800000    0.628100000
  128 ARG   NH1     1308    4.524100000    0.906900000    0.715100000
  128 ARG   HH11    1309    4.575127366    0.979872630    0.760610474
  128 ARG   HH12    1310    4.426789396    0.894371340    0.734430781
  128 ARG   NH2     1311    4.713400000    0.855400000    0.597300000
  128 ARG   HH21    1312    4.760405034    0.929676950    0.644980830
  128 ARG   HH22    1313    4.761192029    0.803182747    0.526665161
  128 ARG   C       1314    4.182000000    1.043800000    0.457800000
  128 ARG   O       1315    4.197600000    1.129100000    0.369400000
  129 LEU   N       1316    4.128900000    1.071500000    0.577100000
  129 LEU   H       1317    4.100917297    0.995213540    0.635386743
  129 LEU   CA      1318    4.109400000    1.208400000    0.627300000
  129 LEU   CB      1319    3.963500000    1.233500000    0.664600000
  129 LEU   CG      1320    3.868900000    1.291700000    0.562000000
  129 LEU   CD1     1321    3.911200000    1.265700000    0.419100000
  129 LEU   CD2     1322    3.731000000    1.232500000    0.588600000
  129 LEU   C       1323    4.211900000    1.238200000    0.737000000
  129 LEU   O1      1324    4.173000000    1.227600000    0.855900000
  129 LEU   O2      1325    4.323200000    1.267500000    0.690500000
END
GENBOX
       0
    0.000000000    0.000000000    0.000000000
    0.000000000    0.000000000    0.000000000
    0.000000000    0.000000000    0.000000000
    0.000000000    0.000000000    0.000000000
END
