# Supplementary material for: Use of Measured Residual Dipolar Couplings to Calculate Residual Dipolar Couplings for a Protein Structure: A Case Study Using Hen Egg-White Lysozyme
Source: J Chem Inf Model. 2025 Sep 26;65(19):10418–44. doi: 10.1021/acs.jcim.5c01428 (PMC12529780; doi:10.1021/acs.jcim.5c01428)
Supplement: Supplementary file 1 [file ci5c01428_si_001.zip › data/1hf4_a_gch.cnf]

TITLE
1HF4, chain A, where there were multiple side-chain conformations the one with the highest occupancy was chosen
pdb2g96: Reordered atoms from 1hf4_a.pdb
Found 324 hydrogen atoms 
0 were within 0.1% of minimum energy bond length
324 were assigned new coordinates based on geometry
END
POSITION
    1 LYSH  H1         1    0.111479890    4.279984273    1.539150912
    1 LYSH  H2         2    0.095425683    4.387891841    1.417601101
    1 LYSH  N          3    0.049500000    4.345200000    1.495500000
    1 LYSH  H3         4   -0.032251542    4.297294625    1.463535013
    1 LYSH  CA         5    0.010500000    4.449900000    1.593600000
    1 LYSH  CB         6   -0.141800000    4.451800000    1.611200000
    1 LYSH  CG         7   -0.189000000    4.553600000    1.712600000
    1 LYSH  CD         8   -0.335900000    4.541800000    1.742200000
    1 LYSH  CE         9   -0.374100000    4.640200000    1.851800000
    1 LYSH  NZ        10   -0.519500000    4.637800000    1.881800000
    1 LYSH  HZ1       11   -0.564621359    4.570704872    1.822958630
    1 LYSH  HZ2       12   -0.558512509    4.728363583    1.865178884
    1 LYSH  HZ3       13   -0.533403021    4.612854813    1.977635503
    1 LYSH  C         14    0.076600000    4.425700000    1.729600000
    1 LYSH  O         15    0.092100000    4.311000000    1.772900000
    2 VAL   N         16    0.120600000    4.537600000    1.789200000
    2 VAL   H         17    0.115524450    4.626048172    1.742819404
    2 VAL   CA        18    0.176400000    4.526300000    1.924500000
    2 VAL   CB        19    0.311600000    4.596800000    1.931200000
    2 VAL   CG1       20    0.373400000    4.594800000    2.071200000
    2 VAL   CG2       21    0.415900000    4.533600000    1.838900000
    2 VAL   C         22    0.080900000    4.590000000    2.025300000
    2 VAL   O         23    0.067400000    4.713300000    2.031300000
    3 PHE   N         24    0.021300000    4.504800000    2.099500000
    3 PHE   H         25    0.043801162    4.408397120    2.085351416
    3 PHE   CA        26   -0.077300000    4.535900000    2.203700000
    3 PHE   CB        27   -0.143600000    4.407900000    2.254800000
    3 PHE   CG        28   -0.269100000    4.369000000    2.178100000
    3 PHE   CD1       29   -0.393700000    4.417100000    2.219400000
    3 PHE   HD1       30   -0.400915922    4.482523580    2.306283172
    3 PHE   CD2       31   -0.259300000    4.285200000    2.066700000
    3 PHE   HD2       32   -0.161928584    4.248017430    2.034805426
    3 PHE   CE1       33   -0.509100000    4.381100000    2.149000000
    3 PHE   HE1       34   -0.606394052    4.418372084    2.181025916
    3 PHE   CE2       35   -0.374500000    4.249100000    1.996200000
    3 PHE   HE2       36   -0.367050424    4.183669780    1.909341551
    3 PHE   CZ        37   -0.499500000    4.297100000    2.037300000
    3 PHE   HZ        38   -0.589361963    4.269078612    1.982339747
    3 PHE   C         39   -0.011800000    4.602100000    2.324200000
    3 PHE   O         40    0.104400000    4.574700000    2.357000000
    4 GLY   N         41   -0.089400000    4.687400000    2.386500000
    4 GLY   H         42   -0.180723897    4.704976120    2.349743696
    4 GLY   CA        43   -0.047900000    4.757500000    2.507000000
    4 GLY   C         44   -0.087500000    4.671000000    2.626500000
    4 GLY   O         45   -0.187800000    4.597200000    2.620300000
    5 ARG   N         46   -0.008700000    4.665200000    2.728400000
    5 ARG   H         47    0.073490947    4.722130403    2.730291432
    5 ARG   CA        48   -0.037500000    4.576800000    2.841200000
    5 ARG   CB        49    0.040700000    4.618300000    2.965700000
    5 ARG   CG        50    0.025600000    4.517500000    3.080200000
    5 ARG   CD        51    0.137700000    4.526300000    3.183100000
    5 ARG   NE        52    0.151500000    4.660600000    3.240200000
    5 ARG   HE        53    0.232929970    4.713610250    3.216555268
    5 ARG   CZ        54    0.061600000    4.716500000    3.322100000
    5 ARG   NH1       55   -0.049300000    4.650600000    3.357900000
    5 ARG   HH11      56   -0.115514716    4.693740224    3.419174240
    5 ARG   HH12      57   -0.065922031    4.558235773    3.323366571
    5 ARG   NH2       58    0.073900000    4.839200000    3.373900000
    5 ARG   HH21      59    0.003022260    4.875197244    3.434567490
    5 ARG   HH22      60    0.153973805    4.894939133    3.351960659
    5 ARG   C         61   -0.188100000    4.577200000    2.878000000
    5 ARG   O         62   -0.254500000    4.474900000    2.875900000
    6 CYS1  N         63   -0.247200000    4.692200000    2.913500000
    6 CYS1  H         64   -0.194113081    4.776929527    2.911861017
    6 CYS1  CA        65   -0.390700000    4.696700000    2.955500000
    6 CYS1  CB        66   -0.422600000    4.829200000    3.023400000
    6 CYS1  SG        67   -0.338600000    4.844500000    3.186700000
    6 CYS1  C         68   -0.486600000    4.678800000    2.838400000
    6 CYS1  O         69   -0.600500000    4.632900000    2.857800000
    7 GLU   N         70   -0.444000000    4.716500000    2.719000000
    7 GLU   H         71   -0.353169226    4.757581357    2.711120110
    7 GLU   CA        72   -0.524200000    4.700500000    2.598700000
    7 GLU   CB        73   -0.452600000    4.761300000    2.478600000
    7 GLU   CG        74   -0.528700000    4.744400000    2.349700000
    7 GLU   CD        75   -0.452400000    4.792000000    2.227200000
    7 GLU   OE1       76   -0.327700000    4.802500000    2.231800000
    7 GLU   OE2       77   -0.518800000    4.818100000    2.125000000
    7 GLU   C         78   -0.544400000    4.550400000    2.578000000
    7 GLU   O         79   -0.655700000    4.505000000    2.551900000
    8 LEU   N         80   -0.436600000    4.473900000    2.594200000
    8 LEU   H         81   -0.348956972    4.516957771    2.615757552
    8 LEU   CA        82   -0.443400000    4.328400000    2.581200000
    8 LEU   CB        83   -0.302600000    4.267400000    2.582500000
    8 LEU   CG        84   -0.298000000    4.114700000    2.567100000
    8 LEU   CD1       85   -0.357900000    4.073900000    2.433000000
    8 LEU   CD2       86   -0.156000000    4.064900000    2.578700000
    8 LEU   C         87   -0.528000000    4.268800000    2.694500000
    8 LEU   O         88   -0.613600000    4.182900000    2.670300000
    9 ALA   N         89   -0.504700000    4.315300000    2.817600000
    9 ALA   H         90   -0.433996973    4.384802129    2.830658943
    9 ALA   CA        91   -0.579600000    4.267500000    2.933800000
    9 ALA   CB        92   -0.538200000    4.343400000    3.058700000
    9 ALA   C         93   -0.729200000    4.283500000    2.909500000
    9 ALA   O         94   -0.807500000    4.192600000    2.936600000
   10 ALA   N         95   -0.768300000    4.399100000    2.856400000
   10 ALA   H         96   -0.699907523    4.469054190    2.835690570
   10 ALA   CA        97   -0.909100000    4.426000000    2.827700000
   10 ALA   CB        98   -0.927100000    4.569900000    2.781600000
   10 ALA   C         99   -0.962500000    4.329600000    2.722300000
   10 ALA   O        100   -1.070500000    4.273700000    2.738700000
   11 ALA   N        101   -0.885900000    4.310900000    2.615100000
   11 ALA   H        102   -0.799241016    4.360387933    2.608684010
   11 ALA   CA       103   -0.923600000    4.220800000    2.506400000
   11 ALA   CB       104   -0.819700000    4.226200000    2.395600000
   11 ALA   C        105   -0.941000000    4.077300000    2.557300000
   11 ALA   O        106   -1.039400000    4.010500000    2.524900000
   12 MET   N        107   -0.846800000    4.031800000    2.640000000
   12 MET   H        108   -0.770246329    4.091422831    2.664179608
   12 MET   CA       109   -0.852600000    3.897000000    2.696200000
   12 MET   CB       110   -0.722300000    3.863000000    2.768600000
   12 MET   CG       111   -0.603700000    3.842200000    2.676800000
   12 MET   SD       112   -0.451900000    3.805800000    2.769800000
   12 MET   CE       113   -0.361500000    3.710900000    2.651700000
   12 MET   C        114   -0.971100000    3.881100000    2.791100000
   12 MET   O        115   -1.032200000    3.774500000    2.797800000
   13 LYSH  N        116   -1.002500000    3.986900000    2.865600000
   13 LYSH  H        117   -0.947728123    4.070226504    2.858067725
   13 LYSH  CA       118   -1.115200000    3.983500000    2.957900000
   13 LYSH  CB       119   -1.118500000    4.110600000    3.043300000
   13 LYSH  CG       120   -1.231600000    4.112100000    3.145400000
   13 LYSH  CD       121   -1.243000000    4.246400000    3.214000000
   13 LYSH  CE       122   -1.357900000    4.247200000    3.313600000
   13 LYSH  NZ       123   -1.335700000    4.150800000    3.426100000
   13 LYSH  HZ1      124   -1.248190413    4.104130831    3.413291377
   13 LYSH  HZ2      125   -1.409585726    4.083426316    3.427398584
   13 LYSH  HZ3      126   -1.334659769    4.200455563    3.512894257
   13 LYSH  C        127   -1.246000000    3.968900000    2.878600000
   13 LYSH  O        128   -1.336400000    3.894900000    2.919300000
   14 ARG   N        129   -1.255100000    4.039300000    2.765800000
   14 ARG   H        130   -1.178974408    4.098603332    2.739570073
   14 ARG   CA       131   -1.373100000    4.032700000    2.678800000
   14 ARG   CB       132   -1.357500000    4.125300000    2.557900000
   14 ARG   CG       133   -1.375500000    4.273200000    2.585300000
   14 ARG   CD       134   -1.346400000    4.355300000    2.459600000
   14 ARG   NE       135   -1.263800000    4.472000000    2.489500000
   14 ARG   HE       136   -1.281357517    4.520928513    2.574926777
   14 ARG   CZ       137   -1.166900000    4.517500000    2.410800000
   14 ARG   NH1      138   -1.135500000    4.452200000    2.300000000
   14 ARG   HH11     139   -1.062573153    4.486427069    2.240753205
   14 ARG   HH12     140   -1.184708761    4.368648372    2.275553663
   14 ARG   NH2      141   -1.103000000    4.629600000    2.441300000
   14 ARG   HH21     142   -1.030143359    4.663415820    2.381731550
   14 ARG   HH22     143   -1.127662632    4.680331096    2.523871850
   14 ARG   C        144   -1.391200000    3.890500000    2.625900000
   14 ARG   O        145   -1.503900000    3.843100000    2.609300000
   15 HISH  N        146   -1.279100000    3.824700000    2.596600000
   15 HISH  H        147   -1.191240183    3.870247768    2.610954558
   15 HISH  CA       148   -1.280100000    3.688500000    2.544300000
   15 HISH  CB       149   -1.160100000    3.665600000    2.452600000
   15 HISH  CG       150   -1.170500000    3.736600000    2.321600000
   15 HISH  ND1      151   -1.118000000    3.862300000    2.300700000
   15 HISH  HD1      152   -1.067417518    3.915838298    2.368339213
   15 HISH  CD2      153   -1.229900000    3.700900000    2.205300000
   15 HISH  HD2      154   -1.281670832    3.607090261    2.185287159
   15 HISH  CE1      155   -1.145000000    3.901000000    2.177200000
   15 HISH  HE1      156   -1.116200072    3.996120851    2.132438545
   15 HISH  NE2      157   -1.212800000    3.804800000    2.117300000
   15 HISH  HE2      158   -1.246254051    3.807266355    2.023094143
   15 HISH  C        159   -1.289200000    3.577300000    2.648400000
   15 HISH  O        160   -1.259300000    3.461900000    2.617800000
   16 GLY   N        161   -1.326600000    3.613100000    2.771100000
   16 GLY   H        162   -1.343584873    3.709785003    2.790166313
   16 GLY   CA       163   -1.343600000    3.516100000    2.878500000
   16 GLY   C        164   -1.223200000    3.447200000    2.941100000
   16 GLY   O        165   -1.238800000    3.339700000    2.999800000
   17 LEU   N        166   -1.105300000    3.508300000    2.933000000
   17 LEU   H        167   -1.098315393    3.596997183    2.887348877
   17 LEU   CA       168   -0.986400000    3.446800000    2.990200000
   17 LEU   CB       169   -0.860700000    3.488500000    2.915000000
   17 LEU   CG       170   -0.842300000    3.422300000    2.778800000
   17 LEU   CD1      171   -0.709600000    3.464600000    2.721100000
   17 LEU   CD2      172   -0.848800000    3.270700000    2.792500000
   17 LEU   C        173   -0.966600000    3.468900000    3.138800000
   17 LEU   O        174   -0.894900000    3.392200000    3.202900000
   18 ASP   N        175   -1.030700000    3.571800000    3.194000000
   18 ASP   H        176   -1.088664271    3.629979853    3.136945219
   18 ASP   CA       177   -1.017700000    3.601000000    3.336400000
   18 ASP   CB       178   -1.080000000    3.736900000    3.370700000
   18 ASP   CG       179   -1.060500000    3.775600000    3.516900000
   18 ASP   OD1      180   -0.957600000    3.736700000    3.577800000
   18 ASP   OD2      181   -1.148900000    3.845300000    3.571200000
   18 ASP   C        182   -1.078500000    3.490300000    3.422700000
   18 ASP   O        183   -1.199900000    3.470300000    3.424200000
   19 ASN   N        184   -0.991900000    3.419600000    3.494600000
   19 ASN   H        185   -0.894890478    3.443162494    3.488772348
   19 ASN   CA       186   -1.031400000    3.309200000    3.581700000
   19 ASN   CB       187   -1.137500000    3.353300000    3.684400000
   19 ASN   CG       188   -1.081700000    3.451400000    3.787300000
   19 ASN   OD1      189   -0.963900000    3.444900000    3.823400000
   19 ASN   ND2      190   -1.165500000    3.542900000    3.833500000
   19 ASN   HD21     191   -1.134311455    3.609695117    3.901069868
   19 ASN   HD22     192   -1.259982734    3.545214884    3.800825022
   19 ASN   C        193   -1.075400000    3.185300000    3.503900000
   19 ASN   O        194   -1.134000000    3.092400000    3.560200000
   20 TYR   N        195   -1.044000000    3.183500000    3.374600000
   20 TYR   H        196   -0.997041943    3.262037939    3.334267222
   20 TYR   CA       197   -1.076900000    3.069100000    3.291000000
   20 TYR   CB       198   -1.045900000    3.098000000    3.143900000
   20 TYR   CG       199   -1.094300000    2.988000000    3.053000000
   20 TYR   CD1      200   -1.228200000    2.980600000    3.015700000
   20 TYR   HD1      201   -1.297067976    3.058861502    3.047532988
   20 TYR   CD2      202   -1.008000000    2.887200000    3.010600000
   20 TYR   HD2      203   -0.902653664    2.891654005    3.038228088
   20 TYR   CE1      204   -1.275400000    2.875600000    2.938900000
   20 TYR   HE1      205   -1.380567269    2.871385204    2.910561317
   20 TYR   CE2      206   -1.054100000    2.781000000    2.933600000
   20 TYR   HE2      207   -0.985590931    2.702593364    2.901352414
   20 TYR   CZ       208   -1.188200000    2.775800000    2.898200000
   20 TYR   OH       209   -1.235200000    2.670400000    2.822600000
   20 TYR   HH       210   -1.159895020    2.607919386    2.801976398
   20 TYR   C        211   -0.992300000    2.951100000    3.340200000
   20 TYR   O        212   -0.869100000    2.959700000    3.345800000
   21 ARG   N        213   -1.059100000    2.842400000    3.378200000
   21 ARG   H        214   -1.158908521    2.842258239    3.372016223
   21 ARG   CA       215   -0.991100000    2.723200000    3.428700000
   21 ARG   CB       216   -0.888800000    2.671900000    3.326000000
   21 ARG   CG       217   -0.908500000    2.528500000    3.286200000
   21 ARG   CD       218   -1.028800000    2.514100000    3.195500000
   21 ARG   NE       219   -1.089400000    2.380700000    3.197400000
   21 ARG   HE       220   -1.189231860    2.376163564    3.193791599
   21 ARG   CZ       221   -1.023700000    2.264700000    3.203500000
   21 ARG   NH1      222   -0.891000000    2.259800000    3.209700000
   21 ARG   HH11     223   -0.844383757    2.171444074    3.214189576
   21 ARG   HH12     224   -0.837793094    2.344469916    3.209874357
   21 ARG   NH2      225   -1.092000000    2.151400000    3.198500000
   21 ARG   HH21     226   -1.043951850    2.063813854    3.202976876
   21 ARG   HH22     227   -1.191638637    2.153404853    3.190246365
   21 ARG   C        228   -0.919800000    2.753300000    3.561500000
   21 ARG   O        229   -0.826400000    2.682400000    3.600200000
   22 GLY   N        230   -0.962100000    2.860700000    3.628100000
   22 GLY   H        231   -1.036758680    2.915447106    3.590300054
   22 GLY   CA       232   -0.902000000    2.900000000    3.754600000
   22 GLY   C        233   -0.778900000    2.988100000    3.741300000
   22 GLY   O        234   -0.712300000    3.017600000    3.841200000
   23 TYR   N        235   -0.748400000    3.029300000    3.618100000
   23 TYR   H        236   -0.807387322    3.001258262    3.542375785
   23 TYR   CA       237   -0.632600000    3.113600000    3.588900000
   23 TYR   CB       238   -0.560800000    3.064100000    3.462900000
   23 TYR   CG       239   -0.492900000    2.930300000    3.481600000
   23 TYR   CD1      240   -0.369000000    2.921800000    3.545400000
   23 TYR   HD1      241   -0.320281860    3.012965710    3.579988381
   23 TYR   CD2      242   -0.553000000    2.812000000    3.437800000
   23 TYR   HD2      243   -0.649492102    2.816322209    3.387286706
   23 TYR   CE1      244   -0.306400000    2.798800000    3.565700000
   23 TYR   HE1      245   -0.209726071    2.794049150    3.615825651
   23 TYR   CE2      246   -0.491200000    2.688100000    3.457800000
   23 TYR   HE2      247   -0.539452058    2.596587567    3.423474886
   23 TYR   CZ       248   -0.368100000    2.682400000    3.521600000
   23 TYR   OH       249   -0.304800000    2.561600000    3.541100000
   23 TYR   HH       250   -0.361418662    2.487902606    3.504180882
   23 TYR   C        251   -0.670700000    3.260500000    3.573100000
   23 TYR   O        252   -0.734200000    3.299500000    3.475400000
   24 SER   N        253   -0.630000000    3.341200000    3.670500000
   24 SER   H        254   -0.577605959    3.302573241    3.746413358
   24 SER   CA       255   -0.659100000    3.484400000    3.670600000
   24 SER   CB       256   -0.594300000    3.549700000    3.792400000
   24 SER   OG       257   -0.453600000    3.537300000    3.783600000
   24 SER   HG       258   -0.411258437    3.580111213    3.863439790
   24 SER   C        259   -0.607600000    3.552700000    3.543800000
   24 SER   O        260   -0.513400000    3.505200000    3.479900000
   25 LEU   N        261   -0.667300000    3.666800000    3.511200000
   25 LEU   H        262   -0.741089799    3.700966715    3.569403962
   25 LEU   CA       263   -0.629100000    3.743900000    3.393700000
   25 LEU   CB       264   -0.709700000    3.873500000    3.389100000
   25 LEU   CG       265   -0.697000000    3.956700000    3.261700000
   25 LEU   CD1      266   -0.741900000    3.875100000    3.140300000
   25 LEU   CD2      267   -0.780200000    4.083300000    3.276500000
   25 LEU   C        268   -0.479300000    3.775000000    3.391300000
   25 LEU   O        269   -0.415500000    3.768500000    3.286100000
   26 GLY   N        270   -0.423600000    3.805900000    3.508400000
   26 GLY   H        271   -0.480461274    3.808284952    3.590625954
   26 GLY   CA       272   -0.281800000    3.836200000    3.518900000
   26 GLY   C        273   -0.192400000    3.726600000    3.464200000
   26 GLY   O        274   -0.086500000    3.754800000    3.409100000
   27 ASN   N        275   -0.233500000    3.601300000    3.482900000
   27 ASN   H        276   -0.318791294    3.585380574    3.532618881
   27 ASN   CA       277   -0.158000000    3.485900000    3.433100000
   27 ASN   CB       278   -0.226000000    3.355000000    3.474600000
   27 ASN   CG       279   -0.183400000    3.308200000    3.611600000
   27 ASN   OD1      280   -0.066300000    3.277700000    3.634000000
   27 ASN   ND2      281   -0.278600000    3.301700000    3.704000000
   27 ASN   HD21     282   -0.256357771    3.271375825    3.796659202
   27 ASN   HD22     283   -0.372514328    3.327130593    3.680904892
   27 ASN   C        284   -0.148300000    3.488900000    3.281100000
   27 ASN   O        285   -0.042100000    3.461700000    3.223300000
   28 TRP   N        286   -0.261100000    3.521700000    3.218200000
   28 TRP   H        287   -0.342067253    3.542271307    3.273164763
   28 TRP   CA       288   -0.272000000    3.529000000    3.073000000
   28 TRP   CB       289   -0.419700000    3.536000000    3.033200000
   28 TRP   CG       290   -0.496300000    3.412400000    3.072900000
   28 TRP   CD1      291   -0.581900000    3.398800000    3.178300000
   28 TRP   HD1      292   -0.606738292    3.477933943    3.249023959
   28 TRP   CD2      293   -0.492900000    3.284600000    3.007200000
   28 TRP   NE1      294   -0.632500000    3.270500000    3.182500000
   28 TRP   HE1      295   -0.697276874    3.235773096    3.250308545
   28 TRP   CE2      296   -0.579600000    3.198400000    3.078700000
   28 TRP   CE3      297   -0.425400000    3.234900000    2.895000000
   28 TRP   HE3      298   -0.358088649    3.298728115    2.837762305
   28 TRP   CZ2      299   -0.600400000    3.064500000    3.041400000
   28 TRP   HZ2      300   -0.667491482    2.999813210    3.097927447
   28 TRP   CZ3      301   -0.446200000    3.101500000    2.857900000
   28 TRP   HZ3      302   -0.394295883    3.061358491    2.770861952
   28 TRP   CH2      303   -0.533100000    3.018300000    2.931200000
   28 TRP   HH2      304   -0.547156427    2.914923528    2.899629096
   28 TRP   C        305   -0.191700000    3.644500000    3.012000000
   28 TRP   O        306   -0.125200000    3.627500000    2.909500000
   29 VAL   N        307   -0.195400000    3.760600000    3.077100000
   29 VAL   H        308   -0.250437996    3.768547193    3.160212340
   29 VAL   CA       309   -0.120500000    3.876600000    3.029300000
   29 VAL   CB       310   -0.159300000    4.003500000    3.106900000
   29 VAL   CG1      311   -0.072600000    4.120400000    3.064000000
   29 VAL   CG2      312   -0.307100000    4.034700000    3.084500000
   29 VAL   C        313    0.028900000    3.847600000    3.045900000
   29 VAL   O        314    0.109100000    3.877000000    2.957400000
   30 CYS1  N        315    0.064800000    3.787300000    3.159100000
   30 CYS1  H        316   -0.005001748    3.766081487    3.227492183
   30 CYS1  CA       317    0.203900000    3.751500000    3.185500000
   30 CYS1  CB       318    0.219000000    3.692500000    3.326600000
   30 CYS1  SG       319    0.392200000    3.661800000    3.375800000
   30 CYS1  C        320    0.254700000    3.651400000    3.080000000
   30 CYS1  O        321    0.366800000    3.664500000    3.029900000
   31 ALA   N        322    0.172000000    3.552000000    3.047400000
   31 ALA   H        323    0.082954203    3.545830928    3.092486457
   31 ALA   CA       324    0.208400000    3.451800000    2.947300000
   31 ALA   CB       325    0.098500000    3.346000000    2.934100000
   31 ALA   C        326    0.232500000    3.520000000    2.813100000
   31 ALA   O        327    0.334500000    3.498100000    2.749600000
   32 ALA   N        328    0.139400000    3.605400000    2.772200000
   32 ALA   H        329    0.058848617    3.621130981    2.829331524
   32 ALA   CA       330    0.152300000    3.676900000    2.645300000
   32 ALA   CB       331    0.026900000    3.760000000    2.618300000
   32 ALA   C        332    0.277500000    3.765800000    2.641900000
   32 ALA   O        333    0.345000000    3.775200000    2.539300000
   33 LYSH  N        334    0.309400000    3.828700000    2.755100000
   33 LYSH  H        335    0.251843359    3.816162341    2.835908664
   33 LYSH  CA       336    0.426300000    3.915300000    2.763600000
   33 LYSH  CB       337    0.435700000    3.979400000    2.902400000
   33 LYSH  CG       338    0.564100000    4.058600000    2.926100000
   33 LYSH  CD       339    0.569700000    4.183500000    2.839200000
   33 LYSH  CE       340    0.699900000    4.259500000    2.860800000
   33 LYSH  NZ       341    0.703000000    4.382900000    2.778200000
   33 LYSH  HZ1      342    0.618288782    4.389948648    2.725528128
   33 LYSH  HZ2      343    0.780970920    4.379276978    2.715690726
   33 LYSH  HZ3      344    0.712012564    4.462719686    2.837761661
   33 LYSH  C        345    0.554900000    3.839400000    2.734400000
   33 LYSH  O        346    0.634300000    3.880700000    2.650100000
   34 PHE   N        347    0.572800000    3.726200000    2.801800000
   34 PHE   H        348    0.501761562    3.694875993    2.864826557
   34 PHE   CA       349    0.693700000    3.647100000    2.785600000
   34 PHE   CB       350    0.729900000    3.580800000    2.918100000
   34 PHE   CG       351    0.756000000    3.680700000    3.026900000
   34 PHE   CD1      352    0.854200000    3.778400000    3.009800000
   34 PHE   HD1      353    0.915550093    3.777443499    2.919709761
   34 PHE   CD2      354    0.679000000    3.683100000    3.142400000
   34 PHE   HD2      355    0.602026172    3.607418929    3.157513082
   34 PHE   CE1      356    0.875300000    3.877600000    3.106300000
   34 PHE   HE1      357    0.952313640    3.953254431    3.091256517
   34 PHE   CE2      358    0.699200000    3.781600000    3.239500000
   34 PHE   HE2      359    0.638065804    3.782444161    3.329738004
   34 PHE   CZ       360    0.797700000    3.879000000    3.221000000
   34 PHE   HZ       361    0.813409699    3.955876934    3.296658063
   34 PHE   C        362    0.698800000    3.551700000    2.667200000
   34 PHE   O        363    0.806900000    3.510000000    2.626400000
   35 GLUH  N        364    0.583300000    3.521000000    2.608800000
   35 GLUH  H        365    0.497981384    3.557614591    2.645949772
   35 GLUH  CA       366    0.579400000    3.434500000    2.491100000
   35 GLUH  CB       367    0.443900000    3.362400000    2.480300000
   35 GLUH  CG       368    0.418800000    3.251500000    2.582400000
   35 GLUH  CD       369    0.508600000    3.130400000    2.563900000
   35 GLUH  OE1      370    0.579900000    3.121600000    2.461700000
   35 GLUH  OE2      371    0.507500000    3.042900000    2.652300000
   35 GLUH  HE2      372    0.570749255    2.969540023    2.627443500
   35 GLUH  C        373    0.603300000    3.514100000    2.361400000
   35 GLUH  O        374    0.684400000    3.474600000    2.277000000
   36 SER   N        375    0.537600000    3.629500000    2.349100000
   36 SER   H        376    0.481312612    3.662002492    2.425095513
   36 SER   CA       377    0.546000000    3.709900000    2.226600000
   36 SER   CB       378    0.412800000    3.700100000    2.152900000
   36 SER   OG       379    0.312300000    3.769000000    2.226500000
   36 SER   HG       380    0.225063821    3.762475074    2.178051322
   36 SER   C        381    0.574300000    3.858400000    2.244700000
   36 SER   O        382    0.580800000    3.932100000    2.145700000
   37 ASN   N        383    0.583700000    3.903200000    2.369700000
   37 ASN   H        384    0.574904667    3.838355155    2.445316057
   37 ASN   CA       385    0.606500000    4.044400000    2.399600000
   37 ASN   CB       386    0.741100000    4.091300000    2.343500000
   37 ASN   CG       387    0.793700000    4.214800000    2.414200000
   37 ASN   OD1      388    0.761300000    4.239700000    2.530900000
   37 ASN   ND2      389    0.874300000    4.293900000    2.343500000
   37 ASN   HD21     390    0.912002362    4.376735878    2.384933672
   37 ASN   HD22     391    0.897092088    4.270432750    2.249002334
   37 ASN   C        392    0.491100000    4.127500000    2.342100000
   37 ASN   O        393    0.511900000    4.235200000    2.284800000
   38 PHE   N        394    0.369600000    4.074300000    2.357100000
   38 PHE   H        395    0.362654499    3.986077143    2.403667022
   38 PHE   CA       396    0.245700000    4.136700000    2.309800000
   38 PHE   CB       397    0.220100000    4.270100000    2.381800000
   38 PHE   CG       398    0.214400000    4.259300000    2.531800000
   38 PHE   CD1      399    0.166900000    4.144100000    2.593800000
   38 PHE   HD1      400    0.133941397    4.059935770    2.532881096
   38 PHE   CD2      401    0.256100000    4.365800000    2.611400000
   38 PHE   HD2      402    0.293577569    4.456635059    2.564225601
   38 PHE   CE1      403    0.160900000    4.134900000    2.733100000
   38 PHE   HE1      404    0.123507524    4.044021502    2.780258258
   38 PHE   CE2      405    0.250600000    4.357900000    2.750400000
   38 PHE   HE2      406    0.283616949    4.442123775    2.811204908
   38 PHE   CZ       407    0.202800000    4.242100000    2.811600000
   38 PHE   HZ       408    0.198236482    4.235476010    2.920302792
   38 PHE   C        409    0.240300000    4.159300000    2.158100000
   38 PHE   O        410    0.158500000    4.237900000    2.110500000
   39 ASN   N        411    0.325900000    4.090000000    2.083500000
   39 ASN   H        412    0.388822356    4.026679179    2.128569400
   39 ASN   CA       413    0.331300000    4.103100000    1.937800000
   39 ASN   CB       414    0.477400000    4.098200000    1.893000000
   39 ASN   CG       415    0.494600000    4.121600000    1.745200000
   39 ASN   OD1      416    0.397700000    4.141400000    1.671500000
   39 ASN   ND2      417    0.619200000    4.119600000    1.700500000
   39 ASN   HD21     418    0.637713529    4.134432278    1.603354476
   39 ASN   HD22     419    0.694801971    4.103257037    1.763881777
   39 ASN   C        420    0.250700000    3.991400000    1.870500000
   39 ASN   O        421    0.289000000    3.874200000    1.876100000
   40 THR   N        422    0.141300000    4.028700000    1.803900000
   40 THR   H        423    0.117858189    4.125801983    1.799243131
   40 THR   CA       424    0.054600000    3.931100000    1.737400000
   40 THR   CB       425   -0.075700000    3.995200000    1.685100000
   40 THR   OG1      426   -0.044500000    4.092000000    1.584200000
   40 THR   HG1      427   -0.129011991    4.133433525    1.550421509
   40 THR   CG2      428   -0.153600000    4.061500000    1.798500000
   40 THR   C        429    0.121200000    3.859400000    1.620500000
   40 THR   O        430    0.077400000    3.752100000    1.579700000
   41 GLN   N        431    0.225800000    3.919900000    1.566000000
   41 GLN   H        432    0.257093082    4.007410391    1.602914422
   41 GLN   CA       433    0.295300000    3.860600000    1.453500000
   41 GLN   CB       434    0.331300000    3.968100000    1.350700000
   41 GLN   CG       435    0.207700000    4.034700000    1.290500000
   41 GLN   CD       436    0.237200000    4.116600000    1.166000000
   41 GLN   OE1      437    0.351100000    4.157500000    1.142000000
   41 GLN   NE2      438    0.133800000    4.141200000    1.085900000
   41 GLN   HE21     439    0.146857636    4.194603725    1.002368328
   41 GLN   HE22     440    0.043050098    4.106280124    1.109246466
   41 GLN   C        441    0.417500000    3.779200000    1.492300000
   41 GLN   O        442    0.494100000    3.737000000    1.405700000
   42 ALA   N        443    0.433400000    3.753400000    1.621900000
   42 ALA   H        444    0.366053013    3.787667577    1.687398981
   42 ALA   CA       445    0.547200000    3.676100000    1.670100000
   42 ALA   CB       446    0.551100000    3.678600000    1.822700000
   42 ALA   C        447    0.546800000    3.530900000    1.618600000
   42 ALA   O        448    0.443500000    3.463700000    1.620200000
   43 THR   N        449    0.661600000    3.486600000    1.567500000
   43 THR   H        450    0.739266368    3.549414844    1.562785068
   43 THR   CA       451    0.679000000    3.349500000    1.517800000
   43 THR   CB       452    0.680100000    3.338700000    1.362200000
   43 THR   OG1      453    0.786800000    3.417700000    1.308700000
   43 THR   HG1      454    0.786993597    3.410379879    1.208968469
   43 THR   CG2      455    0.547500000    3.382200000    1.302200000
   43 THR   C        456    0.813000000    3.297400000    1.565900000
   43 THR   O        457    0.912400000    3.369500000    1.563700000
   44 ASN   N        458    0.815600000    3.171900000    1.609100000
   44 ASN   H        459    0.730916968    3.118714228    1.609340166
   44 ASN   CA       460    0.938700000    3.109600000    1.656200000
   44 ASN   CB       461    0.940400000    3.103300000    1.809700000
   44 ASN   CG       462    1.066100000    3.037800000    1.865000000
   44 ASN   OD1      463    1.173300000    3.098600000    1.869200000
   44 ASN   ND2      464    1.052900000    2.913200000    1.908900000
   44 ASN   HD21     465    1.131938365    2.864766679    1.946412001
   44 ASN   HD22     466    0.963919274    2.867783456    1.904453878
   44 ASN   C        467    0.948200000    2.969800000    1.596400000
   44 ASN   O        468    0.864300000    2.884400000    1.623900000
   45 ARG   N        469    1.048100000    2.949400000    1.510900000
   45 ARG   H        470    1.110083588    3.025109128    1.490256290
   45 ARG   CA       471    1.070500000    2.820400000    1.446100000
   45 ARG   CB       472    1.154300000    2.838500000    1.318700000
   45 ARG   CG       473    1.103800000    2.947400000    1.225000000
   45 ARG   CD       474    1.006800000    2.894000000    1.118900000
   45 ARG   NE       475    1.068400000    2.886500000    0.986100000
   45 ARG   HE       476    1.084124831    2.795756967    0.947132942
   45 ARG   CZ       477    1.104900000    2.992300000    0.913700000
   45 ARG   NH1      478    1.085000000    3.115800000    0.959300000
   45 ARG   HH11     479    1.112742078    3.194514382    0.904214401
   45 ARG   HH12     480    1.042311826    3.129841560    1.048633949
   45 ARG   NH2      481    1.160000000    2.975500000    0.794400000
   45 ARG   HH21     482    1.187295063    3.055037779    0.740282339
   45 ARG   HH22     483    1.174296367    2.883280986    0.758465792
   45 ARG   C        484    1.145900000    2.729700000    1.543200000
   45 ARG   O        485    1.251600000    2.767400000    1.593800000
   46 ASN   N        486    1.089900000    2.612200000    1.571600000
   46 ASN   H        487    1.001864280    2.589028076    1.530214327
   46 ASN   CA       488    1.153600000    2.516200000    1.661600000
   46 ASN   CB       489    1.048400000    2.436500000    1.740000000
   46 ASN   CG       490    0.970300000    2.523000000    1.839200000
   46 ASN   OD1      491    1.028500000    2.594800000    1.920400000
   46 ASN   ND2      492    0.838000000    2.514500000    1.833100000
   46 ASN   HD21     493    0.781495316    2.568625274    1.895370984
   46 ASN   HD22     494    0.794815909    2.453969927    1.766232635
   46 ASN   C        495    1.243400000    2.422300000    1.581100000
   46 ASN   O        496    1.236400000    2.419000000    1.458000000
   47 THR   N        497    1.327200000    2.345700000    1.650000000
   47 THR   H        498    1.327559762    2.350716747    1.749873434
   47 THR   CA       499    1.419100000    2.254000000    1.582200000
   47 THR   CB       500    1.540700000    2.222100000    1.670500000
   47 THR   OG1      501    1.496400000    2.174500000    1.798300000
   47 THR   HG1      502    1.575738129    2.153819869    1.855552017
   47 THR   CG2      503    1.624700000    2.347100000    1.689900000
   47 THR   C        504    1.357400000    2.123500000    1.531200000
   47 THR   O        505    1.416200000    2.055300000    1.447000000
   48 ASP   N        506    1.238400000    2.090600000    1.580300000
   48 ASP   H        507    1.195062961    2.151369617    1.646850392
   48 ASP   CA       508    1.168700000    1.968400000    1.540200000
   48 ASP   CB       509    1.085500000    1.914700000    1.657500000
   48 ASP   CG       510    0.984800000    2.016600000    1.711400000
   48 ASP   OD1      511    0.968900000    2.125800000    1.652200000
   48 ASP   OD2      512    0.920600000    1.986300000    1.814300000
   48 ASP   C        513    1.080900000    1.984000000    1.415300000
   48 ASP   O        514    1.002800000    1.894800000    1.381400000
   49 GLY   N        515    1.093100000    2.098000000    1.348200000
   49 GLY   H        516    1.156779530    2.167960359    1.380610888
   49 GLY   CA       517    1.014900000    2.122000000    1.228300000
   49 GLY   C        518    0.888900000    2.203300000    1.250400000
   49 GLY   O        519    0.829100000    2.251300000    1.154200000
   50 SER   N        520    0.847600000    2.217900000    1.376100000
   50 SER   H        521    0.899677832    2.175295950    1.450078337
   50 SER   CA       522    0.727600000    2.295000000    1.408100000
   50 SER   CB       523    0.657800000    2.237900000    1.532400000
   50 SER   OG       524    0.732300000    2.261400000    1.650500000
   50 SER   HG       525    0.683644585    2.222830077    1.728890124
   50 SER   C        526    0.761000000    2.442200000    1.430000000
   50 SER   O        527    0.877900000    2.480400000    1.437300000
   51 THR   N        528    0.657300000    2.524300000    1.440300000
   51 THR   H        529    0.564776701    2.487193138    1.432393043
   51 THR   CA       530    0.674800000    2.666900000    1.462800000
   51 THR   CB       531    0.667300000    2.745600000    1.328200000
   51 THR   OG1      532    0.769700000    2.698300000    1.240000000
   51 THR   HG1      533    0.765188592    2.748516894    1.153640804
   51 THR   CG2      534    0.686900000    2.895800000    1.350000000
   51 THR   C        535    0.567000000    2.716900000    1.558900000
   51 THR   O        536    0.455600000    2.664700000    1.560300000
   52 ASP   N        537    0.604200000    2.812000000    1.644600000
   52 ASP   H        538    0.699312931    2.842859124    1.643484293
   52 ASP   CA       539    0.512000000    2.873100000    1.740100000
   52 ASP   CB       540    0.582600000    2.901000000    1.872000000
   52 ASP   CG       541    0.627100000    2.774700000    1.941300000
   52 ASP   OD1      542    0.558400000    2.671600000    1.927600000
   52 ASP   OD2      543    0.731200000    2.778100000    2.009400000
   52 ASP   C        544    0.461700000    3.003200000    1.679000000
   52 ASP   O        545    0.540600000    3.086600000    1.636000000
   53 TYR   N        546    0.329100000    3.022800000    1.684400000
   53 TYR   H        547    0.270899083    2.958369018    1.734011509
   53 TYR   CA       548    0.269700000    3.138900000    1.617400000
   53 TYR   CB       549    0.171600000    3.094300000    1.508500000
   53 TYR   CG       550    0.238200000    3.024700000    1.391900000
   53 TYR   CD1      551    0.256300000    2.886400000    1.393800000
   53 TYR   HD1      552    0.222280920    2.828204614    1.479456285
   53 TYR   CD2      553    0.281400000    3.098900000    1.282500000
   53 TYR   HD2      554    0.267079053    3.206944022    1.280950906
   53 TYR   CE1      555    0.318000000    2.822400000    1.286000000
   53 TYR   HE1      556    0.332262206    2.714346535    1.287427685
   53 TYR   CE2      557    0.343000000    3.035300000    1.174800000
   53 TYR   HE2      558    0.376858259    3.093671687    1.089199974
   53 TYR   CZ       559    0.361300000    2.897300000    1.176500000
   53 TYR   OH       560    0.421300000    2.835900000    1.070600000
   53 TYR   HH       561    0.445630752    2.904253694    1.001782946
   53 TYR   C        562    0.186500000    3.230000000    1.708400000
   53 TYR   O        563    0.111000000    3.184200000    1.794100000
   54 GLY   N        564    0.203300000    3.358700000    1.685100000
   54 GLY   H        565    0.273504102    3.386474340    1.619525842
   54 GLY   CA       566    0.123300000    3.463800000    1.751300000
   54 GLY   C        567    0.154500000    3.500900000    1.896500000
   54 GLY   O        568    0.255900000    3.462800000    1.955300000
   55 ILE   N        569    0.058800000    3.577300000    1.949000000
   55 ILE   H        570   -0.022102797    3.596302872    1.893379606
   55 ILE   CA       571    0.065200000    3.635100000    2.083500000
   55 ILE   CB       572   -0.057000000    3.725200000    2.108500000
   55 ILE   CG1      573   -0.031900000    3.817200000    2.228900000
   55 ILE   CG2      574   -0.186100000    3.646100000    2.133600000
   55 ILE   CD       575   -0.087200000    3.957600000    2.210900000
   55 ILE   C        576    0.075400000    3.529900000    2.194200000
   55 ILE   O        577    0.137500000    3.557100000    2.299100000
   56 LEU   N        578    0.025200000    3.408900000    2.174700000
   56 LEU   H        579   -0.023429252    3.389912596    2.089408299
   56 LEU   CA       580    0.038500000    3.302300000    2.273600000
   56 LEU   CB       581   -0.098200000    3.252600000    2.321100000
   56 LEU   CG       582   -0.163700000    3.347300000    2.422500000
   56 LEU   CD1      583   -0.304900000    3.302800000    2.453000000
   56 LEU   CD2      584   -0.080400000    3.353900000    2.549700000
   56 LEU   C        585    0.127400000    3.187900000    2.225200000
   56 LEU   O        586    0.130200000    3.080800000    2.285500000
   57 GLN   N        587    0.199300000    3.212300000    2.115700000
   57 GLN   H        588    0.187985950    3.300580460    2.070108854
   57 GLN   CA       589    0.294100000    3.116200000    2.058800000
   57 GLN   CB       590    0.425500000    3.122100000    2.137700000
   57 GLN   CG       591    0.498200000    3.253600000    2.119800000
   57 GLN   CD       592    0.559000000    3.265400000    1.982600000
   57 GLN   OE1      593    0.666000000    3.211100000    1.957500000
   57 GLN   NE2      594    0.489900000    3.333800000    1.891700000
   57 GLN   HE21     595    0.526027547    3.344492692    1.799069192
   57 GLN   HE22     596    0.401857437    3.374496417    1.916037393
   57 GLN   C        597    0.243800000    2.972500000    2.049600000
   57 GLN   O        598    0.305400000    2.880000000    2.102200000
   58 ILE   N        599    0.131500000    2.955500000    1.981100000
   58 ILE   H        600    0.087721895    3.035580360    1.940226861
   58 ILE   CA       601    0.069200000    2.824900000    1.962900000
   58 ILE   CB       602   -0.079800000    2.843100000    1.926900000
   58 ILE   CG1      603   -0.152500000    2.903800000    2.048500000
   58 ILE   CG2      604   -0.143300000    2.710000000    1.884500000
   58 ILE   CD       605   -0.296300000    2.945700000    2.022400000
   58 ILE   C        606    0.148900000    2.743400000    1.859800000
   58 ILE   O        607    0.183500000    2.792700000    1.752500000
   59 ASN   N        608    0.179300000    2.618800000    1.896100000
   59 ASN   H        609    0.144615834    2.585532085    1.983794096
   59 ASN   CA       610    0.260400000    2.527900000    1.815200000
   59 ASN   CB       611    0.328400000    2.426600000    1.908200000
   59 ASN   CG       612    0.439000000    2.349700000    1.840400000
   59 ASN   OD1      613    0.420000000    2.235800000    1.797500000
   59 ASN   ND2      614    0.554800000    2.412100000    1.829700000
   59 ASN   HD21     615    0.632243177    2.366596902    1.785745223
   59 ASN   HD22     616    0.565099482    2.504884114    1.865547298
   59 ASN   C        617    0.187600000    2.456500000    1.701200000
   59 ASN   O        618    0.078400000    2.402500000    1.718800000
   60 SER   N        619    0.253500000    2.451800000    1.585900000
   60 SER   H        620    0.345034820    2.491842157    1.581657080
   60 SER   CA       621    0.198600000    2.391000000    1.465300000
   60 SER   CB       622    0.273100000    2.444700000    1.343400000
   60 SER   OG       623    0.409200000    2.407000000    1.346800000
   60 SER   HG       624    0.455895939    2.443219809    1.266130212
   60 SER   C        625    0.197300000    2.238200000    1.459200000
   60 SER   O        626    0.141000000    2.181400000    1.366500000
   61 ARG   N        627    0.261100000    2.171200000    1.554300000
   61 ARG   H        628    0.308384652    2.220200523    1.627533261
   61 ARG   CA       629    0.261600000    2.025600000    1.551000000
   61 ARG   CB       630    0.373400000    1.969900000    1.638900000
   61 ARG   CG       631    0.380100000    1.818300000    1.642900000
   61 ARG   CD       632    0.523200000    1.770200000    1.651700000
   61 ARG   NE       633    0.577100000    1.736700000    1.519800000
   61 ARG   HE       634    0.522555648    1.676546078    1.461435462
   61 ARG   CZ       635    0.693200000    1.780300000    1.471800000
   61 ARG   NH1      636    0.769300000    1.861000000    1.544300000
   61 ARG   HH11     637    0.856540252    1.893574628    1.507857826
   61 ARG   HH12     638    0.739487660    1.889324613    1.635453391
   61 ARG   NH2      639    0.735300000    1.739500000    1.352900000
   61 ARG   HH21     640    0.822606562    1.772292016    1.316813328
   61 ARG   HH22     641    0.679750736    1.675931316    1.299296813
   61 ARG   C        642    0.127000000    1.963000000    1.586800000
   61 ARG   O        643    0.090700000    1.858500000    1.533200000
   62 TRP   N        644    0.047800000    2.033300000    1.669700000
   62 TRP   H        645    0.074247718    2.124057128    1.702313832
   62 TRP   CA       646   -0.078300000    1.971900000    1.710200000
   62 TRP   CB       647   -0.071400000    1.926500000    1.857900000
   62 TRP   CG       648    0.030700000    1.815300000    1.885800000
   62 TRP   CD1      649    0.015600000    1.683900000    1.860200000
   62 TRP   HD1      650   -0.071913680    1.636919567    1.815309080
   62 TRP   CD2      651    0.160000000    1.833600000    1.944700000
   62 TRP   NE1      652    0.134000000    1.617400000    1.902100000
   62 TRP   HE1      653    0.150866841    1.519072594    1.895227518
   62 TRP   CE2      654    0.218900000    1.707100000    1.952000000
   62 TRP   CE3      655    0.231300000    1.945500000    1.991900000
   62 TRP   HE3      656    0.188516484    2.045667345    1.987767947
   62 TRP   CZ2      657    0.347700000    1.685800000    2.004900000
   62 TRP   HZ2      658    0.391905071    1.586275999    2.009578129
   62 TRP   CZ3      659    0.360100000    1.923100000    2.044700000
   62 TRP   HZ3      660    0.417316542    2.008121073    2.081830640
   62 TRP   CH2      661    0.415700000    1.798200000    2.050900000
   62 TRP   HH2      662    0.515613141    1.786464543    2.092860021
   62 TRP   C        663   -0.199600000    2.066700000    1.701200000
   62 TRP   O        664   -0.313200000    2.021800000    1.683200000
   63 TRP   N        665   -0.176500000    2.197500000    1.710700000
   63 TRP   H        666   -0.082654609    2.232012525    1.712088594
   63 TRP   CA       667   -0.290600000    2.291600000    1.719200000
   63 TRP   CB       668   -0.260200000    2.393100000    1.827600000
   63 TRP   CG       669   -0.225400000    2.319300000    1.956300000
   63 TRP   CD1      670   -0.103700000    2.307800000    2.011600000
   63 TRP   HD1      671   -0.011521865    2.352079007    1.973869895
   63 TRP   CD2      672   -0.318300000    2.248200000    2.038700000
   63 TRP   NE1      673   -0.116500000    2.227600000    2.128100000
   63 TRP   HE1      674   -0.041725073    2.201787571    2.189275394
   63 TRP   CE2      675   -0.244000000    2.192300000    2.142800000
   63 TRP   CE3      676   -0.457300000    2.225900000    2.033400000
   63 TRP   HE3      677   -0.518455022    2.268542073    1.953884487
   63 TRP   CZ2      678   -0.301600000    2.112300000    2.243300000
   63 TRP   HZ2      679   -0.241575190    2.068670062    2.323140158
   63 TRP   CZ3      680   -0.514300000    2.146300000    2.134900000
   63 TRP   HZ3      681   -0.621670102    2.127598395    2.133193784
   63 TRP   CH2      682   -0.439100000    2.091700000    2.235600000
   63 TRP   HH2      683   -0.488083330    2.030685756    2.311487386
   63 TRP   C        684   -0.334400000    2.367000000    1.593400000
   63 TRP   O        685   -0.452400000    2.402500000    1.582700000
   64 CYS1  N        686   -0.245700000    2.392700000    1.500700000
   64 CYS1  H        687   -0.150753312    2.363920940    1.513225655
   64 CYS1  CA       688   -0.285200000    2.463800000    1.378100000
   64 CYS1  CB       689   -0.262000000    2.614900000    1.393200000
   64 CYS1  SG       690   -0.085600000    2.661300000    1.422400000
   64 CYS1  C        691   -0.205500000    2.411200000    1.260200000
   64 CYS1  O        692   -0.098600000    2.352300000    1.277500000
   65 ASN   N        693   -0.260400000    2.428000000    1.141400000
   65 ASN   H        694   -0.348628843    2.474368134    1.133296455
   65 ASN   CA       695   -0.193100000    2.379400000    1.022700000
   65 ASN   CB       696   -0.293800000    2.315600000    0.927500000
   65 ASN   CG       697   -0.231700000    2.278000000    0.795600000
   65 ASN   OD1      698   -0.284300000    2.312000000    0.690200000
   65 ASN   ND2      699   -0.116500000    2.211500000    0.800500000
   65 ASN   HD21     700   -0.070954010    2.184079878    0.715802304
   65 ASN   HD22     701   -0.075498654    2.188960068    0.888878963
   65 ASN   C        702   -0.114300000    2.487200000    0.949700000
   65 ASN   O        703   -0.170500000    2.588500000    0.907900000
   66 ASP   N        704    0.016300000    2.467200000    0.936700000
   66 ASP   H        705    0.058722672    2.386217531    0.977223531
   66 ASP   CA       706    0.097900000    2.563200000    0.863400000
   66 ASP   CB       707    0.208800000    2.624600000    0.950900000
   66 ASP   CG       708    0.317400000    2.525000000    0.991600000
   66 ASP   OD1      709    0.310700000    2.404900000    0.956800000
   66 ASP   OD2      710    0.412300000    2.569100000    1.060100000
   66 ASP   C        711    0.153500000    2.498500000    0.736500000
   66 ASP   O        712    0.236400000    2.557200000    0.666500000
   67 GLY   N        713    0.107400000    2.375800000    0.710600000
   67 GLY   H        714    0.042273894    2.334557360    0.774299568
   67 GLY   CA       715    0.148100000    2.299900000    0.593600000
   67 GLY   C        716    0.294600000    2.261500000    0.580800000
   67 GLY   O        717    0.335800000    2.211900000    0.475700000
   68 ARG   N        718    0.373400000    2.280500000    0.686300000
   68 ARG   H        719    0.334624566    2.317754484    0.770612331
   68 ARG   CA       720    0.516100000    2.247700000    0.680900000
   68 ARG   CB       721    0.600100000    2.375400000    0.662200000
   68 ARG   CG       722    0.598000000    2.469300000    0.782300000
   68 ARG   CD       723    0.706800000    2.576500000    0.775000000
   68 ARG   NE       724    0.666900000    2.693700000    0.697300000
   68 ARG   HE       725    0.578983999    2.690460489    0.649757573
   68 ARG   CZ       726    0.739900000    2.804600000    0.685600000
   68 ARG   NH1      727    0.857900000    2.814200000    0.745900000
   68 ARG   HH11     728    0.912117960    2.897718084    0.736672731
   68 ARG   HH12     729    0.892496153    2.737907469    0.800512782
   68 ARG   NH2      730    0.693600000    2.907700000    0.616100000
   68 ARG   HH21     731    0.748488112    2.990837382    0.607412603
   68 ARG   HH22     732    0.603815467    2.902269332    0.572405087
   68 ARG   C        733    0.566500000    2.170700000    0.803600000
   68 ARG   O        734    0.687500000    2.157100000    0.823200000
   69 THR   N        735    0.474100000    2.118700000    0.884300000
   69 THR   H        736    0.377327610    2.130475747    0.862019150
   69 THR   CA       737    0.511300000    2.045000000    1.004400000
   69 THR   CB       738    0.439500000    2.101400000    1.129400000
   69 THR   OG1      739    0.456300000    2.243700000    1.134200000
   69 THR   HG1      740    0.409900008    2.280085005    1.214966157
   69 THR   CG2      741    0.498600000    2.041300000    1.256100000
   69 THR   C        742    0.478200000    1.896700000    0.990400000
   69 THR   O        743    0.361200000    1.859500000    0.982300000
   70 PRO   N        744    0.581600000    1.810200000    0.987500000
   70 PRO   CA       745    0.565400000    1.664600000    0.974600000
   70 PRO   CB       746    0.709800000    1.613600000    0.978900000
   70 PRO   CG       747    0.788000000    1.728000000    0.923600000
   70 PRO   CD       748    0.724400000    1.845600000    0.992800000
   70 PRO   C        749    0.482300000    1.604200000    1.088400000
   70 PRO   O        750    0.501100000    1.638500000    1.205800000
   71 GLY   N        751    0.389700000    1.515800000    1.051600000
   71 GLY   H        752    0.379133861    1.494095118    0.954557459
   71 GLY   CA       753    0.303600000    1.450000000    1.148400000
   71 GLY   C        754    0.227700000    1.547800000    1.235400000
   71 GLY   O        755    0.212000000    1.525600000    1.355600000
   72 SER   N        756    0.180000000    1.656100000    1.174800000
   72 SER   H        757    0.194094617    1.667535754    1.076460968
   72 SER   CA       758    0.107800000    1.758100000    1.248800000
   72 SER   CB       759    0.141700000    1.897200000    1.195100000
   72 SER   OG       760    0.085000000    1.917900000    1.067000000
   72 SER   HG       761    0.108704116    2.009415331    1.034395413
   72 SER   C        762   -0.043000000    1.740700000    1.251200000
   72 SER   O        763   -0.104300000    1.699800000    1.152300000
   73 ARG   N        764   -0.100800000    1.769700000    1.367100000
   73 ARG   H        765   -0.043190156    1.796128995    1.444447360
   73 ARG   CA       766   -0.245000000    1.764400000    1.385600000
   73 ARG   CB       767   -0.281700000    1.705500000    1.522900000
   73 ARG   CG       768   -0.236000000    1.561400000    1.548500000
   73 ARG   CD       769   -0.279400000    1.465300000    1.437800000
   73 ARG   NE       770   -0.421600000    1.477000000    1.405400000
   73 ARG   HE       771   -0.448392928    1.546403332    1.338576976
   73 ARG   CZ       772   -0.517800000    1.402000000    1.458400000
   73 ARG   NH1      773   -0.488200000    1.308100000    1.547500000
   73 ARG   HH11     774   -0.560919642    1.251988322    1.587039010
   73 ARG   HH12     775   -0.393188889    1.293496511    1.575061329
   73 ARG   NH2      776   -0.643900000    1.421100000    1.422000000
   73 ARG   HH21     777   -0.716457488    1.364870601    1.461669454
   73 ARG   HH22     778   -0.666418329    1.491730254    1.354885977
   73 ARG   C        779   -0.292500000    1.909700000    1.378100000
   73 ARG   O        780   -0.213600000    2.003400000    1.394200000
   74 ASN   N        781   -0.420600000    1.928200000    1.351000000
   74 ASN   H        782   -0.479557740    1.848882153    1.335746667
   74 ASN   CA       783   -0.477200000    2.061900000    1.343000000
   74 ASN   CB       784   -0.523100000    2.090500000    1.199500000
   74 ASN   CG       785   -0.570400000    2.233600000    1.180000000
   74 ASN   OD1      786   -0.616200000    2.270700000    1.071400000
   74 ASN   ND2      787   -0.559100000    2.314800000    1.284500000
   74 ASN   HD21     788   -0.588693779    2.410044615    1.277242486
   74 ASN   HD22     789   -0.520998517    2.280690363    1.370434915
   74 ASN   C        790   -0.594700000    2.059000000    1.438900000
   74 ASN   O        791   -0.710300000    2.067700000    1.397900000
   75 LEU   N        792   -0.563600000    2.045600000    1.567500000
   75 LEU   H        793   -0.467219897    2.041708279    1.593876697
   75 LEU   CA       794   -0.665700000    2.036400000    1.671300000
   75 LEU   CB       795   -0.602300000    1.998400000    1.805700000
   75 LEU   CG       796   -0.545700000    1.855500000    1.812800000
   75 LEU   CD1      797   -0.481100000    1.830300000    1.947700000
   75 LEU   CD2      798   -0.655800000    1.754200000    1.787200000
   75 LEU   C        799   -0.758000000    2.157000000    1.686100000
   75 LEU   O        800   -0.873500000    2.141900000    1.725800000
   76 CYS1  N        801   -0.708200000    2.276200000    1.654500000
   76 CYS1  H        802   -0.613119194    2.283950509    1.624507167
   76 CYS1  CA       803   -0.791300000    2.395600000    1.663300000
   76 CYS1  CB       804   -0.708900000    2.515700000    1.709800000
   76 CYS1  SG       805   -0.669400000    2.504100000    1.886700000
   76 CYS1  C        806   -0.863300000    2.424200000    1.531600000
   76 CYS1  O        807   -0.946400000    2.514600000    1.522400000
   77 ASN   N        808   -0.830700000    2.344000000    1.430800000
   77 ASN   H        809   -0.761757762    2.273372249    1.446883800
   77 ASN   CA       810   -0.890100000    2.353500000    1.298000000
   77 ASN   CB       811   -1.035700000    2.306200000    1.301100000
   77 ASN   CG       812   -1.090200000    2.278200000    1.162800000
   77 ASN   OD1      813   -1.014500000    2.260300000    1.067100000
   77 ASN   ND2      814   -1.222300000    2.275300000    1.151100000
   77 ASN   HD21     815   -1.264231353    2.257257982    1.062126705
   77 ASN   HD22     816   -1.279954907    2.291155798    1.231253013
   77 ASN   C        817   -0.879000000    2.490500000    1.231800000
   77 ASN   O        818   -0.977400000    2.545300000    1.181000000
   78 ILE   N        819   -0.758400000    2.545900000    1.232700000
   78 ILE   H        820   -0.682568461    2.498409291    1.277356582
   78 ILE   CA       821   -0.735200000    2.674700000    1.169600000
   78 ILE   CB       822   -0.753800000    2.797300000    1.267600000
   78 ILE   CG1      823   -0.648000000    2.797700000    1.378800000
   78 ILE   CG2      824   -0.895900000    2.804800000    1.321500000
   78 ILE   CD       825   -0.622500000    2.666600000    1.445500000
   78 ILE   C        826   -0.594200000    2.680600000    1.114300000
   78 ILE   O        827   -0.506400000    2.605000000    1.156700000
   79 PRO   N        828   -0.573400000    2.761900000    1.010000000
   79 PRO   CA       829   -0.438000000    2.771900000    0.955500000
   79 PRO   CB       830   -0.459500000    2.846300000    0.823200000
   79 PRO   CG       831   -0.584200000    2.925000000    0.847300000
   79 PRO   CD       832   -0.671300000    2.830500000    0.923800000
   79 PRO   C        833   -0.359600000    2.855100000    1.057600000
   79 PRO   O        834   -0.417000000    2.943300000    1.123200000
   80 CYS2  N        835   -0.232300000    2.822100000    1.077500000
   80 CYS2  H        836   -0.192235100    2.746642096    1.025529735
   80 CYS2  CA       837   -0.150100000    2.894600000    1.174300000
   80 CYS2  CB       838   -0.009800000    2.835700000    1.182400000
   80 CYS2  SG       839   -0.003500000    2.661900000    1.236500000
   80 CYS2  C        840   -0.141300000    3.043800000    1.143900000
   80 CYS2  O        841   -0.116300000    3.124300000    1.233300000
   81 SER   N        842   -0.161100000    3.079900000    1.017200000
   81 SER   H        843   -0.178768542    3.009091239    0.948833766
   81 SER   CA       844   -0.157800000    3.219600000    0.975100000
   81 SER   CB       845   -0.170200000    3.228900000    0.822600000
   81 SER   OG       846   -0.294900000    3.177500000    0.780100000
   81 SER   HG       847   -0.301587128    3.184197773    0.680548897
   81 SER   C        848   -0.271000000    3.298500000    1.043000000
   81 SER   O        849   -0.258200000    3.418400000    1.065800000
   82 ALA   N        850   -0.380300000    3.230500000    1.077100000
   82 ALA   H        851   -0.385336809    3.132847351    1.056157444
   82 ALA   CA       852   -0.493100000    3.294700000    1.144300000
   82 ALA   CB       853   -0.613200000    3.201500000    1.146200000
   82 ALA   C        854   -0.456400000    3.337300000    1.287600000
   82 ALA   O        855   -0.521500000    3.423100000    1.347600000
   83 LEU   N        856   -0.351300000    3.277200000    1.341700000
   83 LEU   H        857   -0.301626583    3.208485973    1.288681756
   83 LEU   CA       858   -0.306500000    3.309100000    1.476900000
   83 LEU   CB       859   -0.236600000    3.188200000    1.539100000
   83 LEU   CG       860   -0.322400000    3.062000000    1.550800000
   83 LEU   CD1      861   -0.235200000    2.943700000    1.589800000
   83 LEU   CD2      862   -0.435200000    3.082900000    1.651000000
   83 LEU   C        863   -0.212300000    3.428900000    1.475600000
   83 LEU   O        864   -0.158100000    3.467000000    1.578800000
   84 LEU   N        865   -0.193100000    3.487600000    1.357800000
   84 LEU   H        866   -0.240565374    3.451927362    1.277335715
   84 LEU   CA       867   -0.104900000    3.602300000    1.342900000
   84 LEU   CB       868   -0.007800000    3.580300000    1.226800000
   84 LEU   CG       869    0.089400000    3.463600000    1.242400000
   84 LEU   CD1      870    0.175600000    3.451900000    1.118200000
   84 LEU   CD2      871    0.175400000    3.483200000    1.367000000
   84 LEU   C        872   -0.180200000    3.733000000    1.322300000
   84 LEU   O        873   -0.119100000    3.837100000    1.299900000
   85 SER   N        874   -0.312200000    3.728000000    1.333300000
   85 SER   H        875   -0.355673938    3.640626123    1.355113354
   85 SER   CA       876   -0.396100000    3.845900000    1.314600000
   85 SER   CB       877   -0.539700000    3.802600000    1.291000000
   85 SER   OG       878   -0.585700000    3.726800000    1.401100000
   85 SER   HG       879   -0.680273963    3.698570392    1.385011038
   85 SER   C        880   -0.392400000    3.941700000    1.433400000
   85 SER   O        881   -0.362600000    3.902400000    1.545900000
   86 SER   N        882   -0.425500000    4.067800000    1.407500000
   86 SER   H        883   -0.449265209    4.093768908    1.313900691
   86 SER   CA       884   -0.428000000    4.169400000    1.512500000
   86 SER   CB       885   -0.443600000    4.308200000    1.450800000
   86 SER   OG       886   -0.331900000    4.338600000    1.368700000
   86 SER   HG       887   -0.343445324    4.429655068    1.329005164
   86 SER   C        888   -0.542400000    4.139000000    1.608900000
   86 SER   O        889   -0.538300000    4.177100000    1.725500000
   87 ASP   N        890   -0.644500000    4.071100000    1.557000000
   87 ASP   H        891   -0.640897388    4.048353717    1.459687987
   87 ASP   CA       892   -0.761400000    4.027700000    1.633000000
   87 ASP   CB       893   -0.875600000    3.996300000    1.535300000
   87 ASP   CG       894   -0.989400000    3.918500000    1.598800000
   87 ASP   OD1      895   -0.995900000    3.910100000    1.723100000
   87 ASP   OD2      896   -1.074700000    3.867300000    1.523300000
   87 ASP   C        897   -0.714400000    3.900600000    1.705400000
   87 ASP   O        898   -0.661400000    3.809500000    1.642000000
   88 ILE   N        899   -0.732300000    3.895400000    1.837100000
   88 ILE   H        900   -0.777489475    3.971683047    1.883347250
   88 ILE   CA       901   -0.687400000    3.780700000    1.915700000
   88 ILE   CB       902   -0.643100000    3.824700000    2.057600000
   88 ILE   CG1      903   -0.763100000    3.877200000    2.137600000
   88 ILE   CG2      904   -0.532600000    3.928800000    2.046600000
   88 ILE   CD       905   -0.735600000    3.899000000    2.284500000
   88 ILE   C        906   -0.785800000    3.665000000    1.930300000
   88 ILE   O        907   -0.752500000    3.563000000    1.990700000
   89 THR   N        908   -0.905100000    3.679700000    1.873400000
   89 THR   H        909   -0.923819456    3.763301611    1.821821395
   89 THR   CA       910   -1.010000000    3.578200000    1.883400000
   89 THR   CB       911   -1.129700000    3.612900000    1.791300000
   89 THR   OG1      912   -1.183700000    3.739700000    1.830800000
   89 THR   HG1      913   -1.261059802    3.762870350    1.771820377
   89 THR   CG2      914   -1.238800000    3.507300000    1.802200000
   89 THR   C        915   -0.965200000    3.433600000    1.859200000
   89 THR   O        916   -0.989800000    3.346800000    1.943200000
   90 ALA   N        917   -0.899600000    3.409400000    1.746100000
   90 ALA   H        918   -0.882631649    3.485347350    1.683298129
   90 ALA   CA       919   -0.851100000    3.275800000    1.709700000
   90 ALA   CB       920   -0.784900000    3.279500000    1.572400000
   90 ALA   C        921   -0.753600000    3.219300000    1.813500000
   90 ALA   O        922   -0.764800000    3.103500000    1.854200000
   91 SER   N        923   -0.657300000    3.301000000    1.853900000
   91 SER   H        924   -0.652259836    3.393140950    1.815368948
   91 SER   CA       925   -0.558800000    3.260100000    1.952800000
   91 SER   CB       926   -0.452800000    3.369200000    1.969700000
   91 SER   OG       927   -0.370000000    3.378900000    1.855200000
   91 SER   HG       928   -0.301944814    3.450817100    1.869215077
   91 SER   C        929   -0.623900000    3.227000000    2.087100000
   91 SER   O        930   -0.590400000    3.125900000    2.149000000
   92 VAL   N        931   -0.718000000    3.311000000    2.130800000
   92 VAL   H        932   -0.741537725    3.390701544    2.075179506
   92 VAL   CA       933   -0.787600000    3.289900000    2.257500000
   92 VAL   CB       934   -0.884100000    3.406100000    2.290800000
   92 VAL   CG1      935   -0.962800000    3.374600000    2.417100000
   92 VAL   CG2      936   -0.806400000    3.534800000    2.309100000
   92 VAL   C        937   -0.867200000    3.160000000    2.257400000
   92 VAL   O        938   -0.859000000    3.081100000    2.351300000
   93 ASN   N        939   -0.946000000    3.139300000    2.152600000
   93 ASN   H        940   -0.949577369    3.207537218    2.079587094
   93 ASN   CA       941   -1.027300000    3.019000000    2.142100000
   93 ASN   CB       942   -1.118100000    3.026100000    2.018800000
   93 ASN   CG       943   -1.221900000    3.136300000    2.030000000
   93 ASN   OD1      944   -1.258000000    3.178500000    2.140000000
   93 ASN   ND2      945   -1.270700000    3.182700000    1.915700000
   93 ASN   HD21     946   -1.339412398    3.255349649    1.916496748
   93 ASN   HD22     947   -1.238773149    3.145026767    1.828743668
   93 ASN   C        948   -0.941700000    2.892900000    2.139600000
   93 ASN   O        949   -0.975400000    2.793600000    2.203200000
   94 CYS2  N        950   -0.828600000    2.899300000    2.070300000
   94 CYS2  H        951   -0.804188746    2.983900428    2.022898964
   94 CYS2  CA       952   -0.740000000    2.784300000    2.062800000
   94 CYS2  CB       953   -0.638200000    2.800800000    1.949900000
   94 CYS2  SG       954   -0.535600000    2.653000000    1.919800000
   94 CYS2  C        955   -0.670700000    2.763300000    2.197600000
   94 CYS2  O        956   -0.657300000    2.650100000    2.243500000
   95 ALA   N        957   -0.633000000    2.873100000    2.262900000
   95 ALA   H        958   -0.649829766    2.962456908    2.221281470
   95 ALA   CA       959   -0.567600000    2.866900000    2.393900000
   95 ALA   CB       960   -0.526300000    3.006200000    2.439000000
   95 ALA   C        961   -0.659900000    2.802200000    2.497700000
   95 ALA   O        962   -0.613500000    2.733300000    2.588900000
   96 LYSH  N        963   -0.790600000    2.824400000    2.482600000
   96 LYSH  H        964   -0.821433000    2.882484206    2.407263746
   96 LYSH  CA       965   -0.889900000    2.766700000    2.572400000
   96 LYSH  CB       966   -1.029400000    2.820000000    2.540700000
   96 LYSH  CG       967   -1.050000000    2.963200000    2.586100000
   96 LYSH  CD       968   -1.190300000    3.009600000    2.556100000
   96 LYSH  CE       969   -1.214800000    3.147700000    2.611700000
   96 LYSH  NZ       970   -1.353700000    3.193100000    2.580900000
   96 LYSH  HZ1      971   -1.401493542    3.121839396    2.529541421
   96 LYSH  HZ2      972   -1.350125188    3.276847020    2.526368749
   96 LYSH  HZ3      973   -1.402585728    3.211230400    2.666231555
   96 LYSH  C        974   -0.887900000    2.614600000    2.564400000
   96 LYSH  O        975   -0.911600000    2.546700000    2.664400000
   97 LYSH  N        976   -0.859000000    2.562000000    2.445700000
   97 LYSH  H        977   -0.843570928    2.622712162    2.367751446
   97 LYSH  CA       978   -0.849300000    2.417400000    2.426700000
   97 LYSH  CB       979   -0.861200000    2.379400000    2.278700000
   97 LYSH  CG       980   -0.999300000    2.405800000    2.221800000
   97 LYSH  CD       981   -1.018000000    2.342300000    2.085400000
   97 LYSH  CE       982   -1.155500000    2.376200000    2.028400000
   97 LYSH  NZ       983   -1.267500000    2.338300000    2.119300000
   97 LYSH  HZ1      984   -1.230459296    2.296840039    2.202420743
   97 LYSH  HZ2      985   -1.327276644    2.272784265    2.073099986
   97 LYSH  HZ3      986   -1.320099592    2.419897827    2.143280777
   97 LYSH  C        987   -0.716900000    2.366800000    2.482600000
   97 LYSH  O        988   -0.713000000    2.263400000    2.549300000
   98 ILE   N        989   -0.609400000    2.441600000    2.458300000
   98 ILE   H        990   -0.619510838    2.526123290    2.405825393
   98 ILE   CA       991   -0.477300000    2.403000000    2.506500000
   98 ILE   CB       992   -0.366500000    2.497400000    2.453400000
   98 ILE   CG1      993   -0.361400000    2.490400000    2.300500000
   98 ILE   CG2      994   -0.230200000    2.459700000    2.513600000
   98 ILE   CD       995   -0.269400000    2.590900000    2.235200000
   98 ILE   C        996   -0.469300000    2.395000000    2.659400000
   98 ILE   O        997   -0.417600000    2.296600000    2.713400000
   99 VAL   N        998   -0.521100000    2.496700000    2.728800000
   99 VAL   H        999   -0.563799168    2.572722114    2.679836553
   99 VAL   CA      1000   -0.516600000    2.499100000    2.875500000
   99 VAL   CB      1001   -0.555500000    2.639200000    2.932300000
   99 VAL   CG1     1002   -0.706100000    2.662500000    2.921700000
   99 VAL   CG2     1003   -0.507800000    2.653700000    3.076500000
   99 VAL   C       1004   -0.602200000    2.389600000    2.940400000
   99 VAL   O       1005   -0.581000000    2.353800000    3.056100000
  100 SER   N       1006   -0.698300000    2.336700000    2.865300000
  100 SER   H       1007   -0.711710314    2.370745008    2.772234964
  100 SER   CA      1008   -0.784900000    2.230000000    2.915300000
  100 SER   CB      1009   -0.926800000    2.246400000    2.858400000
  100 SER   OG      1010   -0.980700000    2.374700000    2.884400000
  100 SER   HG      1011   -1.072712975    2.380719514    2.845704033
  100 SER   C       1012   -0.730900000    2.092300000    2.873500000
  100 SER   O       1013   -0.792700000    1.990000000    2.902900000
  101 ASP   N       1014   -0.613800000    2.090200000    2.809900000
  101 ASP   H       1015   -0.565062355    2.176474097    2.796430697
  101 ASP   CA      1016   -0.553600000    1.967100000    2.759000000
  101 ASP   CB      1017   -0.469200000    1.999300000    2.634100000
  101 ASP   CG      1018   -0.457700000    1.881500000    2.537900000
  101 ASP   OD1     1019   -0.556700000    1.807600000    2.520300000
  101 ASP   OD2     1020   -0.349600000    1.864200000    2.478400000
  101 ASP   C       1021   -0.473300000    1.880800000    2.858000000
  101 ASP   O       1022   -0.387100000    1.801900000    2.816900000
  102 GLY   N       1023   -0.498800000    1.897900000    2.987500000
  102 GLY   H       1024   -0.564794451    1.967236214    3.016434787
  102 GLY   CA      1025   -0.431300000    1.816400000    3.087100000
  102 GLY   C       1026   -0.305500000    1.866600000    3.155900000
  102 GLY   O       1027   -0.249900000    1.795400000    3.240000000
  103 ASN   N       1028   -0.260200000    1.987200000    3.122900000
  103 ASN   H       1029   -0.309460322    2.040863639    3.054389895
  103 ASN   CA      1030   -0.139500000    2.043300000    3.184800000
  103 ASN   CB      1031   -0.020900000    2.038200000    3.087100000
  103 ASN   CG      1032    0.011800000    1.896500000    3.041100000
  103 ASN   OD1     1033    0.065200000    1.815800000    3.117400000
  103 ASN   ND2     1034   -0.020100000    1.866200000    2.915800000
  103 ASN   HD21    1035   -0.001039699    1.774768679    2.880064604
  103 ASN   HD22    1036   -0.063181416    1.934815024    2.857182852
  103 ASN   C       1037   -0.161600000    2.188500000    3.229700000
  103 ASN   O       1038   -0.067400000    2.255500000    3.273000000
  104 GLY   N       1039   -0.285700000    2.235700000    3.219100000
  104 GLY   H       1040   -0.358363780    2.176221031    3.184716467
  104 GLY   CA      1041   -0.316800000    2.372300000    3.256800000
  104 GLY   C       1042   -0.229600000    2.469100000    3.178800000
  104 GLY   O       1043   -0.201400000    2.446500000    3.061000000
  105 MET   N       1044   -0.180500000    2.573400000    3.245600000
  105 MET   H       1045   -0.201491160    2.584606281    3.342727702
  105 MET   CA      1046   -0.096400000    2.671200000    3.177900000
  105 MET   CB      1047   -0.106900000    2.808300000    3.244300000
  105 MET   CG      1048   -0.241000000    2.873700000    3.219500000
  105 MET   SD      1049   -0.240000000    3.049100000    3.254200000
  105 MET   CE      1050   -0.150200000    3.109800000    3.113100000
  105 MET   C       1051    0.048500000    2.629900000    3.157900000
  105 MET   O       1052    0.124900000    2.699900000    3.091600000
  106 ASN   N       1053    0.084300000    2.512600000    3.209800000
  106 ASN   H       1054    0.016928528    2.459321243    3.261009949
  106 ASN   CA      1055    0.219200000    2.460000000    3.193800000
  106 ASN   CB      1056    0.234700000    2.331700000    3.275400000
  106 ASN   CG      1057    0.232100000    2.357900000    3.424700000
  106 ASN   OD1     1058    0.320600000    2.424700000    3.478300000
  106 ASN   ND2     1059    0.129400000    2.307700000    3.492100000
  106 ASN   HD21    1060    0.122635686    2.321946902    3.590848518
  106 ASN   HD22    1061    0.058773459    2.255624264    3.444141587
  106 ASN   C       1062    0.252300000    2.435500000    3.046000000
  106 ASN   O       1063    0.368000000    2.416600000    3.009600000
  107 ALA   N       1064    0.149400000    2.439000000    2.961700000
  107 ALA   H       1065    0.057824499    2.455027319    2.998538196
  107 ALA   CA      1066    0.164600000    2.420400000    2.817500000
  107 ALA   CB      1067    0.027900000    2.420000000    2.749800000
  107 ALA   C       1068    0.251600000    2.532000000    2.759400000
  107 ALA   O       1069    0.314500000    2.514900000    2.655000000
  108 TRP   N       1070    0.253800000    2.646300000    2.827700000
  108 TRP   H       1071    0.198960974    2.654082995    2.910959271
  108 TRP   CA      1072    0.333700000    2.760400000    2.784800000
  108 TRP   CB      1073    0.252200000    2.889900000    2.796800000
  108 TRP   CG      1074    0.143700000    2.899400000    2.692100000
  108 TRP   CD1     1075    0.158200000    2.942200000    2.563500000
  108 TRP   HD1     1076    0.251413227    2.977980223    2.519772777
  108 TRP   CD2     1077    0.005700000    2.862100000    2.706800000
  108 TRP   NE1     1078    0.038300000    2.933700000    2.497000000
  108 TRP   HE1     1079    0.023109926    2.959129822    2.401487771
  108 TRP   CE2     1080   -0.057100000    2.884900000    2.582200000
  108 TRP   CE3     1081   -0.070900000    2.811400000    2.812700000
  108 TRP   HE3     1082   -0.025571068    2.792769199    2.910061087
  108 TRP   CZ2     1083   -0.193000000    2.858700000    2.560800000
  108 TRP   HZ2     1084   -0.239409457    2.877122483    2.463909472
  108 TRP   CZ3     1085   -0.205900000    2.785300000    2.791200000
  108 TRP   HZ3     1086   -0.266462379    2.745758198    2.872745351
  108 TRP   CH2     1087   -0.265600000    2.809100000    2.665900000
  108 TRP   HH2     1088   -0.371594936    2.787655699    2.652253917
  108 TRP   C       1089    0.461300000    2.767700000    2.868200000
  108 TRP   O       1090    0.456800000    2.804700000    2.985900000
  109 VAL   N       1091    0.574600000    2.733300000    2.806400000
  109 VAL   H       1092    0.571499177    2.707550516    2.709821799
  109 VAL   CA      1093    0.703500000    2.732300000    2.876500000
  109 VAL   CB      1094    0.819200000    2.683200000    2.786400000
  109 VAL   CG1     1095    0.939700000    2.647000000    2.871600000
  109 VAL   CG2     1096    0.776000000    2.564100000    2.703700000
  109 VAL   C       1097    0.742600000    2.866400000    2.937400000
  109 VAL   O       1098    0.797100000    2.870100000    3.047100000
  110 ALA   N       1099    0.716800000    2.975800000    2.866300000
  110 ALA   H       1100    0.673704423    2.967533736    2.776442111
  110 ALA   CA      1101    0.750900000    3.107900000    2.918400000
  110 ALA   CB      1102    0.735600000    3.214700000    2.811500000
  110 ALA   C       1103    0.664800000    3.140300000    3.040300000
  110 ALA   O       1104    0.709500000    3.210100000    3.130600000
  111 TRP   N       1105    0.541300000    3.090800000    3.042600000
  111 TRP   H       1106    0.507663772    3.037473144    2.964980089
  111 TRP   CA      1107    0.455000000    3.113800000    3.157300000
  111 TRP   CB      1108    0.311600000    3.067700000    3.131000000
  111 TRP   CG      1109    0.226100000    3.073600000    3.255000000
  111 TRP   CD1     1110    0.158900000    3.182300000    3.303300000
  111 TRP   HD1     1111    0.156328949    3.280134299    3.255312089
  111 TRP   CD2     1112    0.202300000    2.967500000    3.348600000
  111 TRP   NE1     1113    0.095200000    3.151100000    3.420500000
  111 TRP   HE1     1114    0.039900272    3.214000953    3.475138907
  111 TRP   CE2     1115    0.119600000    3.019600000    3.450700000
  111 TRP   CE3     1116    0.242600000    2.832900000    3.356000000
  111 TRP   HE3     1117    0.306486537    2.789732357    3.278954137
  111 TRP   CZ2     1118    0.076000000    2.942000000    3.559200000
  111 TRP   HZ2     1119    0.012307646    2.984263652    3.636905005
  111 TRP   CZ3     1120    0.199200000    2.755700000    3.463900000
  111 TRP   HZ3     1121    0.229715371    2.651291174    3.470872030
  111 TRP   CH2     1122    0.116600000    2.810600000    3.563900000
  111 TRP   HH2     1123    0.084145648    2.747671557    3.646771745
  111 TRP   C       1124    0.510300000    3.037900000    3.277700000
  111 TRP   O       1125    0.516100000    3.090300000    3.388200000
  112 ARG   N       1126    0.547000000    2.912400000    3.255000000
  112 ARG   H       1127    0.537699946    2.875222887    3.162634578
  112 ARG   CA      1128    0.600300000    2.827200000    3.360100000
  112 ARG   CB      1129    0.616500000    2.684600000    3.304600000
  112 ARG   CG      1130    0.671700000    2.581700000    3.401200000
  112 ARG   CD      1131    0.823000000    2.569400000    3.387500000
  112 ARG   NE      1132    0.880700000    2.472400000    3.480600000
  112 ARG   HE      1133    0.818764710    2.426466236    3.544271886
  112 ARG   CZ      1134    1.009800000    2.441100000    3.486400000
  112 ARG   NH1     1135    1.096600000    2.498800000    3.404500000
  112 ARG   HH11    1136    1.193550123    2.474787793    3.409407906
  112 ARG   HH12    1137    1.065131549    2.566340925    3.337806971
  112 ARG   NH2     1138    1.052300000    2.352600000    3.575600000
  112 ARG   HH21    1139    1.149336847    2.328875229    3.580181003
  112 ARG   HH22    1140    0.987303157    2.309606171    3.638265310
  112 ARG   C       1141    0.732400000    2.883400000    3.415400000
  112 ARG   O       1142    0.754700000    2.884200000    3.536600000
  113 ASN   N       1143    0.816100000    2.936500000    3.326800000
  113 ASN   H       1144    0.789590217    2.939115774    3.230413335
  113 ASN   CA      1145    0.946100000    2.991300000    3.366400000
  113 ASN   CB      1146    1.043400000    2.986400000    3.248300000
  113 ASN   CG      1147    1.084100000    2.845300000    3.211500000
  113 ASN   OD1     1148    1.075800000    2.754600000    3.293500000
  113 ASN   ND2     1149    1.126700000    2.826200000    3.087700000
  113 ASN   HD21    1150    1.154854331    2.734947661    3.058029404
  113 ASN   HD22    1151    1.130742716    2.903016575    3.023802659
  113 ASN   C       1152    0.947300000    3.132700000    3.424700000
  113 ASN   O       1153    1.033300000    3.164300000    3.506700000
  114 ARG   N       1154    0.853100000    3.217500000    3.383500000
  114 ARG   H       1155    0.783041842    3.186256199    3.319346439
  114 ARG   CA      1156    0.851100000    3.356000000    3.431200000
  114 ARG   CB      1157    0.890600000    3.451200000    3.317100000
  114 ARG   CG      1158    1.034600000    3.437100000    3.269400000
  114 ARG   CD      1159    1.091800000    3.571800000    3.226400000
  114 ARG   NE      1160    1.100700000    3.588100000    3.081300000
  114 ARG   HE      1161    1.060269670    3.517115242    3.023623727
  114 ARG   CZ      1162    1.159300000    3.691600000    3.021100000
  114 ARG   NH1     1163    1.212500000    3.789800000    3.093000000
  114 ARG   HH11    1164    1.256323980    3.867178368    3.047261101
  114 ARG   HH12    1165    1.208728032    3.786352218    3.192869340
  114 ARG   NH2     1166    1.163200000    3.698300000    2.888700000
  114 ARG   HH21    1167    1.207235258    3.776076148    2.843847275
  114 ARG   HH22    1168    1.122105322    3.625575625    2.833723708
  114 ARG   C       1169    0.721900000    3.407100000    3.497200000
  114 ARG   O       1170    0.719700000    3.519900000    3.547200000
  115 CYS2  N       1171    0.616700000    3.325200000    3.501500000
  115 CYS2  H       1172    0.624979289    3.233097451    3.463439866
  115 CYS2  CA      1173    0.489400000    3.366900000    3.560600000
  115 CYS2  CB      1174    0.380500000    3.372000000    3.454400000
  115 CYS2  SG      1175    0.425200000    3.472100000    3.311000000
  115 CYS2  C       1176    0.439300000    3.277900000    3.671900000
  115 CYS2  O       1177    0.379600000    3.325800000    3.768800000
  116 LYSH  N       1178    0.456600000    3.147500000    3.654300000
  116 LYSH  H       1179    0.502314153    3.115176158    3.571442378
  116 LYSH  CA      1180    0.410700000    3.050200000    3.752600000
  116 LYSH  CB      1181    0.451700000    2.909500000    3.709200000
  116 LYSH  CG      1182    0.386500000    2.797300000    3.788200000
  116 LYSH  CD      1183    0.427000000    2.663300000    3.729500000
  116 LYSH  CE      1184    0.360500000    2.547400000    3.801700000
  116 LYSH  NZ      1185    0.408900000    2.418500000    3.746900000
  116 LYSH  HZ1     1186    0.475089371    2.435967301    3.674003768
  116 LYSH  HZ2     1187    0.331637302    2.366742191    3.710135823
  116 LYSH  HZ3     1188    0.452562206    2.365585913    3.819657894
  116 LYSH  C       1189    0.463700000    3.079500000    3.892600000
  116 LYSH  O       1190    0.584400000    3.093800000    3.912700000
  117 GLY   N       1191    0.371000000    3.094200000    3.986600000
  117 GLY   H       1192    0.274480498    3.087232572    3.961392050
  117 GLY   CA      1193    0.406400000    3.120200000    4.125400000
  117 GLY   C       1194    0.441800000    3.263000000    4.164700000
  117 GLY   O       1195    0.465900000    3.290100000    4.282500000
  118 THR   N       1196    0.447600000    3.353900000    4.067400000
  118 THR   H       1197    0.429246451    3.325539142    3.973278754
  118 THR   CA      1198    0.480100000    3.494200000    4.094400000
  118 THR   CB      1199    0.552700000    3.559500000    3.974200000
  118 THR   OG1     1200    0.460200000    3.578200000    3.866600000
  118 THR   HG1     1201    0.507245233    3.620368160    3.789084890
  118 THR   CG2     1202    0.666800000    3.472400000    3.926000000
  118 THR   C       1203    0.352900000    3.574600000    4.123700000
  118 THR   O       1204    0.241900000    3.521900000    4.118200000
  119 ASP   N       1205    0.369900000    3.702500000    4.155600000
  119 ASP   H       1206    0.462687538    3.739354121    4.161278612
  119 ASP   CA      1207    0.256500000    3.790700000    4.182600000
  119 ASP   CB      1208    0.303300000    3.909700000    4.268100000
  119 ASP   CG      1209    0.191300000    4.008200000    4.300600000
  119 ASP   OD1     1210    0.071900000    3.972300000    4.291900000
  119 ASP   OD2     1211    0.223900000    4.123200000    4.336200000
  119 ASP   C       1212    0.205600000    3.837500000    4.045200000
  119 ASP   O       1213    0.241900000    3.945700000    3.997400000
  120 VAL   N       1214    0.124100000    3.754000000    3.980500000
  120 VAL   H       1215    0.097722963    3.667826474    4.023840227
  120 VAL   CA      1216    0.072500000    3.786100000    3.847200000
  120 VAL   CB      1217    0.009300000    3.663100000    3.778200000
  120 VAL   CG1     1218    0.116200000    3.558500000    3.750600000
  120 VAL   CG2     1219   -0.103000000    3.605800000    3.862800000
  120 VAL   C       1220   -0.024100000    3.903500000    3.841300000
  120 VAL   O       1221   -0.052500000    3.955400000    3.733600000
  121 GLN   N       1222   -0.074100000    3.944600000    3.957600000
  121 GLN   H       1223   -0.047709122    3.896189067    4.041026034
  121 GLN   CA      1224   -0.166300000    4.058000000    3.968200000
  121 GLN   CB      1225   -0.216100000    4.071500000    4.113700000
  121 GLN   CG      1226   -0.222200000    4.213900000    4.172100000
  121 GLN   CD      1227   -0.104500000    4.246000000    4.264300000
  121 GLN   OE1     1228   -0.100500000    4.201800000    4.379700000
  121 GLN   NE2     1229   -0.008600000    4.323600000    4.213900000
  121 GLN   HE21    1230    0.070704764    4.347773286    4.269814279
  121 GLN   HE22    1231   -0.015941204    4.357657921    4.120165456
  121 GLN   C       1232   -0.101900000    4.188400000    3.918200000
  121 GLN   O       1233   -0.170700000    4.277800000    3.867700000
  122 ALA   N       1234    0.030500000    4.196400000    3.928700000
  122 ALA   H       1235    0.080561561    4.119275154    3.968014098
  122 ALA   CA      1236    0.105200000    4.313900000    3.884800000
  122 ALA   CB      1237    0.253200000    4.296200000    3.915800000
  122 ALA   C       1238    0.086600000    4.343000000    3.736300000
  122 ALA   O       1239    0.095000000    4.457900000    3.694100000
  123 TRP   N       1240    0.060800000    4.238500000    3.657800000
  123 TRP   H       1241    0.054588055    4.147578864    3.698967448
  123 TRP   CA      1242    0.041300000    4.252100000    3.513900000
  123 TRP   CB      1243    0.046800000    4.114500000    3.447700000
  123 TRP   CG      1244    0.181600000    4.057700000    3.455500000
  123 TRP   CD1     1245    0.225400000    3.961300000    3.541600000
  123 TRP   HD1     1246    0.162055977    3.905808472    3.610804227
  123 TRP   CD2     1247    0.296100000    4.102500000    3.383000000
  123 TRP   NE1     1248    0.361100000    3.944500000    3.528200000
  123 TRP   HE1     1249    0.417174086    3.880344892    3.580543281
  123 TRP   CE2     1250    0.407100000    4.029900000    3.431500000
  123 TRP   CE3     1251    0.316000000    4.198200000    3.282600000
  123 TRP   HE3     1252    0.232174570    4.255622567    3.243141844
  123 TRP   CZ2     1253    0.536700000    4.050000000    3.383000000
  123 TRP   HZ2     1254    0.621009754    3.992771252    3.421700592
  123 TRP   CZ3     1255    0.445100000    4.218500000    3.234200000
  123 TRP   HZ3     1256    0.462147755    4.292634922    3.156133443
  123 TRP   CH2     1257    0.553900000    4.144600000    3.284700000
  123 TRP   HH2     1258    0.653780389    4.162791265    3.245026511
  123 TRP   C       1259   -0.087900000    4.322800000    3.475200000
  123 TRP   O       1260   -0.105100000    4.361300000    3.360000000
  124 ILE   N       1261   -0.177700000    4.338600000    3.571900000
  124 ILE   H       1262   -0.155440071    4.304586764    3.663265176
  124 ILE   CA      1263   -0.307100000    4.403000000    3.551700000
  124 ILE   CB      1264   -0.421200000    4.303900000    3.596100000
  124 ILE   CG1     1265   -0.448200000    4.202900000    3.484900000
  124 ILE   CG2     1266   -0.547800000    4.374200000    3.642300000
  124 ILE   CD      1267   -0.335200000    4.187900000    3.388400000
  124 ILE   C       1268   -0.315900000    4.540400000    3.621000000
  124 ILE   O       1269   -0.419400000    4.607800000    3.617100000
  125 ARG   N       1270   -0.204800000    4.585800000    3.677600000
  125 ARG   H       1271   -0.120707801    4.531857047    3.673280279
  125 ARG   CA      1272   -0.205600000    4.714500000    3.746100000
  125 ARG   CB      1273   -0.080000000    4.732100000    3.830300000
  125 ARG   CG      1274    0.045000000    4.748500000    3.751500000
  125 ARG   CD      1275    0.144800000    4.826700000    3.830700000
  125 ARG   NE      1276    0.273700000    4.822100000    3.764500000
  125 ARG   HE      1277    0.291706672    4.888441688    3.691873970
  125 ARG   CZ      1278    0.369100000    4.735100000    3.794600000
  125 ARG   NH1     1279    0.349400000    4.646000000    3.891000000
  125 ARG   HH11    1280    0.421263003    4.580311747    3.913820216
  125 ARG   HH12    1281    0.262695933    4.644564460    3.940803053
  125 ARG   NH2     1282    0.483700000    4.736600000    3.727800000
  125 ARG   HH21    1283    0.555666041    4.670981455    3.750495715
  125 ARG   HH22    1284    0.498122728    4.803349290    3.654748531
  125 ARG   C       1285   -0.223300000    4.833900000    3.651900000
  125 ARG   O       1286   -0.167700000    4.836800000    3.541200000
  126 GLY   N       1287   -0.302300000    4.931400000    3.697000000
  126 GLY   H       1288   -0.344885702    4.922008672    3.786990338
  126 GLY   CA      1289   -0.328000000    5.051000000    3.618500000
  126 GLY   C       1290   -0.431200000    5.031000000    3.509100000
  126 GLY   O       1291   -0.469000000    5.126500000    3.440500000
  127 CYS2  N       1292   -0.477800000    4.907100000    3.493600000
  127 CYS2  H       1293   -0.443946271    4.834712979    3.553716921
  127 CYS2  CA      1294   -0.576800000    4.873800000    3.391500000
  127 CYS2  CB      1295   -0.565500000    4.726600000    3.350200000
  127 CYS2  SG      1296   -0.402700000    4.678800000    3.286000000
  127 CYS2  C       1297   -0.719800000    4.902500000    3.433700000
  127 CYS2  O       1298   -0.760100000    4.873100000    3.546500000
  128 ARG   N       1299   -0.795100000    4.961200000    3.341400000
  128 ARG   H       1300   -0.753472699    4.984254754    3.253447478
  128 ARG   CA      1301   -0.935400000    4.993500000    3.362400000
  128 ARG   CB      1302   -0.968700000    5.126700000    3.295000000
  128 ARG   CG      1303   -0.885100000    5.243300000    3.344400000
  128 ARG   CD      1304   -0.921000000    5.370500000    3.270600000
  128 ARG   NE      1305   -0.863000000    5.378100000    3.136400000
  128 ARG   HE      1306   -0.919558510    5.348298489    3.059503935
  128 ARG   CZ      1307   -0.740000000    5.422000000    3.109600000
  128 ARG   NH1     1308   -0.660000000    5.462400000    3.207700000
  128 ARG   HH11    1309   -0.567873689    5.495195027    3.186789978
  128 ARG   HH12    1310   -0.691919356    5.460009482    3.302438800
  128 ARG   NH2     1311   -0.696700000    5.425500000    2.984400000
  128 ARG   HH21    1312   -0.604440439    5.458429033    2.964303929
  128 ARG   HH22    1313   -0.756285835    5.395212034    2.910021459
  128 ARG   C       1314   -1.012600000    4.879600000    3.296300000
  128 ARG   O       1315   -1.051200000    4.888400000    3.179500000
  129 LEU   N       1316   -1.031600000    4.771300000    3.371100000
  129 LEU   H       1317   -0.998414856    4.771019781    3.465432750
  129 LEU   CA      1318   -1.099500000    4.652800000    3.319500000
  129 LEU   CB      1319   -1.024900000    4.527500000    3.366700000
  129 LEU   CG      1320   -0.876900000    4.523800000    3.325800000
  129 LEU   CD1     1321   -0.800900000    4.420400000    3.407000000
  129 LEU   CD2     1322   -0.864100000    4.497400000    3.176700000
  129 LEU   C       1323   -1.248100000    4.643000000    3.353500000
  129 LEU   O1      1324   -1.324000000    4.595700000    3.265900000
  129 LEU   O2      1325   -1.287000000    4.682300000    3.465900000
END
GENBOX
       0
    0.000000000    0.000000000    0.000000000
    0.000000000    0.000000000    0.000000000
    0.000000000    0.000000000    0.000000000
    0.000000000    0.000000000    0.000000000
END
