# Supplementary material for: Use of Measured Residual Dipolar Couplings to Calculate Residual Dipolar Couplings for a Protein Structure: A Case Study Using Hen Egg-White Lysozyme
Source: J Chem Inf Model. 2025 Sep 26;65(19):10418–44. doi: 10.1021/acs.jcim.5c01428 (PMC12529780; doi:10.1021/acs.jcim.5c01428)
Supplement: Supplementary file 1 [file ci5c01428_si_001.zip › data/1iee_gch.cnf]

TITLE
1IEE, where there were multiple side-chain conformations the one with the highest occupancy was chosen
pdb2g96: Reordered atoms from 1iee_mod.pdb
Found 324 hydrogen atoms 
0 were within 0.1% of minimum energy bond length
324 were assigned new coordinates based on geometry
END
POSITION
    1 LYSH  H1         1    0.249232136    1.005241527    1.036854954
    1 LYSH  H2         2    0.261631807    0.856203602    0.971203738
    1 LYSH  N          3    0.198200000    0.924300000    1.007800000
    1 LYSH  H3         4    0.149634034    0.885551973    1.086157752
    1 LYSH  CA         5    0.102000000    0.961800000    0.904500000
    1 LYSH  CB         6   -0.040600000    0.925000000    0.942900000
    1 LYSH  CG         7   -0.147400000    0.975300000    0.848800000
    1 LYSH  CD         8   -0.285000000    0.931100000    0.891600000
    1 LYSH  CE         9   -0.405600000    0.984900000    0.821200000
    1 LYSH  NZ        10   -0.410400000    0.949700000    0.676400000
    1 LYSH  HZ1       11   -0.329986037    0.895225767    0.652606042
    1 LYSH  HZ2       12   -0.411382708    1.033414899    0.621711336
    1 LYSH  HZ3       13   -0.493229032    0.896915936    0.657606542
    1 LYSH  C         14    0.117800000    1.111400000    0.881700000
    1 LYSH  O         15    0.118700000    1.183100000    0.982100000
    2 VAL   N         16    0.127400000    1.155300000    0.757800000
    2 VAL   H         17    0.137690502    1.088628521    0.683982526
    2 VAL   CA        18    0.123600000    1.298400000    0.723600000
    2 VAL   CB        19    0.225300000    1.338400000    0.620300000
    2 VAL   CG1       20    0.213000000    1.488800000    0.587800000
    2 VAL   CG2       21    0.365800000    1.309500000    0.667800000
    2 VAL   C         22   -0.019100000    1.328700000    0.679300000
    2 VAL   O         23   -0.063700000    1.289700000    0.571000000
    3 PHE   N         24   -0.097500000    1.393300000    0.765300000
    3 PHE   H         25   -0.061143249    1.416329457    0.855565335
    3 PHE   CA        26   -0.234100000    1.431700000    0.733000000
    3 PHE   CB        27   -0.305500000    1.486100000    0.857300000
    3 PHE   CG        28   -0.366400000    1.378500000    0.946500000
    3 PHE   CD1       29   -0.292600000    1.303900000    1.036200000
    3 PHE   HD1       30   -0.185221529    1.321714296    1.041989205
    3 PHE   CD2       31   -0.501000000    1.354300000    0.944000000
    3 PHE   HD2       32   -0.563890919    1.413456086    0.877469633
    3 PHE   CE1       33   -0.346700000    1.209200000    1.117900000
    3 PHE   HE1       34   -0.283394879    1.152082655    1.185804864
    3 PHE   CE2       35   -0.559500000    1.258200000    1.022300000
    3 PHE   HE2       36   -0.666219592    1.238213298    1.012684369
    3 PHE   CZ        37   -0.484200000    1.186400000    1.113400000
    3 PHE   HZ        38   -0.531087418    1.113900104    1.179930708
    3 PHE   C         39   -0.238200000    1.538700000    0.626600000
    3 PHE   O         40   -0.155400000    1.628100000    0.624200000
    4 GLY   N         41   -0.341700000    1.528800000    0.543600000
    4 GLY   H         42   -0.393172603    1.443458220    0.535393186
    4 GLY   CA        43   -0.377700000    1.645800000    0.465200000
    4 GLY   C         44   -0.444200000    1.750300000    0.558700000
    4 GLY   O         45   -0.495200000    1.718800000    0.665000000
    5 ARG   N         46   -0.449000000    1.871000000    0.514300000
    5 ARG   H         47   -0.411127222    1.889807383    0.423680272
    5 ARG   CA        48   -0.507200000    1.982300000    0.589900000
    5 ARG   CB        49   -0.488400000    2.110800000    0.513300000
    5 ARG   CG        50   -0.542100000    2.231400000    0.579200000
    5 ARG   CD        51   -0.511300000    2.360300000    0.500300000
    5 ARG   NE        52   -0.558500000    2.358800000    0.363900000
    5 ARG   HE        53   -0.493577841    2.334619800    0.291785984
    5 ARG   CZ        54   -0.684500000    2.388000000    0.328400000
    5 ARG   NH1       55   -0.774600000    2.419200000    0.417800000
    5 ARG   HH11      56   -0.868013154    2.440649418    0.389270978
    5 ARG   HH12      57   -0.750120678    2.421621124    0.514727297
    5 ARG   NH2       58   -0.717000000    2.386200000    0.202600000
    5 ARG   HH21      59   -0.810610689    2.407782147    0.174828615
    5 ARG   HH22      60   -0.648400318    2.363232625    0.133559554
    5 ARG   C         61   -0.654300000    1.955900000    0.626800000
    5 ARG   O         62   -0.696000000    1.957600000    0.742900000
    6 CYS1  N         63   -0.736300000    1.937000000    0.523600000
    6 CYS1  H         64   -0.702429314    1.941583649    0.429622520
    6 CYS1  CA        65   -0.876500000    1.909500000    0.551200000
    6 CYS1  CB        66   -0.959200000    1.914100000    0.420900000
    6 CYS1  SG        67   -0.971300000    2.080300000    0.350400000
    6 CYS1  C         68   -0.898900000    1.775100000    0.619900000
    6 CYS1  O         69   -0.991500000    1.762000000    0.701800000
    7 GLU   N         70   -0.815400000    1.676100000    0.592100000
    7 GLU   H         71   -0.747605332    1.690762323    0.520065985
    7 GLU   CA        72   -0.816200000    1.546900000    0.660100000
    7 GLU   CB        73   -0.713700000    1.454100000    0.601700000
    7 GLU   CG        74   -0.718000000    1.313400000    0.653000000
    7 GLU   CD        75   -0.601800000    1.223400000    0.608600000
    7 GLU   OE1       76   -0.502700000    1.282100000    0.561100000
    7 GLU   OE2       77   -0.622000000    1.101500000    0.622300000
    7 GLU   C         78   -0.804800000    1.571300000    0.810100000
    7 GLU   O         79   -0.877700000    1.511700000    0.890200000
    8 LEU   N         80   -0.705200000    1.649300000    0.846800000
    8 LEU   H         81   -0.646292659    1.691145132    0.777670339
    8 LEU   CA        82   -0.680900000    1.674600000    0.988600000
    8 LEU   CB        83   -0.547500000    1.742400000    1.010200000
    8 LEU   CG        84   -0.512700000    1.762800000    1.160200000
    8 LEU   CD1       85   -0.503600000    1.632500000    1.232300000
    8 LEU   CD2       86   -0.386100000    1.843100000    1.168700000
    8 LEU   C         87   -0.794700000    1.753900000    1.047200000
    8 LEU   O         88   -0.839300000    1.727500000    1.161000000
    9 ALA   N         89   -0.843500000    1.855400000    0.976900000
    9 ALA   H         90   -0.802347530    1.878528665    0.888743667
    9 ALA   CA        91   -0.955800000    1.933400000    1.026100000
    9 ALA   CB        92   -0.995300000    2.040700000    0.924400000
    9 ALA   C         93   -1.074400000    1.843000000    1.059800000
    9 ALA   O         94   -1.136400000    1.856000000    1.167300000
   10 ALA   N         95   -1.105900000    1.751600000    0.969400000
   10 ALA   H         96   -1.051605215    1.743707248    0.885795091
   10 ALA   CA        97   -1.219100000    1.662400000    0.990800000
   10 ALA   CB        98   -1.244600000    1.576900000    0.868200000
   10 ALA   C         99   -1.203600000    1.575900000    1.113800000
   10 ALA   O        100   -1.295600000    1.550600000    1.190300000
   11 ALA   N        101   -1.082100000    1.523700000    1.131100000
   11 ALA   H        102   -1.008992903    1.544511473    1.066121273
   11 ALA   CA       103   -1.055900000    1.436200000    1.244900000
   11 ALA   CB       104   -0.918600000    1.373800000    1.231200000
   11 ALA   C        105   -1.059900000    1.515300000    1.376700000
   11 ALA   O        106   -1.111600000    1.467400000    1.474200000
   12 MET   N        107   -0.999700000    1.633600000    1.375200000
   12 MET   H        108   -0.951849497    1.665212980    1.293279619
   12 MET   CA       109   -1.004500000    1.717400000    1.495900000
   12 MET   CB       110   -0.921600000    1.844400000    1.474800000
   12 MET   CG       111   -0.771300000    1.818500000    1.476800000
   12 MET   SD       112   -0.684200000    1.973200000    1.444900000
   12 MET   CE       113   -0.530400000    1.940400000    1.531500000
   12 MET   C        114   -1.150100000    1.750900000    1.531600000
   12 MET   O        115   -1.184900000    1.748600000    1.649500000
   13 LYSH  N        116   -1.229600000    1.784200000    1.428100000
   13 LYSH  H        117   -1.192845745    1.784709147    1.335100723
   13 LYSH  CA       118   -1.369900000    1.819700000    1.451500000
   13 LYSH  CB       119   -1.433700000    1.869800000    1.321500000
   13 LYSH  CG       120   -1.580200000    1.904900000    1.331000000
   13 LYSH  CD       121   -1.635400000    1.969600000    1.205600000
   13 LYSH  CE       122   -1.769700000    2.028300000    1.229200000
   13 LYSH  NZ       123   -1.831700000    2.076100000    1.102700000
   13 LYSH  HZ1      124   -1.769457465    2.058745922    1.026380260
   13 LYSH  HZ2      125   -1.849777722    2.174225136    1.109382334
   13 LYSH  HZ3      126   -1.917762816    2.027565630    1.087285508
   13 LYSH  C        127   -1.445900000    1.702600000    1.505700000
   13 LYSH  O        128   -1.523600000    1.708600000    1.603500000
   14 ARG   N        129   -1.424100000    1.584200000    1.448800000
   14 ARG   H        130   -1.360283697    1.576434080    1.372202546
   14 ARG   CA       131   -1.493900000    1.465100000    1.498700000
   14 ARG   CB       132   -1.454700000    1.341600000    1.412700000
   14 ARG   CG       133   -1.501900000    1.216000000    1.480900000
   14 ARG   CD       134   -1.495700000    1.107000000    1.373800000
   14 ARG   NE       135   -1.360600000    1.100900000    1.321600000
   14 ARG   HE       136   -1.341957389    1.150732320    1.236928913
   14 ARG   CZ       137   -1.257300000    1.033300000    1.377900000
   14 ARG   NH1      138   -1.272200000    0.955100000    1.487600000
   14 ARG   HH11     139   -1.193284603    0.907027211    1.525827832
   14 ARG   HH12     140   -1.362108388    0.945478031    1.530307136
   14 ARG   NH2      141   -1.151600000    1.059700000    1.299700000
   14 ARG   HH21     142   -1.062291009    1.020268303    1.321357456
   14 ARG   HH22     143   -1.162091335    1.118817472    1.219730904
   14 ARG   C        144   -1.459600000    1.434600000    1.643900000
   14 ARG   O        145   -1.550500000    1.394100000    1.720300000
   15 HISH  N        146   -1.334200000    1.461100000    1.686000000
   15 HISH  H        147   -1.269002339    1.496622997    1.619012078
   15 HISH  CA       148   -1.287200000    1.441300000    1.823300000
   15 HISH  CB       149   -1.141300000    1.412000000    1.825100000
   15 HISH  CG       150   -1.103000000    1.278600000    1.769400000
   15 HISH  ND1      151   -1.133700000    1.165800000    1.844600000
   15 HISH  HD1      152   -1.181744316    1.165278881    1.932301039
   15 HISH  CD2      153   -1.038100000    1.236900000    1.661500000
   15 HISH  HD2      154   -0.999247918    1.298992164    1.580777767
   15 HISH  CE1      155   -1.088600000    1.059300000    1.780500000
   15 HISH  HE1      156   -1.099022565    0.955796856    1.813049491
   15 HISH  NE2      157   -1.029400000    1.099800000    1.671400000
   15 HISH  HE2      158   -0.984431774    1.040150503    1.604918453
   15 HISH  C        159   -1.318400000    1.559600000    1.917600000
   15 HISH  O        160   -1.269100000    1.555000000    2.029400000
   16 GLY   N        161   -1.399400000    1.654800000    1.874500000
   16 GLY   H        162   -1.425305281    1.654811654    1.777913685
   16 GLY   CA       163   -1.452400000    1.758700000    1.959500000
   16 GLY   C        164   -1.361400000    1.877100000    1.984900000
   16 GLY   O        165   -1.381100000    1.947900000    2.084300000
   17 LEU   N        166   -1.259800000    1.900000000    1.899100000
   17 LEU   H        167   -1.242751762    1.838568233    1.822057832
   17 LEU   CA       168   -1.175800000    2.016500000    1.921800000
   17 LEU   CB       169   -1.038800000    2.008000000    1.856500000
   17 LEU   CG       170   -0.939500000    1.929700000    1.930300000
   17 LEU   CD1      171   -0.804900000    1.927600000    1.852500000
   17 LEU   CD2      172   -0.910700000    1.974800000    2.074200000
   17 LEU   C        173   -1.234000000    2.142900000    1.859600000
   17 LEU   O        174   -1.179800000    2.247500000    1.897700000
   18 ASP   N        175   -1.331500000    2.144700000    1.769000000
   18 ASP   H        176   -1.367335602    2.058236374    1.733788481
   18 ASP   CA       177   -1.386500000    2.269100000    1.720600000
   18 ASP   CB       178   -1.499300000    2.251700000    1.617300000
   18 ASP   CG       179   -1.532100000    2.374900000    1.533800000
   18 ASP   OD1      180   -1.474500000    2.484700000    1.553000000
   18 ASP   OD2      181   -1.617600000    2.361400000    1.440200000
   18 ASP   C        182   -1.452000000    2.347200000    1.834900000
   18 ASP   O        183   -1.545200000    2.300700000    1.900000000
   19 ASN   N        184   -1.397800000    2.464700000    1.854900000
   19 ASN   H        185   -1.325833443    2.495650822    1.792748078
   19 ASN   CA       186   -1.437700000    2.550800000    1.962600000
   19 ASN   CB       187   -1.583900000    2.592100000    1.941800000
   19 ASN   CG       188   -1.603400000    2.740500000    1.968400000
   19 ASN   OD1      189   -1.505600000    2.817200000    1.968000000
   19 ASN   ND2      190   -1.726200000    2.781100000    1.989800000
   19 ASN   HD21     191   -1.744486506    2.877752688    2.007796157
   19 ASN   HD22     192   -1.801585310    2.715416984    1.988127762
   19 ASN   C        193   -1.420000000    2.489400000    2.100800000
   19 ASN   O        194   -1.485300000    2.542200000    2.192300000
   20 TYR   N        195   -1.335400000    2.389500000    2.124300000
   20 TYR   H        196   -1.293016648    2.344870682    2.045484548
   20 TYR   CA       197   -1.300000000    2.340300000    2.257800000
   20 TYR   CB       198   -1.214300000    2.216100000    2.247200000
   20 TYR   CG       199   -1.199900000    2.153500000    2.382300000
   20 TYR   CD1      200   -1.291600000    2.059000000    2.427300000
   20 TYR   HD1      201   -1.373509617    2.028742291    2.362059784
   20 TYR   CD2      202   -1.096800000    2.185900000    2.466900000
   20 TYR   HD2      203   -1.021444076    2.257846957    2.434866891
   20 TYR   CE1      204   -1.281100000    2.004000000    2.550300000
   20 TYR   HE1      205   -1.356468999    1.932432971    2.583143178
   20 TYR   CE2      206   -1.087300000    2.127900000    2.593300000
   20 TYR   HE2      207   -1.006045762    2.156400004    2.660131868
   20 TYR   CZ       208   -1.179300000    2.035600000    2.633700000
   20 TYR   OH       209   -1.161100000    1.983400000    2.759800000
   20 TYR   HH       210   -1.078768678    2.022786339    2.800668933
   20 TYR   C        211   -1.228200000    2.455100000    2.329800000
   20 TYR   O        212   -1.135600000    2.515700000    2.278200000
   21 ARG   N        213   -1.276500000    2.484900000    2.451600000
   21 ARG   H        214   -1.345547429    2.424518788    2.491431669
   21 ARG   CA       215   -1.233400000    2.600400000    2.528200000
   21 ARG   CB       216   -1.087400000    2.581800000    2.571800000
   21 ARG   CG       217   -1.082300000    2.482300000    2.688000000
   21 ARG   CD       218   -1.102600000    2.546900000    2.823900000
   21 ARG   NE       219   -1.129800000    2.444100000    2.926700000
   21 ARG   HE       220   -1.148499142    2.351436843    2.894082803
   21 ARG   CZ       221   -1.131800000    2.463100000    3.059000000
   21 ARG   NH1      222   -1.109200000    2.579300000    3.120400000
   21 ARG   HH11     223   -1.112682104    2.584625412    3.220197369
   21 ARG   HH12     224   -1.088770465    2.661111400    3.066645661
   21 ARG   NH2      225   -1.158400000    2.357300000    3.138400000
   21 ARG   HH21     226   -1.160540020    2.368620025    3.237734170
   21 ARG   HH22     227   -1.175974198    2.267567773    3.097912038
   21 ARG   C        228   -1.234900000    2.726800000    2.447100000
   21 ARG   O        229   -1.160500000    2.823700000    2.474100000
   22 GLY   N        230   -1.328200000    2.734800000    2.353000000
   22 GLY   H        231   -1.385813211    2.655135583    2.334716163
   22 GLY   CA       232   -1.348800000    2.855800000    2.276100000
   22 GLY   C        233   -1.257600000    2.873000000    2.154400000
   22 GLY   O        234   -1.264300000    2.978300000    2.089300000
   23 TYR   N        235   -1.175300000    2.773100000    2.123500000
   23 TYR   H        236   -1.178372948    2.688840893    2.177267648
   23 TYR   CA       237   -1.080900000    2.783700000    2.013200000
   23 TYR   CB       238   -0.946700000    2.722400000    2.051600000
   23 TYR   CG       239   -0.873500000    2.807700000    2.152900000
   23 TYR   CD1      240   -0.793200000    2.914400000    2.112800000
   23 TYR   HD1      241   -0.781289452    2.935715177    2.006570051
   23 TYR   CD2      242   -0.889300000    2.784500000    2.288500000
   23 TYR   HD2      243   -0.954329312    2.703562030    2.321684840
   23 TYR   CE1      244   -0.729900000    2.991800000    2.203800000
   23 TYR   HE1      245   -0.667040788    3.074303723    2.170290969
   23 TYR   CE2      246   -0.824200000    2.862000000    2.382500000
   23 TYR   HE2      247   -0.835245999    2.841171857    2.488919802
   23 TYR   CZ       248   -0.744300000    2.967100000    2.338800000
   23 TYR   OH       249   -0.673900000    3.046100000    2.428100000
   23 TYR   HH       250   -0.694035858    3.016871241    2.521589180
   23 TYR   C        251   -1.136900000    2.713300000    1.887900000
   23 TYR   O        252   -1.155900000    2.592500000    1.886200000
   24 SER   N        253   -1.161100000    2.794700000    1.786300000
   24 SER   H        254   -1.139697478    2.892020627    1.794704022
   24 SER   CA       255   -1.218900000    2.743700000    1.661700000
   24 SER   CB       256   -1.242600000    2.857900000    1.561800000
   24 SER   OG       257   -1.126200000    2.918300000    1.524500000
   24 SER   HG       258   -1.146019778    2.991799371    1.459653884
   24 SER   C        259   -1.125900000    2.643000000    1.596300000
   24 SER   O        260   -1.003200000    2.640700000    1.619000000
   25 LEU   N        261   -1.182000000    2.560900000    1.507900000
   25 LEU   H        262   -1.279080136    2.572098514    1.486685844
   25 LEU   CA       263   -1.107600000    2.455700000    1.441100000
   25 LEU   CB       264   -1.201300000    2.384300000    1.341400000
   25 LEU   CG       265   -1.148700000    2.258400000    1.275100000
   25 LEU   CD1      266   -1.107800000    2.156700000    1.378800000
   25 LEU   CD2      267   -1.257200000    2.204400000    1.186000000
   25 LEU   C        268   -0.984100000    2.508600000    1.371800000
   25 LEU   O        269   -0.880100000    2.443800000    1.373100000
   26 GLY   N        270   -0.990500000    2.623900000    1.304800000
   26 GLY   H        271   -1.076150413    2.675441722    1.302069126
   26 GLY   CA       272   -0.873300000    2.674400000    1.236000000
   26 GLY   C        273   -0.756900000    2.702700000    1.328300000
   26 GLY   O        274   -0.640200000    2.694400000    1.286700000
   27 ASN   N        275   -0.783500000    2.742700000    1.452400000
   27 ASN   H        276   -0.877632213    2.762640705    1.479630400
   27 ASN   CA       277   -0.673600000    2.757500000    1.549600000
   27 ASN   CB       278   -0.727700000    2.805800000    1.685200000
   27 ASN   CG       279   -0.750400000    2.956000000    1.684100000
   27 ASN   OD1      280   -0.655900000    3.032800000    1.691100000
   27 ASN   ND2      281   -0.872400000    3.001100000    1.676900000
   27 ASN   HD21     282   -0.889305185    3.099657122    1.676058327
   27 ASN   HD22     283   -0.949147629    2.937163713    1.672214625
   27 ASN   C        284   -0.596600000    2.627800000    1.570000000
   27 ASN   O        285   -0.474300000    2.628600000    1.578800000
   28 TRP   N        286   -0.670700000    2.516700000    1.582500000
   28 TRP   H        287   -0.770203957    2.523550985    1.575287056
   28 TRP   CA       288   -0.610200000    2.386300000    1.606300000
   28 TRP   CB       289   -0.718300000    2.285800000    1.644600000
   28 TRP   CG       290   -0.779400000    2.319300000    1.778100000
   28 TRP   CD1      291   -0.898800000    2.376700000    1.799900000
   28 TRP   HD1      292   -0.969378071    2.405984809    1.722168823
   28 TRP   CD2      293   -0.718500000    2.298800000    1.905500000
   28 TRP   NE1      294   -0.918700000    2.393000000    1.934900000
   28 TRP   HE1      295   -1.000112062    2.432846912    1.977140972
   28 TRP   CE2      296   -0.810500000    2.346500000    2.001500000
   28 TRP   CE3      297   -0.597100000    2.244300000    1.947800000
   28 TRP   HE3      298   -0.524586165    2.206918099    1.875513506
   28 TRP   CZ2      299   -0.782700000    2.340600000    2.138000000
   28 TRP   HZ2      300   -0.853873227    2.378157361    2.211517456
   28 TRP   CZ3      301   -0.571300000    2.238900000    2.081700000
   28 TRP   HZ3      302   -0.476746025    2.196744836    2.115809940
   28 TRP   CH2      303   -0.663300000    2.286200000    2.176800000
   28 TRP   HH2      304   -0.639224914    2.279463779    2.282894362
   28 TRP   C        305   -0.534700000    2.337700000    1.482500000
   28 TRP   O        306   -0.425600000    2.280500000    1.494900000
   29 VAL   N        307   -0.591400000    2.358800000    1.363600000
   29 VAL   H        308   -0.681797824    2.401244893    1.358436236
   29 VAL   CA       309   -0.521900000    2.320100000    1.240500000
   29 VAL   CB       310   -0.618900000    2.328900000    1.119400000
   29 VAL   CG1      311   -0.543200000    2.300100000    0.989700000
   29 VAL   CG2      312   -0.734500000    2.233600000    1.138200000
   29 VAL   C        313   -0.395400000    2.401300000    1.223500000
   29 VAL   O        314   -0.289600000    2.349200000    1.189700000
   30 CYS1  N        315   -0.403200000    2.533900000    1.246600000
   30 CYS1  H        316   -0.491862587    2.574011394    1.269622201
   30 CYS1  CA       317   -0.286100000    2.620600000    1.239000000
   30 CYS1  CB       318   -0.328600000    2.764200000    1.268000000
   30 CYS1  SG       319   -0.197500000    2.885500000    1.245600000
   30 CYS1  C        320   -0.176100000    2.574700000    1.336400000
   30 CYS1  O        321   -0.059300000    2.566600000    1.301900000
   31 ALA   N        322   -0.217600000    2.543300000    1.460300000
   31 ALA   H        323   -0.314455796    2.550157115    1.484215157
   31 ALA   CA       324   -0.120700000    2.499300000    1.559300000
   31 ALA   CB       325   -0.184200000    2.475700000    1.692800000
   31 ALA   C        326   -0.052100000    2.372300000    1.507300000
   31 ALA   O        327    0.071300000    2.359000000    1.517100000
   32 ALA   N        328   -0.128800000    2.275800000    1.459500000
   32 ALA   H        329   -0.228011238    2.287937191    1.456366488
   32 ALA   CA       330   -0.069300000    2.151900000    1.411400000
   32 ALA   CB       331   -0.175000000    2.052600000    1.375800000
   32 ALA   C        332    0.022500000    2.176200000    1.292100000
   32 ALA   O        333    0.128900000    2.112400000    1.281400000
   33 LYSH  N        334   -0.014600000    2.266000000    1.204000000
   33 LYSH  H        335   -0.101275166    2.314460911    1.215787946
   33 LYSH  CA       336    0.070600000    2.295700000    1.088100000
   33 LYSH  CB       337    0.008200000    2.411800000    1.004700000
   33 LYSH  CG       338    0.100200000    2.457900000    0.896000000
   33 LYSH  CD       339    0.121200000    2.361000000    0.786200000
   33 LYSH  CE       340    0.206900000    2.416400000    0.675000000
   33 LYSH  NZ       341    0.225700000    2.315700000    0.566000000
   33 LYSH  HZ1      342    0.177084517    2.231546275    0.589551760
   33 LYSH  HZ2      343    0.323147310    2.296038274    0.555163102
   33 LYSH  HZ3      344    0.189566954    2.352230644    0.480210053
   33 LYSH  C        345    0.207200000    2.337500000    1.135400000
   33 LYSH  O        346    0.309700000    2.287200000    1.085800000
   34 PHE   N        347    0.214600000    2.434800000    1.227800000
   34 PHE   H        348    0.131282822    2.469205615    1.271095513
   34 PHE   CA       349    0.342900000    2.489500000    1.264400000
   34 PHE   CB       350    0.331200000    2.637400000    1.300800000
   34 PHE   CG       351    0.287400000    2.720500000    1.181200000
   34 PHE   CD1      352    0.357900000    2.716900000    1.062000000
   34 PHE   HD1      353    0.445862408    2.652998253    1.054242330
   34 PHE   CD2      354    0.175700000    2.801000000    1.187700000
   34 PHE   HD2      355    0.118291347    2.807487827    1.280129187
   34 PHE   CE1      356    0.320000000    2.791400000    0.953900000
   34 PHE   HE1      357    0.380194952    2.789843501    0.863042171
   34 PHE   CE2      358    0.136700000    2.873500000    1.076600000
   34 PHE   HE2      359    0.047978436    2.936495497    1.083007134
   34 PHE   CZ       360    0.205900000    2.868500000    0.959400000
   34 PHE   HZ       361    0.171862365    2.924132274    0.872064501
   34 PHE   C        362    0.411700000    2.408200000    1.374200000
   34 PHE   O        363    0.535100000    2.420000000    1.386800000
   35 GLUH  N        364    0.343700000    2.325300000    1.444900000
   35 GLUH  H        365    0.244433525    2.321802700    1.433326934
   35 GLUH  CA       366    0.406400000    2.236600000    1.541000000
   35 GLUH  CB       367    0.306300000    2.191600000    1.646800000
   35 GLUH  CG       368    0.266700000    2.301800000    1.744000000
   35 GLUH  CD       369    0.377700000    2.353400000    1.831900000
   35 GLUH  OE1      370    0.491000000    2.299700000    1.827700000
   35 GLUH  OE2      371    0.349300000    2.452700000    1.905900000
   35 GLUH  HE2      372    0.429673693    2.478412988    1.959555491
   35 GLUH  C        373    0.469300000    2.115200000    1.470100000
   35 GLUH  O        374    0.582300000    2.078800000    1.504500000
   36 SER   N        375    0.398200000    2.052600000    1.380100000
   36 SER   H        376    0.314146727    2.095154678    1.346571702
   36 SER   CA       377    0.437700000    1.922300000    1.326900000
   36 SER   CB       378    0.348800000    1.812400000    1.379200000
   36 SER   OG       379    0.216800000    1.827200000    1.333100000
   36 SER   HG       380    0.160286502    1.753072394    1.369312187
   36 SER   C        381    0.433600000    1.912800000    1.174600000
   36 SER   O        382    0.465400000    1.806600000    1.122200000
   37 ASN   N        383    0.387400000    2.016900000    1.105700000
   37 ASN   H        384    0.370410515    2.103614002    1.152519219
   37 ASN   CA       385    0.360800000    2.005600000    0.959900000
   37 ASN   CB       386    0.486500000    1.998000000    0.876200000
   37 ASN   CG       387    0.460200000    2.057300000    0.739100000
   37 ASN   OD1      388    0.361800000    2.118400000    0.711500000
   37 ASN   ND2      389    0.551400000    2.027100000    0.647800000
   37 ASN   HD21     390    0.542181063    2.061891138    0.554501619
   37 ASN   HD22     391    0.629431644    1.969522194    0.672210218
   37 ASN   C        392    0.262900000    1.890000000    0.932200000
   37 ASN   O        393    0.270700000    1.827000000    0.826100000
   38 PHE   N        394    0.170200000    1.863400000    1.021800000
   38 PHE   H        395    0.171511882    1.918155770    1.105466509
   38 PHE   CA       396    0.067300000    1.763600000    1.011500000
   38 PHE   CB       397   -0.010800000    1.787600000    0.882500000
   38 PHE   CG       398   -0.082100000    1.919000000    0.870800000
   38 PHE   CD1      399   -0.132600000    1.989300000    0.979300000
   38 PHE   HD1      400   -0.120720249    1.950063995    1.080297066
   38 PHE   CD2      401   -0.099500000    1.972000000    0.743400000
   38 PHE   HD2      402   -0.060507259    1.916858316    0.657843231
   38 PHE   CE1      403   -0.198900000    2.110900000    0.958400000
   38 PHE   HE1      404   -0.237053057    2.167341032    1.043486745
   38 PHE   CE2      405   -0.163700000    2.090700000    0.721500000
   38 PHE   HE2      406   -0.173550316    2.130544561    0.620522863
   38 PHE   CZ       407   -0.216100000    2.159600000    0.829900000
   38 PHE   HZ       408   -0.271002057    2.252391257    0.813882920
   38 PHE   C        409    0.122300000    1.619600000    1.013500000
   38 PHE   O        410    0.049500000    1.526600000    0.978400000
   39 ASN   N        411    0.244600000    1.601600000    1.064800000
   39 ASN   H        412    0.294045208    1.680705968    1.100819678
   39 ASN   CA       413    0.308100000    1.470500000    1.069900000
   39 ASN   CB       414    0.452700000    1.486900000    1.032300000
   39 ASN   CG       415    0.527100000    1.356500000    1.017600000
   39 ASN   OD1      416    0.478600000    1.250000000    1.055100000
   39 ASN   ND2      417    0.646000000    1.362000000    0.955300000
   39 ASN   HD21     418    0.699756290    1.278622530    0.942711959
   39 ASN   HD22     419    0.680746772    1.449471388    0.921515120
   39 ASN   C        420    0.293600000    1.410600000    1.209200000
   39 ASN   O        421    0.353300000    1.463800000    1.304500000
   40 THR   N        422    0.216800000    1.303500000    1.220300000
   40 THR   H        423    0.171356927    1.265556545    1.139707064
   40 THR   CA       424    0.198700000    1.240600000    1.352000000
   40 THR   CB       425    0.096900000    1.126300000    1.351100000
   40 THR   OG1      426    0.150100000    1.017800000    1.270600000
   40 THR   HG1      427    0.084646686    0.942213340    1.269012363
   40 THR   CG2      428   -0.039000000    1.166700000    1.293200000
   40 THR   C        429    0.326100000    1.191100000    1.414500000
   40 THR   O        430    0.331000000    1.175100000    1.537400000
   41 GLN   N        431    0.428500000    1.161700000    1.334000000
   41 GLN   H        432    0.421436443    1.181406978    1.236215844
   41 GLN   CA       433    0.550500000    1.101300000    1.386400000
   41 GLN   CB       434    0.615600000    1.010800000    1.283800000
   41 GLN   CG       435    0.527000000    0.891900000    1.249900000
   41 GLN   CD       436    0.606300000    0.786000000    1.176500000
   41 GLN   OE1      437    0.686300000    0.714100000    1.240800000
   41 GLN   NE2      438    0.591000000    0.774700000    1.048100000
   41 GLN   HE21     439    0.642388650    0.705404849    0.997529370
   41 GLN   HE22     440    0.527824093    0.835289531    0.999750093
   41 GLN   C        441    0.651100000    1.206100000    1.433300000
   41 GLN   O        442    0.758300000    1.168500000    1.479700000
   42 ALA   N        443    0.622300000    1.335600000    1.422100000
   42 ALA   H        444    0.531435160    1.363239711    1.390801004
   42 ALA   CA       445    0.720100000    1.436800000    1.454400000
   42 ALA   CB       446    0.662400000    1.575300000    1.427800000
   42 ALA   C        447    0.761800000    1.431300000    1.602000000
   42 ALA   O        448    0.678600000    1.426900000    1.692100000
   43 THR   N        449    0.891600000    1.439600000    1.625700000
   43 THR   H        450    0.953211360    1.439793539    1.546934507
   43 THR   CA       451    0.950800000    1.448400000    1.757000000
   43 THR   CB       452    1.012800000    1.316400000    1.804700000
   43 THR   OG1      453    1.121200000    1.275300000    1.721400000
   43 THR   HG1      454    1.158815900    1.189198091    1.755627260
   43 THR   CG2      455    0.909800000    1.207000000    1.815500000
   43 THR   C        456    1.057800000    1.554700000    1.753900000
   43 THR   O        457    1.133400000    1.566700000    1.660100000
   44 ASN   N        458    1.066700000    1.635400000    1.861500000
   44 ASN   H        459    1.003220128    1.623077030    1.937778767
   44 ASN   CA       460    1.167900000    1.740700000    1.868200000
   44 ASN   CB       461    1.114600000    1.871100000    1.813400000
   44 ASN   CG       462    1.093400000    1.866300000    1.663900000
   44 ASN   OD1      463    1.187600000    1.867600000    1.582500000
   44 ASN   ND2      464    0.965700000    1.859300000    1.620600000
   44 ASN   HD21     465    0.946260021    1.855896864    1.522566812
   44 ASN   HD22     466    0.890563421    1.857518833    1.686564550
   44 ASN   C        467    1.212000000    1.758400000    2.012300000
   44 ASN   O        468    1.132400000    1.778100000    2.101700000
   45 ARG   N        469    1.342700000    1.752400000    2.034600000
   45 ARG   H        470    1.403709106    1.732818834    1.957824568
   45 ARG   CA       471    1.400900000    1.773300000    2.167000000
   45 ARG   CB       472    1.541100000    1.707900000    2.164100000
   45 ARG   CG       473    1.622900000    1.723300000    2.288000000
   45 ARG   CD       474    1.584700000    1.615100000    2.388200000
   45 ARG   NE       475    1.665500000    1.493900000    2.371300000
   45 ARG   HE       476    1.696296380    1.474633832    2.278131348
   45 ARG   CZ       477    1.702800000    1.406900000    2.463500000
   45 ARG   NH1      478    1.664500000    1.424100000    2.591600000
   45 ARG   HH11     479    1.692661529    1.358331870    2.661467599
   45 ARG   HH12     480    1.607927022    1.502627315    2.616758674
   45 ARG   NH2      481    1.777700000    1.296000000    2.446700000
   45 ARG   HH21     482    1.799213667    1.237836977    2.525148868
   45 ARG   HH22     483    1.811719551    1.271938278    2.355795084
   45 ARG   C        484    1.403000000    1.918100000    2.203400000
   45 ARG   O        485    1.437200000    2.003100000    2.121800000
   46 ASN   N        486    1.364600000    1.946700000    2.325100000
   46 ASN   H        487    1.330096539    1.871978869    2.381900209
   46 ASN   CA       488    1.368700000    2.079500000    2.383200000
   46 ASN   CB       489    1.249600000    2.093900000    2.480200000
   46 ASN   CG       490    1.118400000    2.076300000    2.413500000
   46 ASN   OD1      491    1.096200000    2.131600000    2.307400000
   46 ASN   ND2      492    1.034800000    1.996800000    2.477900000
   46 ASN   HD21     493    0.943820309    1.979001590    2.440404502
   46 ASN   HD22     494    1.062505467    1.954427351    2.564137844
   46 ASN   C        495    1.504700000    2.099700000    2.457400000
   46 ASN   O        496    1.566800000    2.006000000    2.503400000
   47 THR   N        497    1.540500000    2.224900000    2.475300000
   47 THR   H        498    1.483073633    2.297665792    2.437785311
   47 THR   CA       499    1.661400000    2.260700000    2.548200000
   47 THR   CB       500    1.687300000    2.415200000    2.547700000
   47 THR   OG1      501    1.586100000    2.483600000    2.615400000
   47 THR   HG1      502    1.605127308    2.581755334    2.613531330
   47 THR   CG2      503    1.690700000    2.460600000    2.405700000
   47 THR   C        504    1.665400000    2.208900000    2.692700000
   47 THR   O        505    1.771400000    2.180700000    2.746600000
   48 ASP   N        506    1.549800000    2.199300000    2.754600000
   48 ASP   H        507    1.465584294    2.223086511    2.706206645
   48 ASP   CA       508    1.543300000    2.154800000    2.891600000
   48 ASP   CB       509    1.415600000    2.207400000    2.963300000
   48 ASP   CG       510    1.287000000    2.151200000    2.911800000
   48 ASP   OD1      511    1.290900000    2.059600000    2.822700000
   48 ASP   OD2      512    1.177900000    2.190600000    2.958900000
   48 ASP   C        513    1.556800000    2.005700000    2.904800000
   48 ASP   O        514    1.551700000    1.955400000    3.016300000
   49 GLY   N        515    1.574900000    1.928100000    2.793000000
   49 GLY   H        516    1.577841265    1.973756114    2.704079428
   49 GLY   CA       517    1.590000000    1.784000000    2.796100000
   49 GLY   C        518    1.460800000    1.708000000    2.777600000
   49 GLY   O        519    1.463100000    1.585400000    2.754400000
   50 SER   N        520    1.347500000    1.777000000    2.782800000
   50 SER   H        521    1.349409106    1.872893536    2.811098145
   50 SER   CA       522    1.221000000    1.715200000    2.748000000
   50 SER   CB       523    1.107400000    1.797900000    2.800700000
   50 SER   OG       524    1.095300000    1.922100000    2.739000000
   50 SER   HG       525    1.018071458    1.971705887    2.778686374
   50 SER   C        526    1.213200000    1.703400000    2.594600000
   50 SER   O        527    1.299700000    1.757200000    2.524700000
   51 THR   N        528    1.112400000    1.636200000    2.545800000
   51 THR   H        529    1.048211387    1.595268714    2.610641745
   51 THR   CA       530    1.086500000    1.616400000    2.402700000
   51 THR   CB       531    1.127700000    1.474800000    2.361400000
   51 THR   OG1      532    1.265000000    1.455300000    2.390700000
   51 THR   HG1      533    1.292075509    1.362872715    2.363790638
   51 THR   CG2      534    1.108500000    1.446100000    2.212800000
   51 THR   C        535    0.939400000    1.643300000    2.379000000
   51 THR   O        536    0.855100000    1.615000000    2.463600000
   52 ASP   N        537    0.911300000    1.697900000    2.260800000
   52 ASP   H        538    0.987155918    1.725788624    2.201909387
   52 ASP   CA       539    0.775600000    1.718800000    2.213500000
   52 ASP   CB       540    0.763700000    1.855200000    2.145900000
   52 ASP   CG       541    0.767900000    1.970300000    2.241700000
   52 ASP   OD1      542    0.760600000    1.954900000    2.363200000
   52 ASP   OD2      543    0.769500000    2.085800000    2.188500000
   52 ASP   C        544    0.739100000    1.609900000    2.110200000
   52 ASP   O        545    0.819400000    1.577700000    2.023900000
   53 TYR   N        546    0.614800000    1.563600000    2.120200000
   53 TYR   H        547    0.550158567    1.609366813    2.181248211
   53 TYR   CA       548    0.571200000    1.447800000    2.044100000
   53 TYR   CB       549    0.545100000    1.327500000    2.139600000
   53 TYR   CG       550    0.670200000    1.281000000    2.207500000
   53 TYR   CD1      551    0.715200000    1.339900000    2.325000000
   53 TYR   HD1      552    0.658366916    1.422012196    2.368687388
   53 TYR   CD2      553    0.745200000    1.174300000    2.155500000
   53 TYR   HD2      554    0.711003135    1.124578563    2.064729117
   53 TYR   CE1      555    0.831500000    1.296200000    2.388200000
   53 TYR   HE1      556    0.865124348    1.344113069    2.480149666
   53 TYR   CE2      557    0.862200000    1.130400000    2.217000000
   53 TYR   HE2      558    0.919892993    1.048750368    2.173573555
   53 TYR   CZ       559    0.904400000    1.191300000    2.333500000
   53 TYR   OH       560    1.020800000    1.147300000    2.391000000
   53 TYR   HH       561    1.058079346    1.071668891    2.337239553
   53 TYR   C        562    0.441200000    1.473300000    1.969700000
   53 TYR   O        563    0.342200000    1.517000000    2.025900000
   54 GLY   N        564    0.441300000    1.434100000    1.841900000
   54 GLY   H        565    0.528985079    1.414910483    1.797819512
   54 GLY   CA       566    0.321300000    1.418400000    1.765400000
   54 GLY   C        567    0.268300000    1.544000000    1.699600000
   54 GLY   O        568    0.336700000    1.648300000    1.692500000
   55 ILE   N        569    0.147500000    1.527000000    1.652400000
   55 ILE   H        570    0.100552989    1.441302004    1.673656333
   55 ILE   CA       571    0.077500000    1.624300000    1.571400000
   55 ILE   CB       572   -0.055800000    1.559800000    1.531500000
   55 ILE   CG1      573   -0.137000000    1.643000000    1.431000000
   55 ILE   CG2      574   -0.145000000    1.531700000    1.650700000
   55 ILE   CD       575   -0.088700000    1.609200000    1.294900000
   55 ILE   C        576    0.067200000    1.761300000    1.637100000
   55 ILE   O        577    0.069000000    1.862900000    1.566300000
   56 LEU   N        578    0.062500000    1.768300000    1.772000000
   56 LEU   H        579    0.063983019    1.681469169    1.821580314
   56 LEU   CA       580    0.055500000    1.889400000    1.852400000
   56 LEU   CB       581   -0.078000000    1.902500000    1.925100000
   56 LEU   CG       582   -0.196400000    1.940500000    1.834200000
   56 LEU   CD1      583   -0.328200000    1.914600000    1.906300000
   56 LEU   CD2      584   -0.185200000    2.083900000    1.787600000
   56 LEU   C        585    0.173200000    1.904000000    1.945600000
   56 LEU   O        586    0.172700000    1.990800000    2.034300000
   57 GLN   N        587    0.283000000    1.830500000    1.921900000
   57 GLN   H        588    0.277627984    1.755637804    1.855818285
   57 GLN   CA       589    0.408200000    1.855700000    1.988300000
   57 GLN   CB       590    0.482300000    1.973500000    1.928700000
   57 GLN   CG       591    0.532200000    1.943700000    1.785600000
   57 GLN   CD       592    0.643100000    1.842400000    1.786300000
   57 GLN   OE1      593    0.758700000    1.878800000    1.814900000
   57 GLN   NE2      594    0.613100000    1.717200000    1.762200000
   57 GLN   HE21     595    0.684993983    1.647692925    1.762052663
   57 GLN   HE22     596    0.518301817    1.691120212    1.743947626
   57 GLN   C        597    0.393600000    1.868300000    2.140600000
   57 GLN   O        598    0.434900000    1.964300000    2.205800000
   58 ILE   N        599    0.343400000    1.760700000    2.198700000
   58 ILE   H        600    0.324737733    1.679651194    2.143176935
   58 ILE   CA       601    0.314400000    1.757000000    2.342100000
   58 ILE   CB       602    0.188300000    1.671000000    2.359900000
   58 ILE   CG1      603    0.064300000    1.743200000    2.308500000
   58 ILE   CG2      604    0.172800000    1.625100000    2.504300000
   58 ILE   CD       605   -0.067900000    1.672900000    2.310500000
   58 ILE   C        606    0.433800000    1.703800000    2.417800000
   58 ILE   O        607    0.503200000    1.610500000    2.374100000
   59 ASN   N        608    0.457500000    1.766400000    2.534000000
   59 ASN   H        609    0.384139703    1.820807384    2.574719816
   59 ASN   CA       610    0.586300000    1.758700000    2.604200000
   59 ASN   CB       611    0.613000000    1.898900000    2.651000000
   59 ASN   CG       612    0.746000000    1.956600000    2.694900000
   59 ASN   OD1      613    0.774900000    1.924100000    2.810300000
   59 ASN   ND2      614    0.808300000    2.035600000    2.616700000
   59 ASN   HD21     615    0.896192283    2.074398438    2.644442167
   59 ASN   HD22     616    0.769298619    2.058798055    2.527589156
   59 ASN   C        617    0.591700000    1.651100000    2.712800000
   59 ASN   O        618    0.491600000    1.608300000    2.772800000
   60 SER   N        619    0.714500000    1.598900000    2.731400000
   60 SER   H        620    0.793008229    1.641471725    2.686409932
   60 SER   CA       621    0.735800000    1.480400000    2.816600000
   60 SER   CB       622    0.846400000    1.397300000    2.753700000
   60 SER   OG       623    0.963000000    1.475600000    2.737000000
   60 SER   HG       624    1.034973151    1.419885550    2.695578199
   60 SER   C        625    0.771700000    1.515300000    2.958900000
   60 SER   O        626    0.800700000    1.427500000    3.039600000
   61 ARG   N        627    0.768100000    1.641800000    2.992800000
   61 ARG   H        628    0.751517234    1.710695754    2.922242315
   61 ARG   CA       629    0.787700000    1.684800000    3.131100000
   61 ARG   CB       630    0.855100000    1.821000000    3.132100000
   61 ARG   CG       631    0.891800000    1.874500000    3.270900000
   61 ARG   CD       632    0.990300000    1.991000000    3.260800000
   61 ARG   NE       633    1.113400000    1.964800000    3.188700000
   61 ARG   HE       634    1.094124246    1.940412273    3.093654305
   61 ARG   CZ       635    1.240900000    1.963700000    3.211200000
   61 ARG   NH1      636    1.295400000    1.994900000    3.328600000
   61 ARG   HH11     637    1.394722177    1.992216011    3.339909349
   61 ARG   HH12     638    1.237011958    2.021017839    3.405468036
   61 ARG   NH2      639    1.322300000    1.930200000    3.110400000
   61 ARG   HH21     640    1.421278054    1.928400332    3.124545882
   61 ARG   HH22     641    1.284148128    1.906966782    3.020931278
   61 ARG   C        642    0.657200000    1.688600000    3.207700000
   61 ARG   O        643    0.657800000    1.651800000    3.328400000
   62 TRP   N        644    0.552200000    1.739400000    3.147000000
   62 TRP   H        645    0.560801444    1.769974756    3.052178064
   62 TRP   CA       646    0.424500000    1.752200000    3.213900000
   62 TRP   CB       647    0.368800000    1.892900000    3.187600000
   62 TRP   CG       648    0.433800000    1.993200000    3.277900000
   62 TRP   CD1      649    0.520300000    2.089600000    3.236600000
   62 TRP   HD1      650    0.552488112    2.105364494    3.133661153
   62 TRP   CD2      651    0.417500000    2.006600000    3.419500000
   62 TRP   NE1      652    0.560500000    2.163400000    3.343700000
   62 TRP   HE1      653    0.624221815    2.240415234    3.340839242
   62 TRP   CE2      654    0.499000000    2.114500000    3.456300000
   62 TRP   CE3      655    0.344700000    1.939800000    3.518600000
   62 TRP   HE3      656    0.280973623    1.855127753    3.493093932
   62 TRP   CZ2      657    0.509500000    2.158200000    3.588900000
   62 TRP   HZ2      658    0.573207989    2.242648500    3.615181989
   62 TRP   CZ3      659    0.355200000    1.983600000    3.650700000
   62 TRP   HZ3      660    0.298458594    1.932725089    3.728630458
   62 TRP   CH2      661    0.437300000    2.091700000    3.684900000
   62 TRP   HH2      662    0.443987318    2.123450316    3.788958624
   62 TRP   C        663    0.324400000    1.652800000    3.167300000
   62 TRP   O        664    0.242800000    1.611100000    3.245900000
   63 TRP   N        665    0.332100000    1.622200000    3.033900000
   63 TRP   H        666    0.413492895    1.638153236    2.978036856
   63 TRP   CA       667    0.209300000    1.564100000    2.982400000
   63 TRP   CB       668    0.163900000    1.644000000    2.855700000
   63 TRP   CG       669    0.146100000    1.786500000    2.891800000
   63 TRP   CD1      670    0.223300000    1.888800000    2.847700000
   63 TRP   HD1      671    0.307578978    1.878216167    2.779391608
   63 TRP   CD2      672    0.047300000    1.844700000    2.979000000
   63 TRP   NE1      673    0.180900000    2.005900000    2.900500000
   63 TRP   HE1      674    0.222414951    2.095141340    2.882822555
   63 TRP   CE2      675    0.070800000    1.983900000    2.983200000
   63 TRP   CE3      676   -0.061500000    1.790600000    3.050200000
   63 TRP   HE3      677   -0.085532426    1.684343053    3.046607813
   63 TRP   CZ2      678   -0.006200000    2.071600000    3.057700000
   63 TRP   HZ2      679    0.014606882    2.178575437    3.059780766
   63 TRP   CZ3      680   -0.136400000    1.880200000    3.125200000
   63 TRP   HZ3      681   -0.219774348    1.842008719    3.184116417
   63 TRP   CH2      682   -0.109500000    2.017200000    3.128400000
   63 TRP   HH2      683   -0.172592921    2.082328787    3.188885737
   63 TRP   C        684    0.214700000    1.414500000    2.950200000
   63 TRP   O        685    0.114300000    1.347900000    2.964300000
   64 CYS1  N        686    0.328400000    1.365500000    2.904800000
   64 CYS1  H        687    0.407387803    1.425878289    2.894058062
   64 CYS1  CA       688    0.340600000    1.222100000    2.869500000
   64 CYS1  CB       689    0.332600000    1.203400000    2.719300000
   64 CYS1  SG       690    0.462100000    1.281300000    2.621800000
   64 CYS1  C        691    0.469800000    1.168500000    2.927600000
   64 CYS1  O        692    0.560700000    1.243500000    2.961000000
   65 ASN   N        693    0.477700000    1.033800000    2.936800000
   65 ASN   H        694    0.400053782    0.976679014    2.910186888
   65 ASN   CA       695    0.598800000    0.973700000    2.985200000
   65 ASN   CB       696    0.570100000    0.856800000    3.080400000
   65 ASN   CG       697    0.705400000    0.794500000    3.120700000
   65 ASN   OD1      698    0.791800000    0.863500000    3.173500000
   65 ASN   ND2      699    0.724000000    0.670100000    3.087200000
   65 ASN   HD21     700    0.809755348    0.624298469    3.110614524
   65 ASN   HD22     701    0.652533937    0.620332339    3.038049397
   65 ASN   C        702    0.684600000    0.918800000    2.869100000
   65 ASN   O        703    0.641300000    0.834700000    2.793800000
   66 ASP   N        704    0.812600000    0.965400000    2.866900000
   66 ASP   H        705    0.840849018    1.038164182    2.929408934
   66 ASP   CA       706    0.908700000    0.907900000    2.772000000
   66 ASP   CB       707    0.961500000    1.010200000    2.673200000
   66 ASP   CG       708    1.045800000    1.123100000    2.722900000
   66 ASP   OD1      709    1.082800000    1.123300000    2.842300000
   66 ASP   OD2      710    1.078500000    1.213600000    2.640500000
   66 ASP   C        711    1.027300000    0.841100000    2.845100000
   66 ASP   O        712    1.116800000    0.793400000    2.775200000
   67 GLY   N        713    1.030800000    0.836300000    2.979100000
   67 GLY   H        714    0.956876562    0.880416462    3.029982837
   67 GLY   CA       715    1.133900000    0.771900000    3.052600000
   67 GLY   C        716    1.268800000    0.837500000    3.053100000
   67 GLY   O        717    1.362400000    0.786700000    3.114400000
   68 ARG   N        718    1.283000000    0.952700000    2.987400000
   68 ARG   H        719    1.204739285    0.993423038    2.940316089
   68 ARG   CA       720    1.411700000    1.018700000    2.984300000
   68 ARG   CB       721    1.483800000    0.995700000    2.852200000
   68 ARG   CG       722    1.416000000    1.065800000    2.741800000
   68 ARG   CD       723    1.504000000    1.059400000    2.614100000
   68 ARG   NE       724    1.459200000    1.153400000    2.516500000
   68 ARG   HE       725    1.395649020    1.224524562    2.546542796
   68 ARG   CZ       726    1.495800000    1.153500000    2.388000000
   68 ARG   NH1      727    1.579100000    1.062600000    2.340000000
   68 ARG   HH11     728    1.605101475    1.064628024    2.243460835
   68 ARG   HH12     729    1.616057151    0.991869220    2.400260483
   68 ARG   NH2      730    1.448100000    1.247400000    2.304800000
   68 ARG   HH21     731    1.475449938    1.247536033    2.208612878
   68 ARG   HH22     732    1.385211133    1.317224258    2.338998880
   68 ARG   C        733    1.396200000    1.170200000    3.009100000
   68 ARG   O        734    1.471700000    1.256500000    2.963800000
   69 THR   N        735    1.290900000    1.205700000    3.084500000
   69 THR   H        736    1.227365418    1.135025586    3.115620477
   69 THR   CA       737    1.266600000    1.344600000    3.122300000
   69 THR   CB       738    1.141900000    1.402000000    3.057200000
   69 THR   OG1      739    1.150900000    1.376200000    2.917200000
   69 THR   HG1      740    1.070016325    1.412870979    2.871231854
   69 THR   CG2      741    1.139800000    1.554200000    3.072500000
   69 THR   C        742    1.253600000    1.351500000    3.275200000
   69 THR   O        743    1.154700000    1.311300000    3.337100000
   70 PRO   N        744    1.355700000    1.406600000    3.338300000
   70 PRO   CA       745    1.345400000    1.423300000    3.485100000
   70 PRO   CB       746    1.473800000    1.497300000    3.514300000
   70 PRO   CG       747    1.570400000    1.447700000    3.408300000
   70 PRO   CD       748    1.485400000    1.447000000    3.284700000
   70 PRO   C        749    1.223300000    1.505500000    3.526200000
   70 PRO   O        750    1.199000000    1.611200000    3.467800000
   71 GLY   N        751    1.149800000    1.457100000    3.627000000
   71 GLY   H        752    1.171680398    1.366602458    3.663488944
   71 GLY   CA       753    1.039800000    1.531000000    3.685100000
   71 GLY   C        754    0.909500000    1.503600000    3.614100000
   71 GLY   O        755    0.806100000    1.566800000    3.642300000
   72 SER   N        756    0.910700000    1.408800000    3.519600000
   72 SER   H        757    0.996535372    1.361163765    3.500545392
   72 SER   CA       758    0.792100000    1.372200000    3.443400000
   72 SER   CB       759    0.818800000    1.240600000    3.368500000
   72 SER   OG       760    0.709300000    1.191100000    3.296200000
   72 SER   HG       761    0.735082860    1.105816462    3.250791165
   72 SER   C        762    0.669400000    1.352600000    3.532100000
   72 SER   O        763    0.676300000    1.276200000    3.630500000
   73 ARG   N        764    0.562600000    1.419900000    3.497400000
   73 ARG   H        765    0.566710511    1.484422357    3.421111278
   73 ARG   CA       766    0.437600000    1.400700000    3.570100000
   73 ARG   CB       767    0.386000000    1.545700000    3.591900000
   73 ARG   CG       768    0.469700000    1.613100000    3.699800000
   73 ARG   CD       769    0.466300000    1.549800000    3.840000000
   73 ARG   NE       770    0.326500000    1.550400000    3.884100000
   73 ARG   HE       771    0.276749220    1.464811728    3.869975283
   73 ARG   CZ       772    0.257000000    1.647600000    3.939700000
   73 ARG   NH1      773    0.320300000    1.762000000    3.962100000
   73 ARG   HH11     774    0.271701785    1.838642842    4.004101052
   73 ARG   HH12     775    0.416617793    1.771599180    3.936985494
   73 ARG   NH2      776    0.130700000    1.627800000    3.970700000
   73 ARG   HH21     777    0.077476637    1.701189213    4.012905414
   73 ARG   HH22     778    0.087912377    1.539359182    3.952060232
   73 ARG   C        779    0.336800000    1.312600000    3.501200000
   73 ARG   O        780    0.244000000    1.260900000    3.565500000
   74 ASN   N        781    0.346900000    1.299400000    3.368600000
   74 ASN   H        782    0.420539256    1.348478574    3.322032268
   74 ASN   CA       783    0.258100000    1.218700000    3.288500000
   74 ASN   CB       784    0.291700000    1.070800000    3.303500000
   74 ASN   CG       785    0.222200000    0.987600000    3.198300000
   74 ASN   OD1      786    0.171700000    1.039200000    3.100500000
   74 ASN   ND2      787    0.225800000    0.856200000    3.224800000
   74 ASN   HD21     788    0.182893557    0.791324125    3.161949717
   74 ASN   HD22     789    0.271391127    0.823084829    3.307412557
   74 ASN   C        790    0.112100000    1.244900000    3.320200000
   74 ASN   O        791    0.034000000    1.153300000    3.351000000
   75 LEU   N        792    0.074200000    1.373500000    3.313700000
   75 LEU   H        793    0.138338930    1.443489921    3.282273758
   75 LEU   CA       794   -0.061400000    1.410200000    3.352900000
   75 LEU   CB       795   -0.071400000    1.561600000    3.371900000
   75 LEU   CG       796    0.014600000    1.616800000    3.484500000
   75 LEU   CD1      797    0.004900000    1.767900000    3.482800000
   75 LEU   CD2      798   -0.017500000    1.559900000    3.621300000
   75 LEU   C        799   -0.165200000    1.366800000    3.251700000
   75 LEU   O        800   -0.280100000    1.351600000    3.288800000
   76 CYS1  N        801   -0.120200000    1.346400000    3.125600000
   76 CYS1  H        802   -0.029123437    1.374854311    3.095676567
   76 CYS1  CA       803   -0.215400000    1.279300000    3.036200000
   76 CYS1  CB       804   -0.183800000    1.313600000    2.891900000
   76 CYS1  SG       805   -0.218100000    1.489300000    2.864100000
   76 CYS1  C        806   -0.217900000    1.129300000    3.055300000
   76 CYS1  O        807   -0.300000000    1.061900000    2.992500000
   77 ASN   N        808   -0.132000000    1.079900000    3.145200000
   77 ASN   H        809   -0.073042669    1.144085077    3.194233753
   77 ASN   CA       810   -0.119500000    0.939400000    3.175500000
   77 ASN   CB       811   -0.235900000    0.883300000    3.264100000
   77 ASN   CG       812   -0.202100000    0.740300000    3.300700000
   77 ASN   OD1      813   -0.086400000    0.705900000    3.319000000
   77 ASN   ND2      814   -0.301900000    0.653000000    3.307000000
   77 ASN   HD21     815   -0.283490057    0.557647928    3.330854901
   77 ASN   HD22     816   -0.395492140    0.682586481    3.287891066
   77 ASN   C        817   -0.115100000    0.854500000    3.048900000
   77 ASN   O        818   -0.200400000    0.771300000    3.018200000
   78 ILE   N        819   -0.004900000    0.874500000    2.977900000
   78 ILE   H        820    0.062393979    0.942712351    3.006511107
   78 ILE   CA       821    0.016200000    0.796000000    2.858500000
   78 ILE   CB       822   -0.048000000    0.853600000    2.730300000
   78 ILE   CG1      823   -0.019300000    1.004700000    2.729300000
   78 ILE   CG2      824   -0.192500000    0.816100000    2.715000000
   78 ILE   CD       825   -0.059200000    1.071700000    2.603400000
   78 ILE   C        826    0.165500000    0.798900000    2.823300000
   78 ILE   O        827    0.238900000    0.893000000    2.860900000
   79 PRO   N        828    0.205400000    0.696400000    2.748900000
   79 PRO   CA       829    0.342600000    0.698400000    2.694700000
   79 PRO   CB       830    0.363400000    0.556200000    2.641200000
   79 PRO   CG       831    0.243300000    0.483000000    2.679200000
   79 PRO   CD       832    0.133200000    0.571600000    2.717100000
   79 PRO   C        833    0.348800000    0.801200000    2.584800000
   79 PRO   O        834    0.258200000    0.814300000    2.499900000
   80 CYS2  N        835    0.459500000    0.875000000    2.577400000
   80 CYS2  H        836    0.531854024    0.864689284    2.645653823
   80 CYS2  CA       837    0.473900000    0.971300000    2.468200000
   80 CYS2  CB       838    0.604200000    1.050400000    2.486200000
   80 CYS2  SG       839    0.616900000    1.148800000    2.634800000
   80 CYS2  C        840    0.465500000    0.906900000    2.331800000
   80 CYS2  O        841    0.414700000    0.969700000    2.237700000
   81 SER   N        842    0.512100000    0.784500000    2.319900000
   81 SER   H        843    0.551802079    0.736963684    2.398411423
   81 SER   CA       844    0.504400000    0.719100000    2.188100000
   81 SER   CB       845    0.571100000    0.584300000    2.194800000
   81 SER   OG       846    0.507100000    0.498700000    2.290400000
   81 SER   HG       847    0.553655913    0.410221229    2.292413475
   81 SER   C        848    0.358700000    0.705500000    2.142100000
   81 SER   O        849    0.330400000    0.700000000    2.021400000
   82 ALA   N        850    0.263700000    0.697100000    2.232100000
   82 ALA   H        851    0.288467320    0.693834702    2.328929322
   82 ALA   CA       852    0.119900000    0.692300000    2.193800000
   82 ALA   CB       853    0.036600000    0.657300000    2.315400000
   82 ALA   C        854    0.070200000    0.819200000    2.125200000
   82 ALA   O        855   -0.033400000    0.823200000    2.051700000
   83 LEU   N        856    0.146600000    0.926500000    2.137500000
   83 LEU   H        857    0.228457873    0.920181216    2.194590819
   83 LEU   CA       858    0.117500000    1.053600000    2.072000000
   83 LEU   CB       859    0.167600000    1.168300000    2.157600000
   83 LEU   CG       860    0.115000000    1.170700000    2.301600000
   83 LEU   CD1      861    0.173400000    1.284300000    2.383000000
   83 LEU   CD2      862   -0.041000000    1.172800000    2.296100000
   83 LEU   C        863    0.168100000    1.056800000    1.931700000
   83 LEU   O        864    0.158600000    1.155900000    1.863700000
   84 LEU   N        865    0.229000000    0.948200000    1.882900000
   84 LEU   H        866    0.237286567    0.867854316    1.941856797
   84 LEU   CA       867    0.284700000    0.941000000    1.746100000
   84 LEU   CB       868    0.424400000    0.886400000    1.749400000
   84 LEU   CG       869    0.521200000    0.961800000    1.841100000
   84 LEU   CD1      870    0.657900000    0.895700000    1.832900000
   84 LEU   CD2      871    0.531200000    1.106800000    1.805400000
   84 LEU   C        872    0.199600000    0.858400000    1.653700000
   84 LEU   O        873    0.227600000    0.843100000    1.534900000
   85 SER   N        874    0.094100000    0.801800000    1.707000000
   85 SER   H        875    0.075128899    0.820061319    1.803470833
   85 SER   CA       876    0.002200000    0.713700000    1.634900000
   85 SER   CB       877   -0.110500000    0.668900000    1.730000000
   85 SER   OG       878   -0.168400000    0.767600000    1.813800000
   85 SER   HG       879   -0.239715843    0.725894207    1.870144275
   85 SER   C        880   -0.062000000    0.780900000    1.518600000
   85 SER   O        881   -0.084200000    0.901800000    1.517300000
   86 SER   N        882   -0.099500000    0.709000000    1.413400000
   86 SER   H        883   -0.068406921    0.614008232    1.410271974
   86 SER   CA       884   -0.178800000    0.753500000    1.305800000
   86 SER   CB       885   -0.199700000    0.643800000    1.198800000
   86 SER   OG       886   -0.081900000    0.631200000    1.126000000
   86 SER   HG       887   -0.093253107    0.560606257    1.056088410
   86 SER   C        888   -0.316800000    0.799200000    1.348900000
   86 SER   O        889   -0.376300000    0.885700000    1.285900000
   87 ASP   N        890   -0.372700000    0.746700000    1.450500000
   87 ASP   H        891   -0.321941832    0.670129529    1.490004068
   87 ASP   CA       892   -0.496700000    0.777600000    1.519600000
   87 ASP   CB       893   -0.540100000    0.652000000    1.595700000
   87 ASP   CG       894   -0.673800000    0.665700000    1.665600000
   87 ASP   OD1      895   -0.716700000    0.781100000    1.687900000
   87 ASP   OD2      896   -0.738700000    0.562800000    1.695200000
   87 ASP   C        897   -0.470200000    0.890100000    1.618300000
   87 ASP   O        898   -0.393500000    0.866100000    1.710500000
   88 ILE   N        899   -0.529300000    1.006900000    1.597700000
   88 ILE   H        900   -0.596425719    1.014877681    1.524008111
   88 ILE   CA       901   -0.499500000    1.124300000    1.679200000
   88 ILE   CB       902   -0.522100000    1.255000000    1.601400000
   88 ILE   CG1      903   -0.667200000    1.288600000    1.574200000
   88 ILE   CG2      904   -0.437100000    1.258500000    1.476500000
   88 ILE   CD       905   -0.689900000    1.429300000    1.523300000
   88 ILE   C        906   -0.574900000    1.129500000    1.811000000
   88 ILE   O        907   -0.557100000    1.227100000    1.886000000
   89 THR   N        908   -0.650600000    1.028200000    1.847000000
   89 THR   H        909   -0.653629272    0.947496232    1.788027758
   89 THR   CA       910   -0.730600000    1.028300000    1.969500000
   89 THR   CB       911   -0.801200000    0.893700000    1.993000000
   89 THR   OG1      912   -0.889900000    0.865800000    1.882600000
   89 THR   HG1      913   -0.935774295    0.778276032    1.897933102
   89 THR   CG2      914   -0.879800000    0.895600000    2.120500000
   89 THR   C        915   -0.650300000    1.068700000    2.091800000
   89 THR   O        916   -0.687400000    1.157500000    2.170400000
   90 ALA   N        917   -0.535900000    1.002900000    2.113000000
   90 ALA   H        918   -0.501958708    0.936224001    2.046650171
   90 ALA   CA       919   -0.462100000    1.030900000    2.235200000
   90 ALA   CB       920   -0.346800000    0.929500000    2.252600000
   90 ALA   C        921   -0.408900000    1.173800000    2.237700000
   90 ALA   O        922   -0.410100000    1.240700000    2.341700000
   91 SER   N        923   -0.359600000    1.220300000    2.123900000
   91 SER   H        924   -0.354066312    1.161260318    2.043378610
   91 SER   CA       925   -0.313200000    1.359300000    2.117200000
   91 SER   CB       926   -0.248200000    1.388200000    1.982200000
   91 SER   OG       927   -0.116500000    1.335800000    1.977300000
   91 SER   HG       928   -0.075894056    1.355846312    1.888141138
   91 SER   C        929   -0.425800000    1.456900000    2.144700000
   91 SER   O        930   -0.404900000    1.557200000    2.213000000
   92 VAL   N        931   -0.544400000    1.431000000    2.087500000
   92 VAL   H        932   -0.556551033    1.351104116    2.028601782
   92 VAL   CA       933   -0.655100000    1.522300000    2.113400000
   92 VAL   CB       934   -0.774800000    1.489100000    2.023400000
   92 VAL   CG1      935   -0.896100000    1.571300000    2.065000000
   92 VAL   CG2      936   -0.740900000    1.514100000    1.878900000
   92 VAL   C        937   -0.697000000    1.520600000    2.260600000
   92 VAL   O        938   -0.718000000    1.626300000    2.320600000
   93 ASN   N        939   -0.705300000    1.401700000    2.320000000
   93 ASN   H        940   -0.685285643    1.318347828    2.268503972
   93 ASN   CA       941   -0.743900000    1.393500000    2.461200000
   93 ASN   CB       942   -0.747300000    1.247200000    2.505400000
   93 ASN   CG       943   -0.866300000    1.171300000    2.454700000
   93 ASN   OD1      944   -0.963800000    1.227300000    2.417500000
   93 ASN   ND2      945   -0.859900000    1.036900000    2.456200000
   93 ASN   HD21     946   -0.937250607    0.982788594    2.423202434
   93 ASN   HD22     947   -0.777793175    0.991130799    2.490312309
   93 ASN   C        948   -0.648100000    1.471300000    2.548400000
   93 ASN   O        949   -0.685500000    1.539700000    2.643200000
   94 CYS2  N        950   -0.519100000    1.459400000    2.518500000
   94 CYS2  H        951   -0.492013647    1.402195578    2.441079179
   94 CYS2  CA       952   -0.416600000    1.527500000    2.595600000
   94 CYS2  CB       953   -0.283800000    1.459400000    2.570600000
   94 CYS2  SG       954   -0.150500000    1.522100000    2.675000000
   94 CYS2  C        955   -0.418800000    1.677000000    2.570600000
   94 CYS2  O        956   -0.413600000    1.756300000    2.663700000
   95 ALA   N        957   -0.435100000    1.717600000    2.444100000
   95 ALA   H        958   -0.439510279    1.649488756    2.371015064
   95 ALA   CA       959   -0.446500000    1.858300000    2.410800000
   95 ALA   CB       960   -0.462100000    1.877700000    2.260600000
   95 ALA   C        961   -0.562600000    1.926300000    2.483700000
   95 ALA   O        962   -0.550100000    2.043300000    2.523100000
   96 LYSH  N        963   -0.672100000    1.854200000    2.500900000
   96 LYSH  H        964   -0.678030679    1.761681400    2.463414860
   96 LYSH  CA       965   -0.785700000    1.911700000    2.576100000
   96 LYSH  CB       966   -0.905300000    1.815100000    2.574800000
   96 LYSH  CG       967   -0.973300000    1.811300000    2.439000000
   96 LYSH  CD       968   -1.085200000    1.709300000    2.436800000
   96 LYSH  CE       969   -1.166700000    1.709500000    2.309000000
   96 LYSH  NZ       970   -1.261800000    1.596900000    2.302800000
   96 LYSH  HZ1      971   -1.253545505    1.541630276    2.385728408
   96 LYSH  HZ2      972   -1.241448161    1.540381314    2.222853513
   96 LYSH  HZ3      973   -1.355028632    1.632313218    2.295429371
   96 LYSH  C        974   -0.741700000    1.944200000    2.717500000
   96 LYSH  O        975   -0.782500000    2.046800000    2.773200000
   97 LYSH  N        976   -0.664200000    1.856700000    2.781800000
   97 LYSH  H        977   -0.642180818    1.769189141    2.738707018
   97 LYSH  CA       978   -0.610500000    1.887600000    2.916000000
   97 LYSH  CB       979   -0.541100000    1.764400000    2.972800000
   97 LYSH  CG       980   -0.627100000    1.644300000    2.999300000
   97 LYSH  CD       981   -0.553300000    1.524900000    3.058600000
   97 LYSH  CE       982   -0.650400000    1.415100000    3.099000000
   97 LYSH  NZ       983   -0.739700000    1.378600000    2.985800000
   97 LYSH  HZ1      984   -0.716986808    1.434446204    2.906017092
   97 LYSH  HZ2      985   -0.834893685    1.394736500    3.011834127
   97 LYSH  HZ3      986   -0.727437160    1.281904969    2.963446169
   97 LYSH  C        987   -0.517400000    2.007700000    2.913600000
   97 LYSH  O        988   -0.525700000    2.096300000    2.998400000
   98 ILE   N        989   -0.425000000    2.013400000    2.816300000
   98 ILE   H        990   -0.422544273    1.941437313    2.746907341
   98 ILE   CA       991   -0.329100000    2.121200000    2.809700000
   98 ILE   CB       992   -0.232500000    2.097700000    2.693400000
   98 ILE   CG1      993   -0.152900000    1.969500000    2.716400000
   98 ILE   CG2      994   -0.141700000    2.218200000    2.673400000
   98 ILE   CD       995   -0.077300000    1.924800000    2.595400000
   98 ILE   C        996   -0.399800000    2.255400000    2.797100000
   98 ILE   O        997   -0.367900000    2.350000000    2.865500000
   99 VAL   N        998   -0.496700000    2.264900000    2.704100000
   99 VAL   H        999   -0.525257566    2.183155638    2.654076758
   99 VAL   CA      1000   -0.560900000    2.393500000    2.675200000
   99 VAL   CB      1001   -0.635600000    2.386600000    2.540400000
   99 VAL   CG1     1002   -0.762700000    2.305000000    2.542600000
   99 VAL   CG2     1003   -0.662000000    2.524300000    2.484300000
   99 VAL   C       1004   -0.653900000    2.434800000    2.787400000
   99 VAL   O       1005   -0.697300000    2.551300000    2.788400000
  100 SER   N       1006   -0.683000000    2.344000000    2.880200000
  100 SER   H       1007   -0.648321618    2.250907599    2.868745101
  100 SER   CA      1008   -0.761600000    2.374000000    2.995300000
  100 SER   CB      1009   -0.848100000    2.248200000    3.028800000
  100 SER   OG      1010   -0.933600000    2.217100000    2.920400000
  100 SER   HG      1011   -0.988317353    2.136533011    2.943092984
  100 SER   C       1012   -0.677600000    2.421400000    3.115900000
  100 SER   O       1013   -0.731300000    2.444200000    3.220700000
  101 ASP   N       1014   -0.545300000    2.419900000    3.102900000
  101 ASP   H       1015   -0.506836869    2.408843191    3.011257572
  101 ASP   CA      1016   -0.453500000    2.433500000    3.215000000
  101 ASP   CB      1017   -0.317700000    2.378500000    3.176400000
  101 ASP   CG      1018   -0.227700000    2.361900000    3.296900000
  101 ASP   OD1     1019   -0.260100000    2.286200000    3.389400000
  101 ASP   OD2     1020   -0.122200000    2.427900000    3.292200000
  101 ASP   C       1021   -0.440700000    2.577400000    3.264500000
  101 ASP   O       1022   -0.388600000    2.591100000    3.374900000
  102 GLY   N       1023   -0.488700000    2.675000000    3.191500000
  102 GLY   H       1024   -0.521086447    2.655210064    3.098982561
  102 GLY   CA      1025   -0.496200000    2.812600000    3.241900000
  102 GLY   C       1026   -0.457300000    2.919000000    3.142200000
  102 GLY   O       1027   -0.520900000    3.027400000    3.139800000
  103 ASN   N       1028   -0.366400000    2.887500000    3.047800000
  103 ASN   H       1029   -0.330123461    2.794371410    3.044471560
  103 ASN   CA      1030   -0.319200000    2.985800000    2.949900000
  103 ASN   CB      1031   -0.168700000    3.002800000    2.947200000
  103 ASN   CG      1032   -0.122200000    3.051100000    3.084200000
  103 ASN   OD1     1033   -0.187300000    3.128100000    3.151300000
  103 ASN   ND2     1034   -0.007800000    2.998700000    3.126700000
  103 ASN   HD21    1035    0.029404275    3.025317303    3.215623344
  103 ASN   HD22    1036    0.041131685    2.932628817    3.069776464
  103 ASN   C       1037   -0.371000000    2.958000000    2.811800000
  103 ASN   O       1038   -0.327300000    3.016800000    2.713100000
  104 GLY   N       1039   -0.471300000    2.870500000    2.803100000
  104 GLY   H       1040   -0.503435482    2.822833146    2.884924091
  104 GLY   CA      1041   -0.533000000    2.844900000    2.676100000
  104 GLY   C       1042   -0.431000000    2.793900000    2.574400000
  104 GLY   O       1043   -0.340200000    2.717200000    2.608000000
  105 MET   N       1044   -0.443800000    2.835300000    2.450100000
  105 MET   H       1045   -0.515427360    2.901232286    2.427242727
  105 MET   CA      1046   -0.355400000    2.786600000    2.345700000
  105 MET   CB      1047   -0.417200000    2.796000000    2.207300000
  105 MET   CG      1048   -0.527200000    2.693500000    2.185000000
  105 MET   SD      1049   -0.577100000    2.677400000    2.012000000
  105 MET   CE      1050   -0.437700000    2.579500000    1.950900000
  105 MET   C       1051   -0.218500000    2.848000000    2.350600000
  105 MET   O       1052   -0.129500000    2.806900000    2.277000000
  106 ASN   N       1053   -0.194300000    2.946500000    2.438600000
  106 ASN   H       1054   -0.269090489    2.982628414    2.494287705
  106 ASN   CA      1055   -0.059500000    3.001500000    2.453800000
  106 ASN   CB      1056   -0.056400000    3.119600000    2.550900000
  106 ASN   CG      1057   -0.138900000    3.236100000    2.498700000
  106 ASN   OD1     1058   -0.101600000    3.304100000    2.402500000
  106 ASN   ND2     1059   -0.252100000    3.260000000    2.561100000
  106 ASN   HD21    1060   -0.310681642    3.335363105    2.531290711
  106 ASN   HD22    1061   -0.279634482    3.202818660    2.638379665
  106 ASN   C       1062    0.038100000    2.893500000    2.499400000
  106 ASN   O       1063    0.157600000    2.913800000    2.488500000
  107 ALA   N       1064   -0.009300000    2.780800000    2.554300000
  107 ALA   H       1065   -0.107162327    2.773152678    2.573391449
  107 ALA   CA      1066    0.077700000    2.670200000    2.586500000
  107 ALA   CB      1067   -0.006900000    2.552000000    2.638100000
  107 ALA   C       1068    0.159200000    2.623900000    2.465400000
  107 ALA   O       1069    0.268200000    2.568800000    2.481800000
  108 TRP   N       1070    0.106500000    2.637400000    2.344900000
  108 TRP   H       1071    0.012376208    2.670520988    2.338288504
  108 TRP   CA      1072    0.177100000    2.607000000    2.221200000
  108 TRP   CB      1073    0.081100000    2.550900000    2.115700000
  108 TRP   CG      1074    0.033600000    2.416100000    2.146400000
  108 TRP   CD1     1075    0.095800000    2.298400000    2.115900000
  108 TRP   HD1     1076    0.190588474    2.291545396    2.062522481
  108 TRP   CD2     1077   -0.086100000    2.375600000    2.216900000
  108 TRP   NE1     1078    0.025000000    2.190200000    2.160300000
  108 TRP   HE1     1079    0.051610866    2.094517737    2.148605284
  108 TRP   CE2     1080   -0.088300000    2.234200000    2.223400000
  108 TRP   CE3     1081   -0.191900000    2.447300000    2.274500000
  108 TRP   HE3     1082   -0.193802344    2.556243746    2.271560387
  108 TRP   CZ2     1083   -0.192100000    2.164000000    2.285300000
  108 TRP   HZ2     1084   -0.191982147    2.055124773    2.290512592
  108 TRP   CZ3     1085   -0.292700000    2.376900000    2.334500000
  108 TRP   HZ3     1086   -0.375230000    2.431279554    2.380463717
  108 TRP   CH2     1087   -0.292800000    2.237200000    2.338500000
  108 TRP   HH2     1088   -0.376385761    2.185679530    2.385829291
  108 TRP   C       1089    0.247000000    2.730100000    2.169700000
  108 TRP   O       1090    0.186600000    2.831600000    2.129000000
  109 VAL   N       1091    0.379100000    2.714500000    2.169900000
  109 VAL   H       1092    0.422793379    2.627235680    2.191713461
  109 VAL   CA      1093    0.455500000    2.833900000    2.136000000
  109 VAL   CB      1094    0.601800000    2.811600000    2.173900000
  109 VAL   CG1     1095    0.689600000    2.920800000    2.113000000
  109 VAL   CG2     1096    0.619500000    2.805100000    2.327800000
  109 VAL   C       1097    0.435200000    2.867500000    1.990000000
  109 VAL   O       1098    0.428300000    2.983400000    1.953800000
  110 ALA   N       1099    0.423700000    2.769200000    1.901100000
  110 ALA   H       1100    0.428030318    2.673359109    1.929309432
  110 ALA   CA      1101    0.404400000    2.806000000    1.759900000
  110 ALA   CB      1102    0.423300000    2.683400000    1.672800000
  110 ALA   C       1103    0.271800000    2.876200000    1.746000000
  110 ALA   O       1104    0.256000000    2.966100000    1.662800000
  111 TRP   N       1105    0.170800000    2.833400000    1.825900000
  111 TRP   H       1106    0.185414668    2.761204641    1.893533140
  111 TRP   CA      1107    0.039800000    2.896500000    1.809700000
  111 TRP   CB      1108   -0.069200000    2.824200000    1.894000000
  111 TRP   CG      1109   -0.201100000    2.892600000    1.881700000
  111 TRP   CD1     1110   -0.297200000    2.871700000    1.785800000
  111 TRP   HD1     1111   -0.291011355    2.797970097    1.705758748
  111 TRP   CD2     1112   -0.251800000    2.994500000    1.969000000
  111 TRP   NE1     1113   -0.401900000    2.957500000    1.806000000
  111 TRP   HE1     1114   -0.482385945    2.964963000    1.747124569
  111 TRP   CE2     1115   -0.379800000    3.031500000    1.918900000
  111 TRP   CE3     1116   -0.207000000    3.057500000    2.085700000
  111 TRP   HE3     1117   -0.110210756    3.030745270    2.128091352
  111 TRP   CZ2     1118   -0.458400000    3.128300000    1.979800000
  111 TRP   HZ2     1119   -0.554958640    3.156700606    1.937957023
  111 TRP   CZ3     1120   -0.285000000    3.153500000    2.147400000
  111 TRP   HZ3     1121   -0.248898971    3.203234491    2.237423309
  111 TRP   CH2     1122   -0.410900000    3.187200000    2.094300000
  111 TRP   HH2     1123   -0.472022760    3.261709752    2.145224503
  111 TRP   C       1124    0.046400000    3.043700000    1.847700000
  111 TRP   O       1125   -0.001600000    3.129900000    1.775000000
  112 ARG   N       1126    0.106300000    3.075300000    1.963100000
  112 ARG   H       1127    0.146404865    3.003940363    2.020540421
  112 ARG   CA      1128    0.112300000    3.214000000    2.003700000
  112 ARG   CB      1129    0.173800000    3.233600000    2.143100000
  112 ARG   CG      1130    0.180500000    3.383300000    2.181900000
  112 ARG   CD      1131    0.219300000    3.402400000    2.329500000
  112 ARG   NE      1132    0.351800000    3.345900000    2.351200000
  112 ARG   HE      1133    0.356161845    3.258314796    2.399260444
  112 ARG   CZ      1134    0.466500000    3.398900000    2.313700000
  112 ARG   NH1     1135    0.482800000    3.515000000    2.251100000
  112 ARG   HH11    1136    0.574645695    3.546315559    2.226940033
  112 ARG   HH12    1137    0.403218732    3.571040268    2.228158552
  112 ARG   NH2     1138    0.581700000    3.334400000    2.339100000
  112 ARG   HH21    1139    0.668781882    3.374521499    2.310692060
  112 ARG   HH22    1140    0.580301363    3.246304807    2.386399903
  112 ARG   C       1141    0.187500000    3.295100000    1.898900000
  112 ARG   O       1142    0.144800000    3.406200000    1.862800000
  113 ASN   N       1143    0.301100000    3.246600000    1.852900000
  113 ASN   H       1144    0.329980195    3.154492737    1.879018698
  113 ASN   CA      1145    0.385300000    3.326700000    1.763800000
  113 ASN   CB      1146    0.529600000    3.274100000    1.771800000
  113 ASN   CG      1147    0.595500000    3.309800000    1.904500000
  113 ASN   OD1     1148    0.560300000    3.412600000    1.965400000
  113 ASN   ND2     1149    0.686700000    3.232900000    1.949200000
  113 ASN   HD21    1150    0.731669897    3.253868850    2.036021747
  113 ASN   HD22    1151    0.713319236    3.151567072    1.897466345
  113 ASN   C       1152    0.341000000    3.328300000    1.618800000
  113 ASN   O       1153    0.379800000    3.423800000    1.548800000
  114 ARG   N       1154    0.261800000    3.230400000    1.573100000
  114 ARG   H       1155    0.221326872    3.165487503    1.637507248
  114 ARG   CA      1156    0.233800000    3.217300000    1.430100000
  114 ARG   CB      1157    0.309600000    3.096900000    1.372500000
  114 ARG   CG      1158    0.457700000    3.102200000    1.403300000
  114 ARG   CD      1159    0.535200000    2.985200000    1.352100000
  114 ARG   NE      1160    0.548300000    2.989200000    1.206500000
  114 ARG   HE      1161    0.499419513    3.059059635    1.154247446
  114 ARG   CZ      1162    0.624000000    2.901500000    1.143500000
  114 ARG   NH1     1163    0.685600000    2.804700000    1.207400000
  114 ARG   HH11    1164    0.742358947    2.739659853    1.156920290
  114 ARG   HH12    1165    0.675745193    2.796033633    1.306535144
  114 ARG   NH2     1166    0.633900000    2.910600000    1.012300000
  114 ARG   HH21    1167    0.690572948    2.845501238    0.961799226
  114 ARG   HH22    1168    0.584733464    2.982598595    0.963321902
  114 ARG   C       1169    0.087200000    3.212400000    1.397300000
  114 ARG   O       1170    0.051200000    3.233600000    1.279800000
  115 CYS2  N       1171   -0.000800000    3.180400000    1.490800000
  115 CYS2  H       1172    0.032810533    3.165866499    1.583854336
  115 CYS2  CA      1173   -0.142100000    3.165200000    1.466800000
  115 CYS2  CB      1174   -0.192200000    3.026400000    1.511000000
  115 CYS2  SG      1175   -0.106600000    2.889700000    1.429900000
  115 CYS2  C       1176   -0.228800000    3.270600000    1.534000000
  115 CYS2  O       1177   -0.325800000    3.318700000    1.477600000
  116 LYSH  N       1178   -0.198100000    3.296900000    1.661100000
  116 LYSH  H       1179   -0.116875518    3.254403315    1.701057668
  116 LYSH  CA      1180   -0.279600000    3.386100000    1.744100000
  116 LYSH  CB      1181   -0.207200000    3.404700000    1.876200000
  116 LYSH  CG      1182   -0.280800000    3.493500000    1.976200000
  116 LYSH  CD      1183   -0.198700000    3.503700000    2.104500000
  116 LYSH  CE      1184   -0.273700000    3.568500000    2.215900000
  116 LYSH  NZ      1185   -0.192800000    3.577600000    2.340900000
  116 LYSH  HZ1     1186   -0.102457762    3.537714505    2.325170176
  116 LYSH  HZ2     1187   -0.238986888    3.527745798    2.414257548
  116 LYSH  HZ3     1188   -0.182800060    3.673538051    2.367279758
  116 LYSH  C       1189   -0.297000000    3.519700000    1.670600000
  116 LYSH  O       1190   -0.199200000    3.582600000    1.626600000
  117 GLY   N       1191   -0.423900000    3.557200000    1.660900000
  117 GLY   H       1192   -0.497173051    3.497260377    1.693122689
  117 GLY   CA      1193   -0.454800000    3.687000000    1.602600000
  117 GLY   C       1194   -0.466800000    3.686200000    1.451800000
  117 GLY   O       1195   -0.519400000    3.784600000    1.400600000
  118 THR   N       1196   -0.427500000    3.583300000    1.383600000
  118 THR   H       1197   -0.395907745    3.503108088    1.434306870
  118 THR   CA      1198   -0.426200000    3.576500000    1.239500000
  118 THR   CB      1199   -0.311500000    3.486100000    1.189700000
  118 THR   OG1     1200   -0.340600000    3.349300000    1.211700000
  118 THR   HG1     1201   -0.264702835    3.293272859    1.178525012
  118 THR   CG2     1202   -0.177600000    3.522700000    1.248800000
  118 THR   C       1203   -0.560000000    3.522300000    1.188900000
  118 THR   O       1204   -0.644700000    3.479300000    1.266800000
  119 ASP   N       1205   -0.575700000    3.520600000    1.056100000
  119 ASP   H       1206   -0.501999274    3.555478304    0.998206072
  119 ASP   CA      1207   -0.695700000    3.470000000    0.993600000
  119 ASP   CB      1208   -0.713300000    3.527400000    0.852500000
  119 ASP   CG      1209   -0.831300000    3.473300000    0.776100000
  119 ASP   OD1     1210   -0.931200000    3.444500000    0.844600000
  119 ASP   OD2     1211   -0.825000000    3.464400000    0.650500000
  119 ASP   C       1212   -0.694500000    3.316200000    0.990300000
  119 ASP   O       1213   -0.668400000    3.254800000    0.889600000
  120 VAL   N       1214   -0.719600000    3.259200000    1.106400000
  120 VAL   H       1215   -0.747635182    3.314972951    1.184524302
  120 VAL   CA      1216   -0.706500000    3.115200000    1.120800000
  120 VAL   CB      1217   -0.701800000    3.074800000    1.268800000
  120 VAL   CG1     1218   -0.578200000    3.125300000    1.339900000
  120 VAL   CG2     1219   -0.826900000    3.112400000    1.338400000
  120 VAL   C       1220   -0.811800000    3.038200000    1.044400000
  120 VAL   O       1221   -0.792100000    2.922000000    1.014300000
  121 GLN   N       1222   -0.923000000    3.102400000    1.008800000
  121 GLN   H       1223   -0.936458418    3.197738590    1.035807855
  121 GLN   CA      1224   -1.024300000    3.034300000    0.931100000
  121 GLN   CB      1225   -1.147800000    3.120400000    0.906600000
  121 GLN   CG      1226   -1.261800000    3.032000000    0.852900000
  121 GLN   CD      1227   -1.270900000    3.034600000    0.700400000
  121 GLN   OE1     1228   -1.213100000    3.131200000    0.645400000
  121 GLN   NE2     1229   -1.328200000    2.937400000    0.635000000
  121 GLN   HE21    1230   -1.333381301    2.940528666    0.535183340
  121 GLN   HE22    1231   -1.366955085    2.859740509    0.684669375
  121 GLN   C       1232   -0.971000000    2.989700000    0.794200000
  121 GLN   O       1233   -1.022400000    2.895600000    0.734000000
  122 ALA   N       1234   -0.866200000    3.056700000    0.746600000
  122 ALA   H       1235   -0.830020641    3.135697061    0.796102711
  122 ALA   CA      1236   -0.803800000    3.013000000    0.619600000
  122 ALA   CB      1237   -0.684000000    3.099600000    0.585300000
  122 ALA   C       1238   -0.762200000    2.866900000    0.622900000
  122 ALA   O       1239   -0.758700000    2.800700000    0.521800000
  123 TRP   N       1240   -0.726300000    2.816100000    0.744400000
  123 TRP   H       1241   -0.732649714    2.873010110    0.826381221
  123 TRP   CA      1242   -0.679900000    2.682200000    0.754100000
  123 TRP   CB      1243   -0.614800000    2.658000000    0.893100000
  123 TRP   CG      1244   -0.487700000    2.732100000    0.901600000
  123 TRP   CD1     1245   -0.469300000    2.853800000    0.962700000
  123 TRP   HD1     1246   -0.546986432    2.906554572    1.018042329
  123 TRP   CD2     1247   -0.363900000    2.702700000    0.840500000
  123 TRP   NE1     1248   -0.342900000    2.900600000    0.946000000
  123 TRP   HE1     1249   -0.306320283    2.985878301    0.983276476
  123 TRP   CE2     1250   -0.274600000    2.810600000    0.869300000
  123 TRP   CE3     1251   -0.320600000    2.592500000    0.761500000
  123 TRP   HE3     1252   -0.386856150    2.508773475    0.739568480
  123 TRP   CZ2     1253   -0.144700000    2.809000000    0.821400000
  123 TRP   HZ2     1254   -0.074897808    2.889290943    0.845106926
  123 TRP   CZ3     1255   -0.191500000    2.596200000    0.714000000
  123 TRP   HZ3     1256   -0.154840079    2.514044716    0.652456849
  123 TRP   CH2     1257   -0.106800000    2.702800000    0.743000000
  123 TRP   HH2     1258   -0.005947813    2.701942891    0.701658717
  123 TRP   C       1259   -0.786900000    2.577700000    0.729700000
  123 TRP   O       1260   -0.753100000    2.462000000    0.704700000
  124 ILE   N       1261   -0.914700000    2.613700000    0.733000000
  124 ILE   H       1262   -0.937208626    2.707802489    0.758260309
  124 ILE   CA      1263   -1.023000000    2.522600000    0.701600000
  124 ILE   CB      1264   -1.124200000    2.506800000    0.816700000
  124 ILE   CG1     1265   -1.195300000    2.634100000    0.853400000
  124 ILE   CG2     1266   -1.052300000    2.440500000    0.930700000
  124 ILE   CD      1267   -1.300100000    2.620300000    0.958400000
  124 ILE   C       1268   -1.089900000    2.556600000    0.566300000
  124 ILE   O       1269   -1.192900000    2.499800000    0.532800000
  125 ARG   N       1270   -1.030400000    2.644700000    0.486000000
  125 ARG   H       1271   -0.946111173    2.689125685    0.516360372
  125 ARG   CA      1272   -1.085700000    2.678400000    0.353400000
  125 ARG   CB      1273   -0.990700000    2.777600000    0.279000000
  125 ARG   CG      1274   -0.865500000    2.711900000    0.222500000
  125 ARG   CD      1275   -0.760300000    2.812500000    0.180900000
  125 ARG   NE      1276   -0.632800000    2.765300000    0.129200000
  125 ARG   HE      1277   -0.616970405    2.763808813    0.030472090
  125 ARG   CZ      1278   -0.536800000    2.724000000    0.212000000
  125 ARG   NH1     1279   -0.547500000    2.723700000    0.344100000
  125 ARG   HH11    1280   -0.471434083    2.691300378    0.400351584
  125 ARG   HH12    1281   -0.631639381    2.755873259    0.387521722
  125 ARG   NH2     1282   -0.424900000    2.682800000    0.154700000
  125 ARG   HH21    1283   -0.348841376    2.650497815    0.211017444
  125 ARG   HH22    1284   -0.416375828    2.683959998    0.055070723
  125 ARG   C       1285   -1.097000000    2.557100000    0.267500000
  125 ARG   O       1286   -1.005800000    2.474600000    0.262500000
  126 GLY   N       1287   -1.211000000    2.547300000    0.198500000
  126 GLY   H       1288   -1.284677875    2.613774365    0.210858379
  126 GLY   CA      1289   -1.224500000    2.436800000    0.104800000
  126 GLY   C       1290   -1.270100000    2.308300000    0.162000000
  126 GLY   O       1291   -1.318900000    2.219000000    0.091200000
  127 CYS2  N       1292   -1.259400000    2.294100000    0.294900000
  127 CYS2  H       1293   -1.230643742    2.371275454    0.351618842
  127 CYS2  CA      1294   -1.289400000    2.167800000    0.355000000
  127 CYS2  CB      1295   -1.225000000    2.162700000    0.498700000
  127 CYS2  SG      1296   -1.047100000    2.191800000    0.497700000
  127 CYS2  C       1297   -1.439900000    2.142500000    0.366000000
  127 CYS2  O       1298   -1.508500000    2.241600000    0.402700000
  128 ARG   N       1299   -1.481500000    2.020900000    0.335800000
  128 ARG   H       1300   -1.414172125    1.957230464    0.298208147
  128 ARG   CA      1301   -1.613800000    1.973500000    0.352400000
  128 ARG   CB      1302   -1.657800000    1.883200000    0.239900000
  128 ARG   CG      1303   -1.805800000    1.853500000    0.241700000
  128 ARG   CD      1304   -1.892400000    1.969700000    0.193300000
  128 ARG   NE      1305   -2.033000000    1.933700000    0.194700000
  128 ARG   HE      1306   -2.075135355    1.907077745    0.108005898
  128 ARG   CZ      1307   -2.108000000    1.933700000    0.301100000
  128 ARG   NH1     1308   -2.063400000    1.974700000    0.418600000
  128 ARG   HH11    1309   -2.123823493    1.973327381    0.498268799
  128 ARG   HH12    1310   -1.969239331    2.007086620    0.427812778
  128 ARG   NH2     1311   -2.234100000    1.896100000    0.288600000
  128 ARG   HH21    1312   -2.294132923    1.895078849    0.368568778
  128 ARG   HH22    1313   -2.269468196    1.868674819    0.199174332
  128 ARG   C       1314   -1.614300000    1.900800000    0.492000000
  128 ARG   O       1315   -1.560000000    1.791000000    0.519800000
  129 LEU   N       1316   -1.675200000    1.984700000    0.579900000
  129 LEU   H       1317   -1.723611732    2.066989839    0.550156317
  129 LEU   CA      1318   -1.665400000    1.947100000    0.719700000
  129 LEU   CB      1319   -1.591500000    2.059800000    0.796100000
  129 LEU   CG      1320   -1.440900000    2.045300000    0.774700000
  129 LEU   CD1     1321   -1.356500000    2.167500000    0.807200000
  129 LEU   CD2     1322   -1.398100000    1.927200000    0.864300000
  129 LEU   C       1323   -1.803300000    1.954100000    0.784600000
  129 LEU   O1      1324   -1.896900000    1.998900000    0.718300000
  129 LEU   O2      1325   -1.778200000    1.934500000    0.905000000
END
GENBOX
       0
    0.000000000    0.000000000    0.000000000
    0.000000000    0.000000000    0.000000000
    0.000000000    0.000000000    0.000000000
    0.000000000    0.000000000    0.000000000
END
