# Supplementary material for: Use of Measured Residual Dipolar Couplings to Calculate Residual Dipolar Couplings for a Protein Structure: A Case Study Using Hen Egg-White Lysozyme
Source: J Chem Inf Model. 2025 Sep 26;65(19):10418–44. doi: 10.1021/acs.jcim.5c01428 (PMC12529780; doi:10.1021/acs.jcim.5c01428)
Supplement: Supplementary file 1 [file ci5c01428_si_001.zip › data/2vb1_a_gch.cnf]

TITLE
2VB1, where there were multiple side-chain conformations the one with the highest occupancy was chosen
pdb2g96: Reordered atoms from 2vb1_a.pdb
Found 324 hydrogen atoms 
0 were within 0.1% of minimum energy bond length
324 were assigned new coordinates based on geometry
END
POSITION
    1 LYSH  H1         1    0.250593485    0.555291233    1.495679488
    1 LYSH  H2         2    0.247453080    0.430204012    1.390705861
    1 LYSH  N          3    0.198400000    0.511300000    1.422600000
    1 LYSH  H3         4    0.108652244    0.484153367    1.457362058
    1 LYSH  CA         5    0.181100000    0.606900000    1.309200000
    1 LYSH  CB         6    0.032500000    0.630500000    1.289100000
    1 LYSH  CG         7    0.001300000    0.737100000    1.185100000
    1 LYSH  CD         8   -0.149400000    0.745500000    1.161700000
    1 LYSH  CE         9   -0.196600000    0.860600000    1.074500000
    1 LYSH  NZ        10   -0.154800000    0.847300000    0.928700000
    1 LYSH  HZ1       11   -0.102475627    0.762954229    0.916536495
    1 LYSH  HZ2       12   -0.098282628    0.925657978    0.902896628
    1 LYSH  HZ3       13   -0.236240945    0.844713713    0.870728597
    1 LYSH  C         14    0.250200000    0.733900000    1.350300000
    1 LYSH  O         15    0.241400000    0.774600000    1.465900000
    2 VAL   N         16    0.315800000    0.798100000    1.253500000
    2 VAL   H         17    0.324696822    0.755557351    1.163439079
    2 VAL   CA        18    0.374600000    0.929100000    1.277000000
    2 VAL   CB        19    0.523000000    0.933100000    1.241200000
    2 VAL   CG1       20    0.575600000    1.072100000    1.274300000
    2 VAL   CG2       21    0.600800000    0.827000000    1.315800000
    2 VAL   C         22    0.292400000    1.026500000    1.192500000
    2 VAL   O         23    0.294300000    1.020400000    1.068800000
    3 PHE   N         24    0.216000000    1.113600000    1.260500000
    3 PHE   H         25    0.218493183    1.113568726    1.360468910
    3 PHE   CA        26    0.130400000    1.207200000    1.191700000
    3 PHE   CB        27    0.028100000    1.269200000    1.289500000
    3 PHE   CG        28   -0.096400000    1.187200000    1.311300000
    3 PHE   CD1       29   -0.101600000    1.082400000    1.402900000
    3 PHE   HD1       30   -0.012366028    1.055450736    1.459398101
    3 PHE   CD2       31   -0.211700000    1.218300000    1.239900000
    3 PHE   HD2       32   -0.209232375    1.298709030    1.166352065
    3 PHE   CE1       33   -0.219800000    1.011900000    1.422800000
    3 PHE   HE1       34   -0.222077207    0.929866848    1.494538249
    3 PHE   CE2       35   -0.329800000    1.148500000    1.260900000
    3 PHE   HE2       36   -0.419457651    1.175357750    1.205032596
    3 PHE   CZ        37   -0.334100000    1.044400000    1.353000000
    3 PHE   HZ        38   -0.426616795    0.989256278    1.369757460
    3 PHE   C         39    0.209800000    1.323100000    1.128300000
    3 PHE   O         40    0.315300000    1.362300000    1.174800000
    4 GLY   N         41    0.146800000    1.381000000    1.023900000
    4 GLY   H         42    0.077074913    1.329744368    0.973787403
    4 GLY   CA        43    0.178700000    1.515900000    0.983600000
    4 GLY   C         44    0.100600000    1.617500000    1.065500000
    4 GLY   O         45   -0.004500000    1.585600000    1.121300000
    5 ARG   N         46    0.146600000    1.746900000    1.072600000
    5 ARG   H         47    0.226888605    1.773847945    1.019425306
    5 ARG   CA        48    0.079500000    1.845300000    1.156900000
    5 ARG   CB        49    0.161100000    1.975800000    1.166700000
    5 ARG   CG        50    0.173900000    2.059200000    1.038600000
    5 ARG   CD        51    0.258800000    2.183300000    1.066000000
    5 ARG   NE        52    0.276000000    2.269800000    0.949200000
    5 ARG   HE        53    0.358862048    2.258470157    0.894377417
    5 ARG   CZ        54    0.188500000    2.362500000    0.911300000
    5 ARG   NH1       55    0.073800000    2.382700000    0.974500000
    5 ARG   HH11      56    0.010905784    2.453570293    0.942535657
    5 ARG   HH12      57    0.050133406    2.327074072    1.054159578
    5 ARG   NH2       58    0.219300000    2.439600000    0.806300000
    5 ARG   HH21      59    0.155390442    2.510115582    0.775589723
    5 ARG   HH22      60    0.306218960    2.426682629    0.758569130
    5 ARG   C         61   -0.064000000    1.870400000    1.111500000
    5 ARG   O         62   -0.152100000    1.884500000    1.193700000
    6 CYS1  N         63   -0.080800000    1.881800000    0.977400000
    6 CYS1  H         64   -0.005113088    1.868180848    0.913478094
    6 CYS1  CA        65   -0.213200000    1.914500000    0.932100000
    6 CYS1  CB        66   -0.214400000    1.964300000    0.788300000
    6 CYS1  SG        67   -0.133800000    2.127200000    0.769300000
    6 CYS1  C         68   -0.309900000    1.796000000    0.945600000
    6 CYS1  O         69   -0.429000000    1.814600000    0.976000000
    7 GLU   N         70   -0.258900000    1.675800000    0.922500000
    7 GLU   H         71   -0.163831810    1.667640383    0.892575765
    7 GLU   CA        72   -0.339100000    1.555400000    0.940000000
    7 GLU   CB        73   -0.258800000    1.433600000    0.893900000
    7 GLU   CG        74   -0.231200000    1.430000000    0.743100000
    7 GLU   CD        75   -0.118100000    1.519500000    0.689700000
    7 GLU   OE1       76   -0.050500000    1.589600000    0.766300000
    7 GLU   OE2       77   -0.099300000    1.512800000    0.564200000
    7 GLU   C         78   -0.379900000    1.541000000    1.086500000
    7 GLU   O         79   -0.494800000    1.508200000    1.118800000
    8 LEU   N         80   -0.285100000    1.565400000    1.177700000
    8 LEU   H         81   -0.192195030    1.589056974    1.149256827
    8 LEU   CA        82   -0.319200000    1.557000000    1.318800000
    8 LEU   CB        83   -0.193700000    1.566300000    1.405700000
    8 LEU   CG        84   -0.222400000    1.551200000    1.554400000
    8 LEU   CD1       85   -0.283700000    1.414500000    1.586200000
    8 LEU   CD2       86   -0.093000000    1.574900000    1.632000000
    8 LEU   C         87   -0.416500000    1.667800000    1.356400000
    8 LEU   O         88   -0.511000000    1.643800000    1.433100000
    9 ALA   N         89   -0.395500000    1.788700000    1.304700000
    9 ALA   H         90   -0.316467490    1.804343360    1.245461941
    9 ALA   CA        91   -0.486700000    1.898100000    1.333800000
    9 ALA   CB        92   -0.443700000    2.023100000    1.258000000
    9 ALA   C         93   -0.630500000    1.858300000    1.296000000
    9 ALA   O         94   -0.723800000    1.881400000    1.371900000
   10 ALA   N         95   -0.647000000    1.802000000    1.175500000
   10 ALA   H         96   -0.568357053    1.784532128    1.116253394
   10 ALA   CA        97   -0.781700000    1.766700000    1.132400000
   10 ALA   CB        98   -0.778900000    1.724400000    0.985400000
   10 ALA   C         99   -0.841900000    1.658600000    1.219700000
   10 ALA   O        100   -0.961000000    1.663800000    1.253700000
   11 ALA   N        101   -0.762500000    1.557400000    1.256500000
   11 ALA   H        102   -0.667684878    1.555178384    1.224795788
   11 ALA   CA       103   -0.811900000    1.450700000    1.341800000
   11 ALA   CB       104   -0.708100000    1.339600000    1.353600000
   11 ALA   C        105   -0.850200000    1.504200000    1.480300000
   11 ALA   O        106   -0.953900000    1.470000000    1.535700000
   12 MET   N        107   -0.762600000    1.589300000    1.536800000
   12 MET   H        108   -0.677512124    1.612639659    1.489732881
   12 MET   CA       109   -0.792600000    1.647000000    1.666700000
   12 MET   CB       110   -0.672800000    1.729300000    1.715700000
   12 MET   CG       111   -0.557900000    1.642000000    1.764600000
   12 MET   SD       112   -0.421800000    1.748700000    1.818100000
   12 MET   CE       113   -0.343200000    1.642700000    1.938600000
   12 MET   C        114   -0.918400000    1.733200000    1.661800000
   12 MET   O        115   -0.997700000    1.732800000    1.755600000
   13 LYSH  N        116   -0.937300000    1.807200000    1.553000000
   13 LYSH  H        117   -0.868796902    1.806074508    1.480157301
   13 LYSH  CA       118   -1.056300000    1.889900000    1.538300000
   13 LYSH  CB       119   -1.043300000    1.982100000    1.420100000
   13 LYSH  CG       120   -1.167700000    2.073400000    1.409300000
   13 LYSH  CD       121   -1.142400000    2.174900000    1.293700000
   13 LYSH  CE       122   -1.264600000    2.254800000    1.266700000
   13 LYSH  NZ       123   -1.253000000    2.347900000    1.156800000
   13 LYSH  HZ1      124   -1.161388632    2.341563692    1.117212016
   13 LYSH  HZ2      125   -1.268637148    2.440905699    1.190047849
   13 LYSH  HZ3      126   -1.321124757    2.325810681    1.087006881
   13 LYSH  C        127   -1.181300000    1.801700000    1.529800000
   13 LYSH  O        128   -1.283400000    1.830500000    1.592200000
   14 ARG   N        129   -1.175200000    1.692800000    1.451900000
   14 ARG   H        130   -1.092375617    1.673223957    1.399393810
   14 ARG   CA       131   -1.289900000    1.602900000    1.444000000
   14 ARG   CB       132   -1.268000000    1.487500000    1.341400000
   14 ARG   CG       133   -1.273800000    1.537400000    1.197500000
   14 ARG   CD       134   -1.267700000    1.422700000    1.098000000
   14 ARG   NE       135   -1.139900000    1.352200000    1.097300000
   14 ARG   HE       136   -1.130871859    1.275559678    1.160898379
   14 ARG   CZ       137   -1.037800000    1.378000000    1.023800000
   14 ARG   NH1      138   -1.039200000    1.480400000    0.939000000
   14 ARG   HH11     139   -0.959063902    1.499464566    0.882301251
   14 ARG   HH12     140   -1.120389033    1.538350213    0.931920890
   14 ARG   NH2      141   -0.925700000    1.305100000    1.032700000
   14 ARG   HH21     142   -0.847236443    1.326745746    0.974605837
   14 ARG   HH22     143   -0.920516229    1.229057370    1.097435206
   14 ARG   C        144   -1.324800000    1.548200000    1.579000000
   14 ARG   O        145   -1.443000000    1.523500000    1.607500000
   15 HISH  N        146   -1.224900000    1.525200000    1.664600000
   15 HISH  H        147   -1.131482351    1.544779944    1.634771010
   15 HISH  CA       148   -1.244900000    1.473100000    1.799100000
   15 HISH  CB       149   -1.131300000    1.377600000    1.842700000
   15 HISH  CG       150   -1.120800000    1.252200000    1.754400000
   15 HISH  ND1      151   -1.081200000    1.217400000    1.631200000
   15 HISH  HD1      152   -1.041357312    1.278383939    1.562690735
   15 HISH  CD2      153   -1.166100000    1.137900000    1.813900000
   15 HISH  HD2      154   -1.204480604    1.128280511    1.915464731
   15 HISH  CE1      155   -1.104500000    1.086400000    1.616200000
   15 HISH  HE1      156   -1.084026447    1.028499565    1.526147941
   15 HISH  NE2      157   -1.154300000    1.040300000    1.723700000
   15 HISH  HE2      158   -1.180719057    0.944990451    1.738469001
   15 HISH  C        159   -1.270900000    1.579500000    1.902200000
   15 HISH  O        160   -1.275300000    1.550500000    2.019600000
   16 GLY   N        161   -1.296400000    1.706400000    1.859800000
   16 GLY   H        162   -1.280665602    1.729853894    1.763871154
   16 GLY   CA       163   -1.345400000    1.807500000    1.949600000
   16 GLY   C        164   -1.243100000    1.881900000    2.028500000
   16 GLY   O        165   -1.282400000    1.947900000    2.123600000
   17 LEU   N        166   -1.113600000    1.883600000    1.988700000
   17 LEU   H        167   -1.085269323    1.833585184    1.906871576
   17 LEU   CA       168   -1.015000000    1.959800000    2.067100000
   17 LEU   CB       169   -0.873100000    1.896900000    2.056100000
   17 LEU   CG       170   -0.858100000    1.762300000    2.132200000
   17 LEU   CD1      171   -0.717600000    1.709000000    2.111700000
   17 LEU   CD2      172   -0.885900000    1.777800000    2.281800000
   17 LEU   C        173   -1.002300000    2.102400000    2.034000000
   17 LEU   O        174   -0.945600000    2.176200000    2.117100000
   18 ASP   N        175   -1.047300000    2.148500000    1.918700000
   18 ASP   H        176   -1.095703897    2.089114939    1.854431210
   18 ASP   CA       177   -1.023900000    2.288400000    1.888800000
   18 ASP   CB       178   -1.060400000    2.324100000    1.744100000
   18 ASP   CG       179   -1.032300000    2.470300000    1.712500000
   18 ASP   OD1      180   -0.943700000    2.533500000    1.770600000
   18 ASP   OD2      181   -1.100100000    2.521300000    1.621200000
   18 ASP   C        182   -1.108000000    2.373700000    1.983400000
   18 ASP   O        183   -1.230900000    2.369300000    1.977600000
   19 ASN   N        184   -1.041300000    2.453000000    2.067500000
   19 ASN   H        185   -0.941422771    2.454641101    2.062826038
   19 ASN   CA       186   -1.108200000    2.537500000    2.166100000
   19 ASN   CB       187   -1.211400000    2.634200000    2.105900000
   19 ASN   CG       188   -1.236400000    2.753000000    2.197700000
   19 ASN   OD1      189   -1.145500000    2.803400000    2.264600000
   19 ASN   ND2      190   -1.360300000    2.800700000    2.196600000
   19 ASN   HD21     191   -1.384355045    2.878720252    2.254342490
   19 ASN   HD22     192   -1.429564661    2.758606703    2.138029008
   19 ASN   C        193   -1.167000000    2.457600000    2.281000000
   19 ASN   O        194   -1.246900000    2.512600000    2.358600000
   20 TYR   N        195   -1.124300000    2.333300000    2.298400000
   20 TYR   H        196   -1.060017922    2.292965882    2.233277244
   20 TYR   CA       197   -1.171000000    2.255400000    2.412400000
   20 TYR   CB       198   -1.125000000    2.108800000    2.399900000
   20 TYR   CG       199   -1.180800000    2.025900000    2.514800000
   20 TYR   CD1      200   -1.307000000    1.976400000    2.509300000
   20 TYR   HD1      201   -1.367060668    1.994954307    2.420252519
   20 TYR   CD2      202   -1.108900000    2.002700000    2.630800000
   20 TYR   HD2      203   -1.007628578    2.041812389    2.640563206
   20 TYR   CE1      204   -1.361700000    1.903500000    2.612500000
   20 TYR   HE1      205   -1.462651793    1.863463973    2.603180554
   20 TYR   CE2      206   -1.165800000    1.929000000    2.736000000
   20 TYR   HE2      207   -1.108335357    1.910357881    2.826726436
   20 TYR   CZ       208   -1.290900000    1.881500000    2.724900000
   20 TYR   OH       209   -1.337100000    1.812300000    2.831800000
   20 TYR   HH       210   -1.266624142    1.809406817    2.902685703
   20 TYR   C        211   -1.117300000    2.319300000    2.541100000
   20 TYR   O        212   -0.996400000    2.337300000    2.556100000
   21 ARG   N        213   -1.212700000    2.358500000    2.624900000
   21 ARG   H        214   -1.307966028    2.337483012    2.602930243
   21 ARG   CA       215   -1.182900000    2.431600000    2.748600000
   21 ARG   CB       216   -1.127200000    2.341700000    2.857300000
   21 ARG   CG       217   -1.222200000    2.227800000    2.902100000
   21 ARG   CD       218   -1.341800000    2.285700000    2.975800000
   21 ARG   NE       219   -1.420700000    2.184500000    3.038400000
   21 ARG   HE       220   -1.408564046    2.175708861    3.137270797
   21 ARG   CZ       221   -1.505400000    2.102800000    2.985600000
   21 ARG   NH1      222   -1.534300000    2.123900000    2.850800000
   21 ARG   HH11     223   -1.599157734    2.064168387    2.803623642
   21 ARG   HH12     224   -1.490163790    2.198760476    2.801323702
   21 ARG   NH2      225   -1.569700000    2.009000000    3.057800000
   21 ARG   HH21     226   -1.634700199    1.947447761    3.013232119
   21 ARG   HH22     227   -1.552433303    2.000919236    3.155965994
   21 ARG   C        228   -1.087000000    2.549700000    2.722300000
   21 ARG   O        229   -1.003500000    2.586800000    2.803700000
   22 GLY   N        230   -1.107700000    2.615200000    2.608600000
   22 GLY   H        231   -1.175059477    2.579895915    2.543666785
   22 GLY   CA       232   -1.035600000    2.735900000    2.576300000
   22 GLY   C        233   -0.896000000    2.718400000    2.519300000
   22 GLY   O        234   -0.824500000    2.818000000    2.508000000
   23 TYR   N        235   -0.860800000    2.595000000    2.479200000
   23 TYR   H        236   -0.925757031    2.519537171    2.488470680
   23 TYR   CA       237   -0.729500000    2.570200000    2.422600000
   23 TYR   CB       238   -0.663700000    2.449300000    2.490700000
   23 TYR   CG       239   -0.620500000    2.482500000    2.631400000
   23 TYR   CD1      240   -0.506500000    2.558100000    2.656700000
   23 TYR   HD1      241   -0.449010766    2.596045882    2.572224572
   23 TYR   CD2      242   -0.695100000    2.438900000    2.740200000
   23 TYR   HD2      243   -0.787340993    2.383144226    2.723955220
   23 TYR   CE1      244   -0.462800000    2.587300000    2.786200000
   23 TYR   HE1      245   -0.372996112    2.646761134    2.802952172
   23 TYR   CE2      246   -0.652100000    2.466400000    2.871000000
   23 TYR   HE2      247   -0.710325775    2.430417551    2.955829373
   23 TYR   CZ       248   -0.536900000    2.538500000    2.892800000
   23 TYR   OH       249   -0.493600000    2.553900000    3.023800000
   23 TYR   HH       250   -0.560012705    2.512424849    3.086002608
   23 TYR   C        251   -0.744200000    2.541800000    2.272500000
   23 TYR   O        252   -0.806200000    2.446500000    2.229600000
   24 SER   N        253   -0.687900000    2.635200000    2.194500000
   24 SER   H        254   -0.637297945    2.710736719    2.236136956
   24 SER   CA       255   -0.699800000    2.627500000    2.051000000
   24 SER   CB       256   -0.633300000    2.748300000    1.987200000
   24 SER   OG       257   -0.493600000    2.741300000    2.014400000
   24 SER   HG       258   -0.447601184    2.819995084    1.973275887
   24 SER   C        259   -0.631400000    2.501300000    1.996500000
   24 SER   O        260   -0.539400000    2.443300000    2.054600000
   25 LEU   N        261   -0.676100000    2.466200000    1.875100000
   25 LEU   H        262   -0.750332306    2.517964521    1.832555915
   25 LEU   CA       263   -0.617200000    2.353200000    1.804900000
   25 LEU   CB       264   -0.681500000    2.344300000    1.667200000
   25 LEU   CG       265   -0.655800000    2.216300000    1.589800000
   25 LEU   CD1      266   -0.706800000    2.092100000    1.662600000
   25 LEU   CD2      267   -0.722300000    2.228600000    1.452700000
   25 LEU   C        268   -0.464800000    2.361900000    1.795600000
   25 LEU   O        269   -0.396300000    2.260600000    1.811100000
   26 GLY   N        270   -0.411800000    2.482700000    1.769100000
   26 GLY   H        271   -0.470622157    2.562645658    1.756907971
   26 GLY   CA       272   -0.268000000    2.494600000    1.758600000
   26 GLY   C        273   -0.195000000    2.457600000    1.886900000
   26 GLY   O        274   -0.084800000    2.402700000    1.882700000
   27 ASN   N        275   -0.254300000    2.489700000    2.003000000
   27 ASN   H        276   -0.338447082    2.543726431    2.003642906
   27 ASN   CA       277   -0.194600000    2.444900000    2.127800000
   27 ASN   CB       278   -0.278000000    2.493700000    2.247400000
   27 ASN   CG       279   -0.246000000    2.638400000    2.283100000
   27 ASN   OD1      280   -0.137900000    2.666700000    2.329200000
   27 ASN   ND2      281   -0.339500000    2.729000000    2.266700000
   27 ASN   HD21     282   -0.320999232    2.824618909    2.289388011
   27 ASN   HD22     283   -0.429253327    2.702423676    2.231514218
   27 ASN   C        284   -0.180900000    2.292400000    2.134400000
   27 ASN   O        285   -0.078900000    2.241000000    2.181200000
   28 TRP   N        286   -0.286200000    2.221400000    2.093100000
   28 TRP   H        287   -0.366619808    2.268821842    2.057269520
   28 TRP   CA       288   -0.285600000    2.075700000    2.099500000
   28 TRP   CB       289   -0.427400000    2.022100000    2.072900000
   28 TRP   CG       290   -0.524400000    2.061400000    2.178000000
   28 TRP   CD1      291   -0.621700000    2.156700000    2.169300000
   28 TRP   HD1      292   -0.642489792    2.217577079    2.081307013
   28 TRP   CD2      293   -0.533200000    2.006200000    2.309600000
   28 TRP   NE1      294   -0.689200000    2.164000000    2.288300000
   28 TRP   HE1      295   -0.765040785    2.226176857    2.307850287
   28 TRP   CE2      296   -0.637300000    2.073800000    2.375700000
   28 TRP   CE3      297   -0.460300000    1.906000000    2.376800000
   28 TRP   HE3      298   -0.379157362    1.853393799    2.326506264
   28 TRP   CZ2      299   -0.671100000    2.042700000    2.509300000
   28 TRP   HZ2      300   -0.750861434    2.095282054    2.561780866
   28 TRP   CZ3      301   -0.493200000    1.875700000    2.506800000
   28 TRP   HZ3      302   -0.437150162    1.799280927    2.560647386
   28 TRP   CH2      303   -0.598300000    1.942600000    2.570100000
   28 TRP   HH2      304   -0.623909532    1.914364469    2.672217122
   28 TRP   C        305   -0.186400000    2.013900000    2.001100000
   28 TRP   O        306   -0.118100000    1.916500000    2.033200000
   29 VAL   N        307   -0.181700000    2.069700000    1.878500000
   29 VAL   H        308   -0.242444729    2.145729039    1.855485588
   29 VAL   CA       309   -0.087600000    2.018600000    1.779700000
   29 VAL   CB       310   -0.118300000    2.078800000    1.641700000
   29 VAL   CG1      311   -0.012200000    2.038000000    1.538600000
   29 VAL   CG2      312   -0.256500000    2.034300000    1.594600000
   29 VAL   C        313    0.055600000    2.045300000    1.825500000
   29 VAL   O        314    0.142600000    1.958600000    1.815600000
   30 CYS1  N        315    0.081200000    2.167600000    1.875600000
   30 CYS1  H        316    0.009047308    2.236833064    1.876478529
   30 CYS1  CA       317    0.212600000    2.200000000    1.928400000
   30 CYS1  CB       318    0.209000000    2.346700000    1.974200000
   30 CYS1  SG       319    0.369100000    2.406500000    2.034200000
   30 CYS1  C        320    0.251400000    2.105100000    2.042200000
   30 CYS1  O        321    0.364200000    2.056300000    2.048900000
   31 ALA   N        322    0.155700000    2.076900000    2.132900000
   31 ALA   H        323    0.064355764    2.116739211    2.124589293
   31 ALA   CA       324    0.187700000    1.987600000    2.242900000
   31 ALA   CB       325    0.067700000    1.973300000    2.336100000
   31 ALA   C        326    0.229900000    1.850500000    2.189600000
   31 ALA   O        327    0.326800000    1.790900000    2.238100000
   32 ALA   N        328    0.155400000    1.797800000    2.091300000
   32 ALA   H        329    0.076220035    1.847580651    2.055910454
   32 ALA   CA       330    0.190500000    1.668100000    2.036700000
   32 ALA   CB       331    0.082000000    1.623800000    1.938400000
   32 ALA   C        332    0.326700000    1.670300000    1.966700000
   32 ALA   O        333    0.403900000    1.573700000    1.975800000
   33 LYSH  N        334    0.356600000    1.778900000    1.894900000
   33 LYSH  H        335    0.290517866    1.853593448    1.887548786
   33 LYSH  CA       336    0.485600000    1.788800000    1.827100000
   33 LYSH  CB       337    0.500100000    1.927600000    1.761300000
   33 LYSH  CG       338    0.642400000    1.956700000    1.711900000
   33 LYSH  CD       339    0.691200000    1.867900000    1.599100000
   33 LYSH  CE       340    0.835700000    1.901700000    1.564600000
   33 LYSH  NZ       341    0.887000000    1.815400000    1.456200000
   33 LYSH  HZ1      342    0.815394024    1.751788195    1.427457654
   33 LYSH  HZ2      343    0.966136970    1.763905560    1.489149394
   33 LYSH  HZ3      344    0.914416645    1.872107699    1.378530415
   33 LYSH  C        345    0.599200000    1.767700000    1.926600000
   33 LYSH  O        346    0.694400000    1.693200000    1.900100000
   34 PHE   N        347    0.592400000    1.840200000    2.039300000
   34 PHE   H        348    0.510757726    1.893954664    2.060394434
   34 PHE   CA       349    0.705500000    1.839200000    2.129900000
   34 PHE   CB       350    0.727000000    1.978600000    2.189600000
   34 PHE   CG       351    0.770300000    2.073600000    2.081600000
   34 PHE   CD1      352    0.681500000    2.167000000    2.028500000
   34 PHE   HD1      353    0.580360834    2.173917624    2.068550163
   34 PHE   CD2      354    0.898300000    2.063000000    2.025800000
   34 PHE   HD2      355    0.967469556    1.987401520    2.062967760
   34 PHE   CE1      356    0.720600000    2.252100000    1.924300000
   34 PHE   HE1      357    0.651015383    2.325942270    1.884471615
   34 PHE   CE2      358    0.937900000    2.148600000    1.922900000
   34 PHE   HE2      359    1.038954533    2.142188797    1.882553031
   34 PHE   CZ       360    0.849100000    2.241400000    1.872200000
   34 PHE   HZ       361    0.879977113    2.306814916    1.790661711
   34 PHE   C        362    0.700200000    1.725400000    2.232000000
   34 PHE   O        363    0.804500000    1.684700000    2.281900000
   35 GLUH  N        364    0.580500000    1.672200000    2.260100000
   35 GLUH  H        365    0.497323674    1.712650108    2.222080431
   35 GLUH  CA       366    0.572200000    1.555300000    2.346200000
   35 GLUH  CB       367    0.428700000    1.529700000    2.394700000
   35 GLUH  CG       368    0.380500000    1.627000000    2.500200000
   35 GLUH  CD       369    0.452700000    1.622600000    2.633400000
   35 GLUH  OE1      370    0.532700000    1.519700000    2.647100000
   35 GLUH  OE2      371    0.436100000    1.708200000    2.719400000
   35 GLUH  HE2      372    0.492645900    1.686878030    2.799073928
   35 GLUH  C        373    0.624800000    1.429800000    2.276400000
   35 GLUH  O        374    0.699200000    1.352500000    2.335600000
   36 SER   N        375    0.581700000    1.408100000    2.150300000
   36 SER   H        376    0.534428638    1.480923405    2.100679742
   36 SER   CA       377    0.603700000    1.279100000    2.086100000
   36 SER   CB       378    0.471100000    1.201800000    2.077200000
   36 SER   OG       379    0.383400000    1.269600000    1.989400000
   36 SER   HG       380    0.297001320    1.219614765    1.983338281
   36 SER   C        381    0.658900000    1.289700000    1.945100000
   36 SER   O        382    0.674900000    1.184600000    1.879700000
   37 ASN   N        383    0.679400000    1.410300000    1.891800000
   37 ASN   H        384    0.672048088    1.492530455    1.948227845
   37 ASN   CA       385    0.711300000    1.420200000    1.756000000
   37 ASN   CB       386    0.855700000    1.369400000    1.738300000
   37 ASN   CG       387    0.917300000    1.447500000    1.624400000
   37 ASN   OD1      388    0.877900000    1.559700000    1.598100000
   37 ASN   ND2      389    1.021500000    1.397300000    1.564900000
   37 ASN   HD21     390    1.064460605    1.446597143    1.489241702
   37 ASN   HD22     391    1.058650754    1.309407939    1.594813325
   37 ASN   C        392    0.606300000    1.354200000    1.665000000
   37 ASN   O        393    0.636900000    1.297300000    1.560700000
   38 PHE   N        394    0.480100000    1.364700000    1.709500000
   38 PHE   H        395    0.464615134    1.408095510    1.798252739
   38 PHE   CA       396    0.365000000    1.316400000    1.635600000
   38 PHE   CB       397    0.352100000    1.379400000    1.496100000
   38 PHE   CG       398    0.338600000    1.529300000    1.495900000
   38 PHE   CD1      399    0.262400000    1.599700000    1.588300000
   38 PHE   HD1      400    0.217620205    1.546401892    1.672175394
   38 PHE   CD2      401    0.400700000    1.601400000    1.395500000
   38 PHE   HD2      402    0.468015559    1.550294534    1.326667981
   38 PHE   CE1      403    0.242100000    1.736300000    1.576100000
   38 PHE   HE1      404    0.180435721    1.788327013    1.649391928
   38 PHE   CE2      405    0.378700000    1.738300000    1.380800000
   38 PHE   HE2      406    0.423775812    1.792314535    1.297543762
   38 PHE   CZ       407    0.298300000    1.806300000    1.473600000
   38 PHE   HZ       408    0.281081642    1.913485936    1.463817189
   38 PHE   C        409    0.357900000    1.162900000    1.624100000
   38 PHE   O        410    0.280300000    1.110600000    1.543700000
   39 ASN   N        411    0.434500000    1.091200000    1.707300000
   39 ASN   H        412    0.490227475    1.137582660    1.776170148
   39 ASN   CA       413    0.436900000    0.947100000    1.697900000
   39 ASN   CB       414    0.583100000    0.906400000    1.721100000
   39 ASN   CG       415    0.604400000    0.758600000    1.697200000
   39 ASN   OD1      416    0.515200000    0.670200000    1.710500000
   39 ASN   ND2      417    0.727600000    0.722800000    1.657900000
   39 ASN   HD21     418    0.748501573    0.626597250    1.640345652
   39 ASN   HD22     419    0.798515141    0.792322243    1.646165417
   39 ASN   C        420    0.341600000    0.883600000    1.799900000
   39 ASN   O        421    0.357300000    0.895000000    1.921800000
   40 THR   N        422    0.239300000    0.815400000    1.745400000
   40 THR   H        423    0.232390501    0.806796426    1.646010678
   40 THR   CA       424    0.139300000    0.754500000    1.830200000
   40 THR   CB       425    0.022500000    0.696300000    1.747000000
   40 THR   OG1      426    0.070600000    0.595200000    1.659700000
   40 THR   HG1      427   -0.005465954    0.558180954    1.606374951
   40 THR   CG2      428   -0.049400000    0.802400000    1.665500000
   40 THR   C        429    0.193200000    0.644100000    1.920100000
   40 THR   O        430    0.126700000    0.609300000    2.018500000
   41 GLN   N        431    0.309500000    0.587900000    1.886300000
   41 GLN   H        432    0.359097615    0.620970523    1.806010417
   41 GLN   CA       433    0.364800000    0.478600000    1.965600000
   41 GLN   CB       434    0.420700000    0.371900000    1.869500000
   41 GLN   CG       435    0.314300000    0.299400000    1.786400000
   41 GLN   CD       436    0.385200000    0.206400000    1.684600000
   41 GLN   OE1      437    0.468600000    0.249700000    1.597200000
   41 GLN   NE2      438    0.354500000    0.084300000    1.697900000
   41 GLN   HE21     439    0.394684865    0.015740889    1.637197241
   41 GLN   HE22     440    0.290065701    0.056414306    1.769108210
   41 GLN   C        441    0.470300000    0.525600000    2.063900000
   41 GLN   O        442    0.532500000    0.442400000    2.131400000
   42 ALA   N        443    0.492300000    0.656400000    2.077700000
   42 ALA   H        444    0.436491641    0.721866290    2.026713806
   42 ALA   CA       445    0.596900000    0.704300000    2.166400000
   42 ALA   CB       446    0.598300000    0.857900000    2.165100000
   42 ALA   C        447    0.574500000    0.655900000    2.309900000
   42 ALA   O        448    0.463000000    0.658300000    2.361800000
   43 THR   N        449    0.685100000    0.618500000    2.375900000
   43 THR   H        450    0.771341040    0.612396012    2.325648390
   43 THR   CA       451    0.684400000    0.586700000    2.516800000
   43 THR   CB       452    0.689800000    0.433500000    2.543400000
   43 THR   OG1      453    0.805100000    0.378600000    2.480700000
   43 THR   HG1      454    0.808664741    0.280126677    2.497738115
   43 THR   CG2      455    0.564000000    0.364900000    2.494600000
   43 THR   C        456    0.805500000    0.653000000    2.583300000
   43 THR   O        457    0.911400000    0.666300000    2.524100000
   44 ASN   N        458    0.786300000    0.688700000    2.708200000
   44 ASN   H        459    0.694542020    0.682970995    2.747540205
   44 ASN   CA       460    0.896900000    0.736600000    2.790400000
   44 ASN   CB       461    0.894800000    0.888400000    2.805700000
   44 ASN   CG       462    1.018100000    0.933500000    2.880700000
   44 ASN   OD1      463    1.129500000    0.927600000    2.829500000
   44 ASN   ND2      464    0.997200000    0.970800000    3.004200000
   44 ASN   HD21     465    1.073633478    1.002031147    3.060613996
   44 ASN   HD22     466    0.904774703    0.968109276    3.042283125
   44 ASN   C        467    0.883800000    0.667100000    2.925900000
   44 ASN   O        468    0.787100000    0.690800000    2.999000000
   45 ARG   N        469    0.980200000    0.582400000    2.957300000
   45 ARG   H        470    1.058610140    0.572908994    2.895966723
   45 ARG   CA       471    0.975200000    0.502600000    3.078800000
   45 ARG   CB       472    1.032100000    0.362700000    3.057100000
   45 ARG   CG       473    0.939300000    0.292600000    2.957500000
   45 ARG   CD       474    0.972900000    0.142200000    2.953400000
   45 ARG   NE       475    0.881900000    0.075200000    2.859600000
   45 ARG   HE       476    0.797603427    0.036696288    2.897170627
   45 ARG   CZ       477    0.901800000    0.061700000    2.731400000
   45 ARG   NH1      478    1.012900000    0.103900000    2.674100000
   45 ARG   HH11     479    1.025840394    0.092420139    2.575607569
   45 ARG   HH12     480    1.084166541    0.147364850    2.729162573
   45 ARG   NH2      481    0.806500000   -0.000300000    2.658600000
   45 ARG   HH21     482    0.818709712   -0.012247906    2.560069951
   45 ARG   HH22     483    0.723699495   -0.034276845    2.703205498
   45 ARG   C        484    1.052100000    0.576000000    3.188100000
   45 ARG   O        485    1.174200000    0.594100000    3.179700000
   46 ASN   N        486    0.979500000    0.621700000    3.289900000
   46 ASN   H        487    0.881884282    0.600254364    3.293255051
   46 ASN   CA       488    1.037400000    0.701400000    3.395800000
   46 ASN   CB       489    0.927100000    0.790000000    3.455300000
   46 ASN   CG       490    0.868400000    0.881500000    3.347900000
   46 ASN   OD1      491    0.940000000    0.957100000    3.284100000
   46 ASN   ND2      492    0.738400000    0.872500000    3.328700000
   46 ASN   HD21     493    0.693950673    0.929752771    3.259806041
   46 ASN   HD22     494    0.684153652    0.808414454    3.383017369
   46 ASN   C        495    1.097000000    0.612900000    3.505700000
   46 ASN   O        496    1.055000000    0.500500000    3.530300000
   47 THR   N        497    1.190300000    0.672500000    3.580500000
   47 THR   H        498    1.216919118    0.766930260    3.561151909
   47 THR   CA       499    1.253300000    0.600300000    3.690100000
   47 THR   CB       500    1.385300000    0.666300000    3.729200000
   47 THR   OG1      501    1.357500000    0.798000000    3.773700000
   47 THR   HG1      502    1.442829904    0.843105242    3.799859598
   47 THR   CG2      503    1.487100000    0.662600000    3.615800000
   47 THR   C        504    1.164200000    0.586400000    3.812500000
   47 THR   O        505    1.193000000    0.503200000    3.898200000
   48 ASP   N        506    1.053700000    0.661300000    3.818600000
   48 ASP   H        507    1.036135740    0.727331283    3.745583793
   48 ASP   CA       508    0.958600000    0.650300000    3.927000000
   48 ASP   CB       509    0.877800000    0.777800000    3.948900000
   48 ASP   CG       510    0.771400000    0.798400000    3.839700000
   48 ASP   OD1      511    0.777500000    0.736200000    3.734900000
   48 ASP   OD2      512    0.686300000    0.889800000    3.863000000
   48 ASP   C        513    0.863400000    0.530300000    3.907600000
   48 ASP   O        514    0.775500000    0.507500000    3.989700000
   49 GLY   N        515    0.883000000    0.452600000    3.800600000
   49 GLY   H        516    0.957369477    0.475993181    3.737974606
   49 GLY   CA       517    0.802000000    0.336200000    3.770700000
   49 GLY   C        518    0.678500000    0.363500000    3.686900000
   49 GLY   O        519    0.610900000    0.268500000    3.649800000
   50 SER   N        520    0.654800000    0.491700000    3.657500000
   50 SER   H        521    0.709682055    0.563357781    3.700547909
   50 SER   CA       522    0.550400000    0.527800000    3.563900000
   50 SER   CB       523    0.490100000    0.663400000    3.601600000
   50 SER   OG       524    0.576100000    0.772100000    3.566700000
   50 SER   HG       525    0.533069755    0.858466415    3.592953388
   50 SER   C        526    0.607600000    0.536000000    3.420800000
   50 SER   O        527    0.729500000    0.539600000    3.402100000
   51 THR   N        528    0.515700000    0.544300000    3.325000000
   51 THR   H        529    0.419040669    0.540969131    3.350414149
   51 THR   CA       530    0.550800000    0.558000000    3.185100000
   51 THR   CB       531    0.540500000    0.420000000    3.114900000
   51 THR   OG1      532    0.635700000    0.331900000    3.175000000
   51 THR   HG1      533    0.630602428    0.242230385    3.131029840
   51 THR   CG2      534    0.568100000    0.424600000    2.966100000
   51 THR   C        535    0.456100000    0.660900000    3.124100000
   51 THR   O        536    0.339300000    0.670700000    3.162800000
   52 ASP   N        537    0.509800000    0.735600000    3.026600000
   52 ASP   H        538    0.607449884    0.726086531    3.007261073
   52 ASP   CA       539    0.432300000    0.829600000    2.948000000
   52 ASP   CB       540    0.512200000    0.957900000    2.923800000
   52 ASP   CG       541    0.572500000    1.016700000    3.050500000
   52 ASP   OD1      542    0.509800000    1.015100000    3.154300000
   52 ASP   OD2      543    0.688600000    1.064500000    3.040100000
   52 ASP   C        544    0.402600000    0.765400000    2.811700000
   52 ASP   O        545    0.493200000    0.712500000    2.746800000
   53 TYR   N        546    0.275000000    0.772300000    2.771200000
   53 TYR   H        547    0.210546406    0.830653268    2.820602737
   53 TYR   CA       548    0.229300000    0.696000000    2.656400000
   53 TYR   CB       549    0.119400000    0.595900000    2.700100000
   53 TYR   CG       550    0.170300000    0.484900000    2.787300000
   53 TYR   CD1      551    0.176900000    0.497300000    2.925900000
   53 TYR   HD1      552    0.146601097    0.590721975    2.973179077
   53 TYR   CD2      553    0.211300000    0.364600000    2.729900000
   53 TYR   HD2      554    0.207456205    0.353392659    2.621545855
   53 TYR   CE1      555    0.221800000    0.391600000    3.004700000
   53 TYR   HE1      556    0.225259034    0.402576776    3.113090708
   53 TYR   CE2      557    0.257000000    0.258500000    2.807500000
   53 TYR   HE2      558    0.288479079    0.165374721    2.760407006
   53 TYR   CZ       559    0.262100000    0.272600000    2.946300000
   53 TYR   OH       560    0.308300000    0.167600000    3.019900000
   53 TYR   HH       561    0.331901987    0.091924641    2.958939470
   53 TYR   C        562    0.167500000    0.782600000    2.547200000
   53 TYR   O        563    0.076200000    0.863100000    2.571700000
   54 GLY   N        564    0.210300000    0.754700000    2.424300000
   54 GLY   H        565    0.294717585    0.702097673    2.413972050
   54 GLY   CA       566    0.140600000    0.796800000    2.305500000
   54 GLY   C        567    0.172100000    0.938500000    2.260700000
   54 GLY   O        568    0.267100000    1.004400000    2.306000000
   55 ILE   N        569    0.088200000    0.984400000    2.168300000
   55 ILE   H        570    0.004295251    0.934255369    2.147192914
   55 ILE   CA       571    0.119200000    1.108000000    2.098100000
   55 ILE   CB       572    0.020300000    1.119800000    1.980400000
   55 ILE   CG1      573    0.064700000    1.224900000    1.878900000
   55 ILE   CG2      574   -0.125200000    1.139200000    2.028600000
   55 ILE   CD       575   -0.004000000    1.208900000    1.743800000
   55 ILE   C        576    0.114100000    1.230300000    2.192100000
   55 ILE   O        577    0.177200000    1.331400000    2.160900000
   56 LEU   N        578    0.042400000    1.220300000    2.305800000
   56 LEU   H        579   -0.012081401    1.137965621    2.321700533
   56 LEU   CA       580    0.041900000    1.325300000    2.405700000
   56 LEU   CB       581   -0.099900000    1.377000000    2.432000000
   56 LEU   CG       582   -0.153900000    1.466500000    2.320300000
   56 LEU   CD1      583   -0.303500000    1.489600000    2.341300000
   56 LEU   CD2      584   -0.081400000    1.601300000    2.314900000
   56 LEU   C        585    0.112900000    1.284800000    2.535800000
   56 LEU   O        586    0.105000000    1.355700000    2.635700000
   57 GLN   N        587    0.185900000    1.172000000    2.533600000
   57 GLN   H        588    0.180275999    1.111637471    2.454071793
   57 GLN   CA       589    0.273400000    1.135600000    2.645000000
   57 GLN   CB       590    0.403300000    1.215400000    2.643500000
   57 GLN   CG       591    0.494000000    1.177800000    2.525500000
   57 GLN   CD       592    0.552900000    1.039900000    2.545700000
   57 GLN   OE1      593    0.651900000    1.022500000    2.617700000
   57 GLN   NE2      594    0.489600000    0.937700000    2.487800000
   57 GLN   HE21     595    0.524767324    0.844680323    2.498316608
   57 GLN   HE22     596    0.406992839    0.954126445    2.433890550
   57 GLN   C        597    0.201600000    1.145800000    2.780700000
   57 GLN   O        598    0.248700000    1.206100000    2.876000000
   58 ILE   N        599    0.087400000    1.076400000    2.787100000
   58 ILE   H        600    0.058086786    1.022847819    2.707898363
   58 ILE   CA       601    0.005300000    1.077300000    2.906600000
   58 ILE   CB       602   -0.140600000    1.052700000    2.866300000
   58 ILE   CG1      603   -0.192700000    1.177200000    2.791500000
   58 ILE   CG2      604   -0.225700000    1.017900000    2.988000000
   58 ILE   CD       605   -0.327000000    1.154400000    2.722600000
   58 ILE   C        606    0.058400000    0.972600000    3.006200000
   58 ILE   O        607    0.092000000    0.859900000    2.970100000
   59 ASN   N        608    0.066600000    1.014500000    3.133300000
   59 ASN   H        609    0.023855506    1.101064512    3.159367095
   59 ASN   CA       610    0.136600000    0.936200000    3.233900000
   59 ASN   CB       611    0.197400000    1.035500000    3.334000000
   59 ASN   CG       612    0.284900000    0.969300000    3.438100000
   59 ASN   OD1      613    0.242700000    0.944900000    3.553000000
   59 ASN   ND2      614    0.407000000    0.936000000    3.400700000
   59 ASN   HD21     615    0.468936071    0.891953220    3.465690802
   59 ASN   HD22     616    0.437585013    0.954813761    3.307369408
   59 ASN   C        617    0.045500000    0.835400000    3.306800000
   59 ASN   O        618   -0.071000000    0.859300000    3.336700000
   60 SER   N        619    0.110100000    0.722500000    3.341200000
   60 SER   H        620    0.208680128    0.716718397    3.325435121
   60 SER   CA       621    0.041700000    0.608300000    3.400600000
   60 SER   CB       622    0.121000000    0.482700000    3.367900000
   60 SER   OG       623    0.250200000    0.491500000    3.425500000
   60 SER   HG       624    0.302103326    0.408812452    3.403847882
   60 SER   C        625    0.019400000    0.615100000    3.551000000
   60 SER   O        626   -0.039400000    0.521700000    3.606400000
   61 ARG   N        627    0.062500000    0.722100000    3.619200000
   61 ARG   H        628    0.116319409    0.793947263    3.575138203
   61 ARG   CA       629    0.027100000    0.729100000    3.761700000
   61 ARG   CB       630    0.128800000    0.814400000    3.836800000
   61 ARG   CG       631    0.105200000    0.809300000    3.986500000
   61 ARG   CD       632    0.189300000    0.916700000    4.058800000
   61 ARG   NE       633    0.332000000    0.890100000    4.047200000
   61 ARG   HE       634    0.381209808    0.940869280    3.976483135
   61 ARG   CZ       635    0.404400000    0.805100000    4.120900000
   61 ARG   NH1      636    0.358400000    0.744900000    4.225300000
   61 ARG   HH11     637    0.416963788    0.682288634    4.276779118
   61 ARG   HH12     638    0.264175582    0.760842453    4.254755003
   61 ARG   NH2      639    0.530500000    0.781400000    4.085800000
   61 ARG   HH21     640    0.586327708    0.718199843    4.139549485
   61 ARG   HH22     641    0.569468488    0.826783587    4.005663948
   61 ARG   C        642   -0.117200000    0.778800000    3.774200000
   61 ARG   O        643   -0.203100000    0.701900000    3.819800000
   62 TRP   N        644   -0.148700000    0.900700000    3.730200000
   62 TRP   H        645   -0.078656570    0.957477779    3.686954170
   62 TRP   CA       646   -0.281000000    0.950500000    3.744300000
   62 TRP   CB       647   -0.283600000    1.104000000    3.744200000
   62 TRP   CG       648   -0.229000000    1.163100000    3.872200000
   62 TRP   CD1      649   -0.176000000    1.094500000    3.979600000
   62 TRP   HD1      650   -0.165264128    0.986333208    3.987704700
   62 TRP   CD2      651   -0.222000000    1.305900000    3.899900000
   62 TRP   NE1      652   -0.138900000    1.187500000    4.075200000
   62 TRP   HE1      653   -0.098893417    1.165299615    4.164119156
   62 TRP   CE2      654   -0.165200000    1.315800000    4.029900000
   62 TRP   CE3      655   -0.259400000    1.419300000    3.830400000
   62 TRP   HE3      656   -0.303763272    1.410268755    3.731246903
   62 TRP   CZ2      657   -0.146200000    1.443800000    4.087000000
   62 TRP   HZ2      658   -0.102217364    1.453552356    4.186254316
   62 TRP   CZ3      659   -0.240300000    1.546100000    3.887400000
   62 TRP   HZ3      660   -0.268716629    1.636278999    3.833166768
   62 TRP   CH2      661   -0.183100000    1.554600000    4.017400000
   62 TRP   HH2      662   -0.168445947    1.652754386    4.062477436
   62 TRP   C        663   -0.380000000    0.898100000    3.636700000
   62 TRP   O        664   -0.499100000    0.886000000    3.665600000
   63 TRP   N        665   -0.333400000    0.878600000    3.511800000
   63 TRP   H        666   -0.237041608    0.857432832    3.495459520
   63 TRP   CA       667   -0.427700000    0.889300000    3.401300000
   63 TRP   CB       668   -0.375000000    0.988900000    3.296200000
   63 TRP   CG       669   -0.356800000    1.123800000    3.356900000
   63 TRP   CD1      670   -0.239200000    1.189700000    3.380800000
   63 TRP   HD1      671   -0.140195865    1.153906536    3.352550944
   63 TRP   CD2      672   -0.461200000    1.208400000    3.412300000
   63 TRP   NE1      673   -0.265500000    1.309400000    3.446700000
   63 TRP   HE1      674   -0.196363940    1.376099969    3.474472637
   63 TRP   CE2      675   -0.399900000    1.322200000    3.467800000
   63 TRP   CE3      676   -0.600800000    1.198900000    3.416000000
   63 TRP   HE3      677   -0.651720313    1.113049902    3.372206366
   63 TRP   CZ2      678   -0.475400000    1.425300000    3.527500000
   63 TRP   HZ2      679   -0.426620299    1.513594251    3.568799709
   63 TRP   CZ3      680   -0.673600000    1.301200000    3.476700000
   63 TRP   HZ3      681   -0.782304870    1.294216526    3.480634757
   63 TRP   CH2      682   -0.610600000    1.411700000    3.532200000
   63 TRP   HH2      683   -0.670548211    1.488928812    3.580396707
   63 TRP   C        684   -0.470200000    0.758600000    3.335900000
   63 TRP   O        685   -0.587400000    0.744200000    3.301500000
   64 CYS1  N        686   -0.377700000    0.664800000    3.312100000
   64 CYS1  H        687   -0.282884263    0.682146013    3.338728778
   64 CYS1  CA       688   -0.411200000    0.538800000    3.248800000
   64 CYS1  CB       689   -0.363600000    0.533100000    3.103400000
   64 CYS1  SG       690   -0.182100000    0.547100000    3.082100000
   64 CYS1  C        691   -0.349300000    0.425600000    3.331300000
   64 CYS1  O        692   -0.253900000    0.449600000    3.405400000
   65 ASN   N        693   -0.404500000    0.304400000    3.316700000
   65 ASN   H        694   -0.481728141    0.291980436    3.254397764
   65 ASN   CA       695   -0.352300000    0.190500000    3.391400000
   65 ASN   CB       696   -0.471800000    0.104400000    3.433500000
   65 ASN   CG       697   -0.430400000   -0.014000000    3.516400000
   65 ASN   OD1      698   -0.336100000   -0.025800000    3.571900000
   65 ASN   ND2      699   -0.534100000   -0.105700000    3.518700000
   65 ASN   HD21     700   -0.524085844   -0.191239645    3.569520132
   65 ASN   HD22     701   -0.619015881   -0.086394574    3.469541138
   65 ASN   C        702   -0.258400000    0.106100000    3.306700000
   65 ASN   O        703   -0.299400000    0.052800000    3.202800000
   66 ASP   N        704   -0.134200000    0.089800000    3.354000000
   66 ASP   H        705   -0.103792959    0.142953821    3.433057468
   66 ASP   CA       706   -0.043400000   -0.004500000    3.291300000
   66 ASP   CB       707    0.082600000    0.059600000    3.233400000
   66 ASP   CG       708    0.182200000    0.115900000    3.333300000
   66 ASP   OD1      709    0.165100000    0.093600000    3.455700000
   66 ASP   OD2      710    0.277800000    0.182200000    3.284100000
   66 ASP   C        711   -0.007700000   -0.121500000    3.381900000
   66 ASP   O        712    0.071000000   -0.207700000    3.342100000
   67 GLY   N        713   -0.063600000   -0.127700000    3.502700000
   67 GLY   H        714   -0.123937474   -0.053711568    3.532450650
   67 GLY   CA       715   -0.039000000   -0.239100000    3.591900000
   67 GLY   C        716    0.097600000   -0.245600000    3.655300000
   67 GLY   O        717    0.125700000   -0.341700000    3.726800000
   68 ARG   N        718    0.180200000   -0.141700000    3.628200000
   68 ARG   H        719    0.145893753   -0.062521884    3.577663801
   68 ARG   CA       720    0.317800000   -0.145100000    3.672200000
   68 ARG   CB       721    0.412300000   -0.166100000    3.552100000
   68 ARG   CG       722    0.388500000   -0.307300000    3.494900000
   68 ARG   CD       723    0.472400000   -0.351400000    3.377900000
   68 ARG   NE       724    0.459400000   -0.260600000    3.272200000
   68 ARG   HE       725    0.527140029   -0.187953880    3.283768482
   68 ARG   CZ       726    0.388200000   -0.236000000    3.160300000
   68 ARG   NH1      727    0.290600000   -0.314700000    3.098500000
   68 ARG   HH11     728    0.246060075   -0.282628414    3.014908084
   68 ARG   HH12     729    0.265316345   -0.403073998    3.137879858
   68 ARG   NH2      730    0.435400000   -0.113800000    3.103600000
   68 ARG   HH21     731    0.394461712   -0.078646543    3.019408011
   68 ARG   HH22     732    0.509404705   -0.063345070    3.148070256
   68 ARG   C        733    0.359500000   -0.021000000    3.752700000
   68 ARG   O        734    0.474800000   -0.005800000    3.793500000
   69 THR   N        735    0.263600000    0.069500000    3.771600000
   69 THR   H        736    0.168937846    0.046458501    3.749057464
   69 THR   CA       737    0.294600000    0.201200000    3.824500000
   69 THR   CB       738    0.230200000    0.309000000    3.734300000
   69 THR   OG1      739    0.277300000    0.292400000    3.601400000
   69 THR   HG1      740    0.236035797    0.361836110    3.542443303
   69 THR   CG2      741    0.266900000    0.448300000    3.781200000
   69 THR   C        742    0.240800000    0.216500000    3.965700000
   69 THR   O        743    0.123000000    0.185200000    3.990300000
   70 PRO   N        744    0.319200000    0.267600000    4.061000000
   70 PRO   CA       745    0.265900000    0.292400000    4.194400000
   70 PRO   CB       746    0.392500000    0.335100000    4.273400000
   70 PRO   CG       747    0.512000000    0.295500000    4.190600000
   70 PRO   CD       748    0.461900000    0.302800000    4.051100000
   70 PRO   C        749    0.161300000    0.403800000    4.191400000
   70 PRO   O        750    0.165000000    0.493900000    4.108700000
   71 GLY   N        751    0.067900000    0.398300000    4.287700000
   71 GLY   H        752    0.061703133    0.318486049    4.347627723
   71 GLY   CA       753   -0.024300000    0.509900000    4.303900000
   71 GLY   C        754   -0.125800000    0.527000000    4.193000000
   71 GLY   O        755   -0.175100000    0.637500000    4.170300000
   72 SER   N        756   -0.161300000    0.418600000    4.124500000
   72 SER   H        757   -0.130377285    0.328143967    4.153851179
   72 SER   CA       758   -0.245700000    0.432600000    4.006200000
   72 SER   CB       759   -0.258500000    0.295300000    3.938600000
   72 SER   OG       760   -0.358800000    0.295200000    3.838000000
   72 SER   HG       761   -0.364223811    0.204443426    3.796360757
   72 SER   C        762   -0.384600000    0.483000000    4.041000000
   72 SER   O        763   -0.453600000    0.423500000    4.124400000
   73 ARG   N        764   -0.426600000    0.586800000    3.968200000
   73 ARG   H        765   -0.363218141    0.628594196    3.903115554
   73 ARG   CA       766   -0.561500000    0.641700000    3.979900000
   73 ARG   CB       767   -0.550900000    0.795000000    3.998300000
   73 ARG   CG       768   -0.458700000    0.837500000    4.110300000
   73 ARG   CD       769   -0.478600000    0.983200000    4.152700000
   73 ARG   NE       770   -0.377800000    1.023900000    4.248200000
   73 ARG   HE       771   -0.303787213    0.959783473    4.268477531
   73 ARG   CZ       772   -0.377500000    1.140600000    4.310300000
   73 ARG   NH1      773   -0.482700000    1.221800000    4.300600000
   73 ARG   HH11     774   -0.482263795    1.310034768    4.347657789
   73 ARG   HH12     775   -0.562087757    1.194505020    4.246262461
   73 ARG   NH2      776   -0.272700000    1.176500000    4.384100000
   73 ARG   HH21     777   -0.272507264    1.264786478    4.431062332
   73 ARG   HH22     778   -0.194160898    1.115183685    4.392580504
   73 ARG   C        779   -0.649400000    0.607700000    3.858800000
   73 ARG   O        780   -0.772200000    0.613200000    3.867500000
   74 ASN   N        781   -0.586900000    0.582500000    3.743000000
   74 ASN   H        782   -0.486913516    0.583540150    3.741726772
   74 ASN   CA       783   -0.657600000    0.553600000    3.618600000
   74 ASN   CB       784   -0.696800000    0.407300000    3.606900000
   74 ASN   CG       785   -0.742600000    0.372200000    3.466200000
   74 ASN   OD1      786   -0.727600000    0.450100000    3.372900000
   74 ASN   ND2      787   -0.797300000    0.251800000    3.452000000
   74 ASN   HD21     788   -0.829736771    0.221886494    3.362261279
   74 ASN   HD22     789   -0.805990017    0.191189469    3.531062299
   74 ASN   C        790   -0.779400000    0.645300000    3.598500000
   74 ASN   O        791   -0.892300000    0.600000000    3.576800000
   75 LEU   N        792   -0.753900000    0.776600000    3.598900000
   75 LEU   H        793   -0.659767096    0.809915273    3.604293419
   75 LEU   CA       794   -0.864700000    0.870100000    3.591400000
   75 LEU   CB       795   -0.822500000    1.009600000    3.636500000
   75 LEU   CG       796   -0.776000000    1.015700000    3.782400000
   75 LEU   CD1      797   -0.730000000    1.156300000    3.815700000
   75 LEU   CD2      798   -0.884400000    0.968700000    3.879100000
   75 LEU   C        799   -0.928200000    0.875200000    3.452500000
   75 LEU   O        800   -1.043300000    0.917700000    3.439700000
   76 CYS1  N        801   -0.855600000    0.832700000    3.348200000
   76 CYS1  H        802   -0.759706567    0.807722456    3.361637699
   76 CYS1  CA       803   -0.914500000    0.822500000    3.216000000
   76 CYS1  CB       804   -0.808800000    0.837400000    3.107000000
   76 CYS1  SG       805   -0.749500000    1.010000000    3.107300000
   76 CYS1  C        806   -0.990800000    0.690900000    3.193400000
   76 CYS1  O        807   -1.053400000    0.674500000    3.088100000
   77 ASN   N        808   -0.984300000    0.598700000    3.289700000
   77 ASN   H        809   -0.930714089    0.617943772    3.371908438
   77 ASN   CA       810   -1.052700000    0.471600000    3.278400000
   77 ASN   CB       811   -1.205200000    0.487700000    3.284700000
   77 ASN   CG       812   -1.272900000    0.356200000    3.309300000
   77 ASN   OD1      813   -1.214800000    0.263100000    3.368400000
   77 ASN   ND2      814   -1.397200000    0.344600000    3.262100000
   77 ASN   HD21     815   -1.447903728    0.259406158    3.275182097
   77 ASN   HD22     816   -1.439629344    0.421102420    3.213652807
   77 ASN   C        817   -1.013600000    0.394700000    3.151000000
   77 ASN   O        818   -1.099600000    0.342900000    3.079000000
   78 ILE   N        819   -0.882400000    0.383700000    3.128000000
   78 ILE   H        820   -0.817128779    0.429808080    3.188114164
   78 ILE   CA       821   -0.833000000    0.302400000    3.012300000
   78 ILE   CB       822   -0.803000000    0.392400000    2.885600000
   78 ILE   CG1      823   -0.730200000    0.519100000    2.926500000
   78 ILE   CG2      824   -0.930100000    0.422600000    2.810100000
   78 ILE   CD       825   -0.671400000    0.598900000    2.811900000
   78 ILE   C        826   -0.702100000    0.236100000    3.047400000
   78 ILE   O        827   -0.619500000    0.291200000    3.122600000
   79 PRO   N        828   -0.672600000    0.125900000    2.979600000
   79 PRO   CA       829   -0.534800000    0.078600000    2.986500000
   79 PRO   CB       830   -0.545800000   -0.058800000    2.917800000
   79 PRO   CG       831   -0.654200000   -0.037800000    2.812900000
   79 PRO   CD       832   -0.754900000    0.053000000    2.883200000
   79 PRO   C        833   -0.451400000    0.178000000    2.903800000
   79 PRO   O        834   -0.489700000    0.236400000    2.803700000
   80 CYS2  N        835   -0.323700000    0.188400000    2.948700000
   80 CYS2  H        836   -0.293379615    0.137354183    3.029167377
   80 CYS2  CA       837   -0.232700000    0.275000000    2.877400000
   80 CYS2  CB       838   -0.099300000    0.287200000    2.950400000
   80 CYS2  SG       839   -0.114400000    0.358600000    3.116800000
   80 CYS2  C        840   -0.209000000    0.230600000    2.733200000
   80 CYS2  O        841   -0.180100000    0.314000000    2.646700000
   81 SER   N        842   -0.225800000    0.100200000    2.705100000
   81 SER   H        843   -0.249428980    0.035578679    2.777665531
   81 SER   CA       844   -0.209400000    0.054300000    2.569100000
   81 SER   CB       845   -0.228000000   -0.097100000    2.562100000
   81 SER   OG       846   -0.363000000   -0.132300000    2.587200000
   81 SER   HG       847   -0.373077562   -0.231663701    2.582170331
   81 SER   C        848   -0.305200000    0.122500000    2.471700000
   81 SER   O        849   -0.273000000    0.135900000    2.353200000
   82 ALA   N        850   -0.422100000    0.166700000    2.518800000
   82 ALA   H        851   -0.445713517    0.153469033    2.615067042
   82 ALA   CA       852   -0.514800000    0.234100000    2.429500000
   82 ALA   CB       853   -0.646500000    0.262400000    2.501700000
   82 ALA   C        854   -0.455400000    0.364600000    2.377500000
   82 ALA   O        855   -0.493700000    0.414500000    2.270400000
   83 LEU   N        856   -0.364100000    0.422700000    2.455900000
   83 LEU   H        857   -0.340489372    0.379047733    2.542716000
   83 LEU   CA       858   -0.298500000    0.545600000    2.420200000
   83 LEU   CB       859   -0.231700000    0.614000000    2.537400000
   83 LEU   CG       860   -0.330000000    0.654400000    2.649500000
   83 LEU   CD1      861   -0.252200000    0.703500000    2.772600000
   83 LEU   CD2      862   -0.429300000    0.758100000    2.601000000
   83 LEU   C        863   -0.188300000    0.526400000    2.317300000
   83 LEU   O        864   -0.128400000    0.626500000    2.276400000
   84 LEU   N        865   -0.161000000    0.401800000    2.274400000
   84 LEU   H        866   -0.212398093    0.325933292    2.314430971
   84 LEU   CA       867   -0.061200000    0.371000000    2.173300000
   84 LEU   CB       868    0.034400000    0.262500000    2.221600000
   84 LEU   CG       869    0.111500000    0.299200000    2.348900000
   84 LEU   CD1      870    0.197800000    0.182200000    2.392200000
   84 LEU   CD2      871    0.196300000    0.423500000    2.330400000
   84 LEU   C        872   -0.125900000    0.330100000    2.041600000
   84 LEU   O        873   -0.056900000    0.283800000    1.950700000
   85 SER   N        874   -0.258200000    0.347400000    2.031200000
   85 SER   H        875   -0.309372691    0.381864457    2.109899154
   85 SER   CA       876   -0.328800000    0.317300000    1.908500000
   85 SER   CB       877   -0.477800000    0.331500000    1.944100000
   85 SER   OG       878   -0.522700000    0.248400000    2.046900000
   85 SER   HG       879   -0.620077710    0.264642528    2.062829904
   85 SER   C        880   -0.290800000    0.416400000    1.795700000
   85 SER   O        881   -0.257700000    0.531800000    1.820100000
   86 SER   N        882   -0.305300000    0.371600000    1.669600000
   86 SER   H        883   -0.331691536    0.276691999    1.652396566
   86 SER   CA       884   -0.282300000    0.462200000    1.559300000
   86 SER   CB       885   -0.266900000    0.389800000    1.425700000
   86 SER   OG       886   -0.145200000    0.314200000    1.444400000
   86 SER   HG       887   -0.125225374    0.262040819    1.361451617
   86 SER   C        888   -0.393300000    0.565400000    1.543600000
   86 SER   O        889   -0.368100000    0.678300000    1.500900000
   87 ASP   N        890   -0.517600000    0.522500000    1.572900000
   87 ASP   H        891   -0.532041443    0.424631527    1.587501598
   87 ASP   CA       892   -0.630900000    0.611200000    1.584200000
   87 ASP   CB       893   -0.760200000    0.529100000    1.572500000
   87 ASP   CG       894   -0.881900000    0.617700000    1.597400000
   87 ASP   OD1      895   -0.922900000    0.688900000    1.505700000
   87 ASP   OD2      896   -0.930200000    0.613900000    1.715300000
   87 ASP   C        897   -0.624100000    0.684100000    1.720900000
   87 ASP   O        898   -0.594800000    0.622300000    1.823000000
   88 ILE   N        899   -0.653500000    0.815300000    1.719900000
   88 ILE   H        900   -0.694715953    0.856698320    1.638737051
   88 ILE   CA       901   -0.625100000    0.897700000    1.837900000
   88 ILE   CB       902   -0.576200000    1.039000000    1.799800000
   88 ILE   CG1      903   -0.685300000    1.123300000    1.735900000
   88 ILE   CG2      904   -0.451000000    1.030300000    1.712800000
   88 ILE   CD       905   -0.645200000    1.268900000    1.712200000
   88 ILE   C        906   -0.740500000    0.906900000    1.938100000
   88 ILE   O        907   -0.728500000    0.980800000    2.035300000
   89 THR   N        908   -0.848900000    0.831000000    1.918600000
   89 THR   H        909   -0.849834568    0.765313919    1.843204607
   89 THR   CA       910   -0.966100000    0.842200000    2.005400000
   89 THR   CB       911   -1.066100000    0.727100000    1.974700000
   89 THR   OG1      912   -1.119000000    0.744500000    1.843800000
   89 THR   HG1      913   -1.183359070    0.670645111    1.823716039
   89 THR   CG2      914   -1.182000000    0.725700000    2.070800000
   89 THR   C        915   -0.930300000    0.841500000    2.154500000
   89 THR   O        916   -0.973500000    0.930600000    2.228800000
   90 ALA   N        917   -0.860400000    0.737800000    2.199900000
   90 ALA   H        918   -0.821689147    0.670135737    2.137266004
   90 ALA   CA       919   -0.842200000    0.726200000    2.343800000
   90 ALA   CB       920   -0.787700000    0.589200000    2.380500000
   90 ALA   C        921   -0.752600000    0.837400000    2.398400000
   90 ALA   O        922   -0.776600000    0.889200000    2.508400000
   91 SER   N        923   -0.649700000    0.875800000    2.321600000
   91 SER   H        924   -0.632191988    0.829815790    2.234542996
   91 SER   CA       925   -0.563700000    0.984400000    2.365200000
   91 SER   CB       926   -0.442100000    0.999800000    2.273500000
   91 SER   OG       927   -0.346900000    0.897600000    2.294700000
   91 SER   HG       928   -0.269221207    0.911054483    2.233177793
   91 SER   C        929   -0.639100000    1.116800000    2.374000000
   91 SER   O        930   -0.619000000    1.193300000    2.469000000
   92 VAL   N        931   -0.724100000    1.145600000    2.274200000
   92 VAL   H        932   -0.735009763    1.083276608    2.196761173
   92 VAL   CA       933   -0.800000000    1.269500000    2.281200000
   92 VAL   CB       934   -0.875600000    1.296500000    2.149300000
   92 VAL   CG1      935   -0.976200000    1.412200000    2.171500000
   92 VAL   CG2      936   -0.779800000    1.324100000    2.036600000
   92 VAL   C        937   -0.896800000    1.268300000    2.398400000
   92 VAL   O        938   -0.909100000    1.366400000    2.471200000
   93 ASN   N        939   -0.968700000    1.156600000    2.417600000
   93 ASN   H        940   -0.956289991    1.076752265    2.358690486
   93 ASN   CA       941   -1.064500000    1.154900000    2.525700000
   93 ASN   CB       942   -1.150100000    1.029200000    2.519200000
   93 ASN   CG       943   -1.243300000    1.035100000    2.395500000
   93 ASN   OD1      944   -1.277300000    1.143800000    2.345700000
   93 ASN   ND2      945   -1.282800000    0.919800000    2.351400000
   93 ASN   HD21     946   -1.343199854    0.914706665    2.271864375
   93 ASN   HD22     947   -1.252875832    0.835935203    2.396910878
   93 ASN   C        948   -0.994300000    1.168400000    2.661000000
   93 ASN   O        949   -1.044300000    1.234300000    2.753200000
   94 CYS2  N        950   -0.876000000    1.107300000    2.674700000
   94 CYS2  H        951   -0.838113915    1.053154428    2.599647342
   94 CYS2  CA       952   -0.803000000    1.120500000    2.800100000
   94 CYS2  CB       953   -0.697300000    1.011700000    2.806900000
   94 CYS2  SG       954   -0.606400000    1.007700000    2.963900000
   94 CYS2  C        955   -0.747100000    1.263100000    2.817600000
   94 CYS2  O        956   -0.753400000    1.318600000    2.927400000
   95 ALA   N        957   -0.698600000    1.324300000    2.709300000
   95 ALA   H        958   -0.691384200    1.274954612    2.622622639
   95 ALA   CA       959   -0.656200000    1.463600000    2.718200000
   95 ALA   CB       960   -0.603600000    1.510000000    2.582700000
   95 ALA   C        961   -0.771100000    1.554700000    2.764400000
   95 ALA   O        962   -0.751400000    1.646000000    2.844700000
   96 LYSH  N        963   -0.892300000    1.529000000    2.711400000
   96 LYSH  H        964   -0.902900348    1.457243434    2.642562308
   96 LYSH  CA       965   -1.006800000    1.605700000    2.754600000
   96 LYSH  CB       966   -1.131800000    1.566800000    2.676700000
   96 LYSH  CG       967   -1.135800000    1.611500000    2.536400000
   96 LYSH  CD       968   -1.269000000    1.563600000    2.474300000
   96 LYSH  CE       969   -1.281300000    1.615500000    2.331800000
   96 LYSH  NZ       970   -1.414100000    1.562600000    2.273400000
   96 LYSH  HZ1      971   -1.460939033    1.506969254    2.342039093
   96 LYSH  HZ2      972   -1.395165523    1.506894103    2.192540006
   96 LYSH  HZ3      973   -1.472279485    1.639724477    2.247574379
   96 LYSH  C        974   -1.032000000    1.587600000    2.904200000
   96 LYSH  O        975   -1.064300000    1.684100000    2.975200000
   97 LYSH  N        976   -1.018000000    1.465300000    2.954600000
   97 LYSH  H        977   -0.995516441    1.389933050    2.892839881
   97 LYSH  CA       978   -1.034300000    1.437300000    3.096800000
   97 LYSH  CB       979   -1.030800000    1.283800000    3.110400000
   97 LYSH  CG       980   -1.064400000    1.245900000    3.251100000
   97 LYSH  CD       981   -1.206700000    1.279600000    3.295300000
   97 LYSH  CE       982   -1.241600000    1.211700000    3.426500000
   97 LYSH  NZ       983   -1.386000000    1.230600000    3.462600000
   97 LYSH  HZ1      984   -1.431226837    1.285019730    3.391938651
   97 LYSH  HZ2      985   -1.392527397    1.277913645    3.550456770
   97 LYSH  HZ3      986   -1.430596025    1.141374146    3.469666930
   97 LYSH  C        987   -0.933100000    1.510100000    3.181400000
   97 LYSH  O        988   -0.967300000    1.563700000    3.289900000
   98 ILE   N        989   -0.806200000    1.509400000    3.139200000
   98 ILE   H        990   -0.779720927    1.461154729    3.055705973
   98 ILE   CA       991   -0.709300000    1.580300000    3.217900000
   98 ILE   CB       992   -0.575300000    1.570100000    3.144300000
   98 ILE   CG1      993   -0.528400000    1.422600000    3.151700000
   98 ILE   CG2      994   -0.473000000    1.665700000    3.199800000
   98 ILE   CD       995   -0.417900000    1.386300000    3.056400000
   98 ILE   C        996   -0.750600000    1.727000000    3.239300000
   98 ILE   O        997   -0.742300000    1.780000000    3.350800000
   99 VAL   N        998   -0.795000000    1.790900000    3.129800000
   99 VAL   H        999   -0.802433073    1.743132215    3.042261505
   99 VAL   CA      1000   -0.831900000    1.930600000    3.141300000
   99 VAL   CB      1001   -0.831700000    1.989800000    3.000900000
   99 VAL   CG1     1002   -0.880800000    2.134100000    3.006100000
   99 VAL   CG2     1003   -0.699700000    1.986000000    2.937700000
   99 VAL   C       1004   -0.967400000    1.949800000    3.213600000
   99 VAL   O       1005   -0.984600000    2.058300000    3.264500000
  100 SER   N       1006   -1.043500000    1.868900000    3.193000000
  100 SER   H       1007   -1.021251557    1.791136106    3.134197079
  100 SER   CA      1008   -1.175100000    1.881100000    3.254600000
  100 SER   CB      1009   -1.280500000    1.801100000    3.174900000
  100 SER   OG      1010   -1.270800000    1.662400000    3.208100000
  100 SER   HG      1011   -1.339118751    1.610840917    3.156387243
  100 SER   C       1012   -1.170500000    1.845700000    3.406100000
  100 SER   O       1013   -1.266100000    1.873500000    3.478500000
  101 ASP   N       1014   -1.059500000    1.784800000    3.455900000
  101 ASP   H       1015   -0.994128021    1.750640683    3.388374853
  101 ASP   CA      1016   -1.023800000    1.763000000    3.597500000
  101 ASP   CB      1017   -0.952600000    1.631000000    3.621400000
  101 ASP   CG      1018   -1.049200000    1.512000000    3.650100000
  101 ASP   OD1     1019   -1.162900000    1.532600000    3.673200000
  101 ASP   OD2     1020   -0.989200000    1.395200000    3.661900000
  101 ASP   C       1021   -0.940600000    1.884800000    3.653800000
  101 ASP   O       1022   -0.884900000    1.875600000    3.760100000
  102 GLY   N       1023   -0.945000000    1.993900000    3.584400000
  102 GLY   H       1024   -0.984063509    1.991839989    3.492368491
  102 GLY   CA      1025   -0.893500000    2.121500000    3.638300000
  102 GLY   C       1026   -0.750100000    2.147900000    3.614700000
  102 GLY   O       1027   -0.696900000    2.244900000    3.667100000
  103 ASN   N       1028   -0.691800000    2.051800000    3.544000000
  103 ASN   H       1029   -0.736177082    1.964201946    3.525098795
  103 ASN   CA      1030   -0.559000000    2.083900000    3.496500000
  103 ASN   CB      1031   -0.477400000    1.959200000    3.453100000
  103 ASN   CG      1032   -0.485700000    1.860500000    3.573300000
  103 ASN   OD1     1033   -0.397300000    1.868000000    3.657000000
  103 ASN   ND2     1034   -0.580200000    1.770400000    3.579800000
  103 ASN   HD21    1035   -0.584245688    1.707708636    3.657603761
  103 ASN   HD22    1036   -0.648440327    1.764171042    3.506968291
  103 ASN   C       1037   -0.561400000    2.172700000    3.374100000
  103 ASN   O       1038   -0.643500000    2.160000000    3.284500000
  104 GLY   N       1039   -0.470300000    2.261800000    3.370100000
  104 GLY   H       1040   -0.416377779    2.283530431    3.451464503
  104 GLY   CA      1041   -0.446900000    2.330300000    3.245900000
  104 GLY   C       1042   -0.366000000    2.244200000    3.152400000
  104 GLY   O       1043   -0.304300000    2.140100000    3.191200000
  105 MET   N       1044   -0.348900000    2.292500000    3.035000000
  105 MET   H       1045   -0.406002182    2.367486914    3.001588872
  105 MET   CA      1046   -0.243400000    2.235000000    2.950800000
  105 MET   CB      1047   -0.241200000    2.293100000    2.809500000
  105 MET   CG      1048   -0.360400000    2.245700000    2.728700000
  105 MET   SD      1049   -0.342000000    2.276900000    2.551800000
  105 MET   CE      1050   -0.224400000    2.146400000    2.510900000
  105 MET   C       1051   -0.105700000    2.239100000    3.014400000
  105 MET   O       1052   -0.015200000    2.172000000    2.966600000
  106 ASN   N       1053   -0.092200000    2.308700000    3.128900000
  106 ASN   H       1054   -0.164645393    2.373797271    3.151571796
  106 ASN   CA      1055    0.013800000    2.297900000    3.218400000
  106 ASN   CB      1056   -0.030200000    2.363000000    3.362800000
  106 ASN   CG      1057    0.021600000    2.501300000    3.361600000
  106 ASN   OD1     1058    0.059900000    2.565400000    3.264400000
  106 ASN   ND2     1059    0.020400000    2.553300000    3.484300000
  106 ASN   HD21    1060    0.052733642    2.646727337    3.499328919
  106 ASN   HD22    1061   -0.012834071    2.498891375    3.561340237
  106 ASN   C       1062    0.050800000    2.153200000    3.252800000
  106 ASN   O       1063    0.170900000    2.125400000    3.287800000
  107 ALA   N       1064   -0.040000000    2.063000000    3.247000000
  107 ALA   H       1065   -0.133219064    2.090029216    3.222924545
  107 ALA   CA      1066   -0.012800000    1.923900000    3.273900000
  107 ALA   CB      1067   -0.142100000    1.846600000    3.261500000
  107 ALA   C       1068    0.092000000    1.864500000    3.177500000
  107 ALA   O       1069    0.155400000    1.764600000    3.211800000
  108 TRP   N       1070    0.105300000    1.922300000    3.059100000
  108 TRP   H       1071    0.047401837    2.000560811    3.036229753
  108 TRP   CA      1072    0.202300000    1.874600000    2.961300000
  108 TRP   CB      1073    0.143800000    1.878200000    2.819900000
  108 TRP   CG      1074    0.043900000    1.768600000    2.796400000
  108 TRP   CD1     1075    0.073700000    1.640700000    2.759100000
  108 TRP   HD1     1076    0.174038480    1.603847152    2.737767936
  108 TRP   CD2     1077   -0.097500000    1.772700000    2.813800000
  108 TRP   NE1     1078   -0.040400000    1.565300000    2.752300000
  108 TRP   HE1     1079   -0.044385749    1.468317675    2.728247090
  108 TRP   CE2     1080   -0.148000000    1.643600000    2.783600000
  108 TRP   CE3     1081   -0.187600000    1.873900000    2.850000000
  108 TRP   HE3     1082   -0.151843416    1.974510170    2.871910281
  108 TRP   CZ2     1083   -0.284100000    1.614400000    2.788600000
  108 TRP   HZ2     1084   -0.321326105    1.514846223    2.764428477
  108 TRP   CZ3     1085   -0.322500000    1.844200000    2.857500000
  108 TRP   HZ3     1086   -0.392751014    1.921404357    2.888889207
  108 TRP   CH2     1087   -0.370400000    1.716100000    2.825300000
  108 TRP   HH2     1088   -0.477546341    1.696489419    2.829310834
  108 TRP   C       1089    0.327800000    1.960500000    2.967900000
  108 TRP   O       1090    0.328800000    2.078000000    2.929100000
  109 VAL   N       1091    0.436300000    1.899200000    3.014000000
  109 VAL   H       1092    0.430152350    1.802425727    3.038432490
  109 VAL   CA      1093    0.567000000    1.969300000    3.030700000
  109 VAL   CB      1094    0.672700000    1.878700000    3.093200000
  109 VAL   CG1     1095    0.704300000    1.757000000    3.008300000
  109 VAL   CG2     1096    0.797000000    1.965000000    3.121800000
  109 VAL   C       1097    0.607100000    2.029000000    2.895700000
  109 VAL   O       1098    0.659500000    2.141300000    2.890900000
  110 ALA   N       1099    0.590800000    1.954900000    2.786800000
  110 ALA   H       1100    0.548174147    1.864621455    2.792528962
  110 ALA   CA      1101    0.636300000    2.007700000    2.658400000
  110 ALA   CB      1102    0.641800000    1.899500000    2.551200000
  110 ALA   C       1103    0.551400000    2.125800000    2.613500000
  110 ALA   O       1104    0.601600000    2.215100000    2.546100000
  111 TRP   N       1105    0.422800000    2.124900000    2.648700000
  111 TRP   H       1106    0.384179814    2.047748555    2.699258242
  111 TRP   CA      1107    0.339900000    2.238700000    2.611900000
  111 TRP   CB      1108    0.191100000    2.212100000    2.641300000
  111 TRP   CG      1109    0.108800000    2.333500000    2.612000000
  111 TRP   CD1     1110    0.058100000    2.371500000    2.490300000
  111 TRP   HD1     1111    0.066760747    2.314989660    2.397496051
  111 TRP   CD2     1112    0.073700000    2.437300000    2.706300000
  111 TRP   NE1     1113   -0.004700000    2.491200000    2.504500000
  111 TRP   HE1     1114   -0.048426285    2.541458904    2.429920816
  111 TRP   CE2     1115   -0.000100000    2.533800000    2.634600000
  111 TRP   CE3     1116    0.094500000    2.455100000    2.844100000
  111 TRP   HE3     1117    0.150815672    2.381656222    2.901680870
  111 TRP   CZ2     1118   -0.051500000    2.647800000    2.696500000
  111 TRP   HZ2     1119   -0.105949155    2.723398330    2.639921011
  111 TRP   CZ3     1120    0.042400000    2.567100000    2.905100000
  111 TRP   HZ3     1121    0.058211617    2.582948057    3.011776295
  111 TRP   CH2     1122   -0.030800000    2.660800000    2.830900000
  111 TRP   HH2     1123   -0.072767101    2.747249252    2.882342097
  111 TRP   C       1124    0.387600000    2.365100000    2.684700000
  111 TRP   O       1125    0.400900000    2.473500000    2.626900000
  112 ARG   N       1126    0.412700000    2.354400000    2.818900000
  112 ARG   H       1127    0.404797483    2.265854776    2.864696218
  112 ARG   CA      1128    0.450700000    2.472000000    2.893900000
  112 ARG   CB      1129    0.504200000    2.448600000    3.037200000
  112 ARG   CG      1130    0.387300000    2.403300000    3.119100000
  112 ARG   CD      1131    0.421500000    2.408100000    3.265700000
  112 ARG   NE      1132    0.537500000    2.338000000    3.306700000
  112 ARG   HE      1133    0.625283953    2.385146962    3.298265449
  112 ARG   CZ      1134    0.538700000    2.218000000    3.354100000
  112 ARG   NH1     1135    0.436900000    2.140500000    3.364500000
  112 ARG   HH11    1136    0.447636060    2.048706607    3.402693061
  112 ARG   HH12    1137    0.346859019    2.171918820    3.334408813
  112 ARG   NH2     1138    0.654600000    2.163400000    3.393900000
  112 ARG   HH21    1139    0.656039901    2.070430062    3.430703768
  112 ARG   HH22    1140    0.739551634    2.215671252    3.386763043
  112 ARG   C       1141    0.578400000    2.527400000    2.837700000
  112 ARG   O       1142    0.610700000    2.643000000    2.813800000
  113 ASN   N       1143    0.687300000    2.429100000    2.788600000
  113 ASN   H       1144    0.663918884    2.331903143    2.786131311
  113 ASN   CA      1145    0.821800000    2.467200000    2.745500000
  113 ASN   CB      1146    0.917900000    2.352300000    2.774100000
  113 ASN   CG      1147    0.955900000    2.352000000    2.920500000
  113 ASN   OD1     1148    0.895000000    2.270500000    3.003600000
  113 ASN   ND2     1149    1.042700000    2.433400000    2.960500000
  113 ASN   HD21    1150    1.069249283    2.434830927    3.056900664
  113 ASN   HD22    1151    1.085292225    2.496809156    2.895961784
  113 ASN   C       1152    0.832700000    2.512700000    2.599700000
  113 ASN   O       1153    0.930300000    2.577300000    2.566100000
  114 ARG   N       1154    0.742200000    2.467800000    2.551300000
  114 ARG   H       1155    0.661142403    2.427709408    2.593989698
  114 ARG   CA      1156    0.773500000    2.483100000    2.410100000
  114 ARG   CB      1157    0.813500000    2.354200000    2.337200000
  114 ARG   CG      1158    0.888400000    2.235600000    2.387700000
  114 ARG   CD      1159    1.024100000    2.222000000    2.406400000
  114 ARG   NE      1160    1.108600000    2.266100000    2.294800000
  114 ARG   HE      1161    1.105433834    2.364058408    2.274947399
  114 ARG   CZ      1162    1.189200000    2.194400000    2.215800000
  114 ARG   NH1     1163    1.190800000    2.061000000    2.227600000
  114 ARG   HH11    1164    1.250674301    2.006340741    2.169055714
  114 ARG   HH12    1165    1.132120346    2.016055308    2.294954828
  114 ARG   NH2     1166    1.262200000    2.252500000    2.119400000
  114 ARG   HH21    1167    1.321825009    2.196920047    2.061471362
  114 ARG   HH22    1168    1.256989654    2.351388060    2.105471472
  114 ARG   C       1169    0.662400000    2.548300000    2.327900000
  114 ARG   O       1170    0.684600000    2.588400000    2.214200000
  115 CYS2  N       1171    0.521600000    2.572000000    2.381900000
  115 CYS2  H       1172    0.510405556    2.551478230    2.479129324
  115 CYS2  CA      1173    0.403200000    2.618500000    2.317100000
  115 CYS2  CB      1174    0.299600000    2.506200000    2.309800000
  115 CYS2  SG      1175    0.363600000    2.355800000    2.231500000
  115 CYS2  C       1176    0.341500000    2.740600000    2.386400000
  115 CYS2  O       1177    0.306500000    2.838000000    2.320000000
  116 LYSH  N       1178    0.328100000    2.734600000    2.518800000
  116 LYSH  H       1179    0.357999335    2.651881798    2.566378659
  116 LYSH  CA      1180    0.271800000    2.843400000    2.596800000
  116 LYSH  CB      1181    0.297100000    2.811700000    2.744100000
  116 LYSH  CG      1182    0.270100000    2.908300000    2.848200000
  116 LYSH  CD      1183    0.308700000    2.864000000    2.985800000
  116 LYSH  CE      1184    0.270600000    2.967000000    3.088800000
  116 LYSH  NZ      1185    0.326700000    2.934700000    3.222700000
  116 LYSH  HZ1     1186    0.379231607    2.849781854    3.217283486
  116 LYSH  HZ2     1187    0.252097824    2.923670331    3.288372382
  116 LYSH  HZ3     1188    0.386459112    3.009064934    3.252678411
  116 LYSH  C       1189    0.337700000    2.975100000    2.557100000
  116 LYSH  O       1190    0.459900000    2.987600000    2.552800000
  117 GLY   N       1191    0.255000000    3.077300000    2.532500000
  117 GLY   H       1192    0.156330804    3.061199339    2.530228790
  117 GLY   CA      1193    0.305400000    3.209700000    2.509300000
  117 GLY   C       1194    0.355600000    3.238300000    2.367200000
  117 GLY   O       1195    0.403200000    3.348800000    2.339700000
  118 THR   N       1196    0.348200000    3.139100000    2.278800000
  118 THR   H       1197    0.304611080    3.053086779    2.305290222
  118 THR   CA      1198    0.402400000    3.153200000    2.143900000
  118 THR   CB      1199    0.495900000    3.036700000    2.108700000
  118 THR   OG1     1200    0.419400000    2.917500000    2.084500000
  118 THR   HG1     1201    0.481175620    2.842250363    2.061668773
  118 THR   CG2     1202    0.604800000    3.015200000    2.211700000
  118 THR   C       1203    0.291200000    3.159400000    2.044700000
  118 THR   O       1204    0.172900000    3.138100000    2.075400000
  119 ASP   N       1205    0.326200000    3.186800000    1.917200000
  119 ASP   H       1206    0.422228069    3.205574704    1.896557314
  119 ASP   CA      1207    0.229100000    3.190000000    1.808600000
  119 ASP   CB      1208    0.288000000    3.268200000    1.691100000
  119 ASP   CG      1209    0.193700000    3.283400000    1.576100000
  119 ASP   OD1     1210    0.066800000    3.259900000    1.600700000
  119 ASP   OD2     1211    0.239000000    3.318300000    1.465900000
  119 ASP   C       1212    0.192700000    3.047200000    1.763500000
  119 ASP   O       1213    0.234300000    3.000600000    1.659400000
  120 VAL   N       1214    0.113200000    2.978300000    1.845200000
  120 VAL   H       1215    0.075913970    3.023770048    1.926084032
  120 VAL   CA      1216    0.078600000    2.838200000    1.820500000
  120 VAL   CB      1217    0.010100000    2.772400000    1.942500000
  120 VAL   CG1     1218    0.103100000    2.765500000    2.062700000
  120 VAL   CG2     1219   -0.116600000    2.842400000    1.980400000
  120 VAL   C       1220   -0.006900000    2.821600000    1.696700000
  120 VAL   O       1221   -0.014500000    2.708100000    1.644300000
  121 GLN   N       1222   -0.069000000    2.926300000    1.645700000
  121 GLN   H       1223   -0.063170538    3.014610521    1.692253940
  121 GLN   CA      1224   -0.146300000    2.914900000    1.521900000
  121 GLN   CB      1225   -0.212700000    3.049200000    1.490100000
  121 GLN   CG      1226   -0.316100000    3.039800000    1.370300000
  121 GLN   CD      1227   -0.261500000    3.056600000    1.238700000
  121 GLN   OE1     1228   -0.149900000    3.101800000    1.218500000
  121 GLN   NE2     1229   -0.342200000    3.015200000    1.141100000
  121 GLN   HE21    1230   -0.313197266    3.022677182    1.045690707
  121 GLN   HE22    1231   -0.431771306    2.976650469    1.163256598
  121 GLN   C       1232   -0.058600000    2.866600000    1.409000000
  121 GLN   O       1233   -0.108200000    2.802500000    1.314600000
  122 ALA   N       1234    0.073000000    2.892300000    1.416800000
  122 ALA   H       1235    0.108748738    2.944787900    1.494046670
  122 ALA   CA      1236    0.162200000    2.845400000    1.315900000
  122 ALA   CB      1237    0.305100000    2.881500000    1.350500000
  122 ALA   C       1238    0.149900000    2.693600000    1.293600000
  122 ALA   O       1239    0.173900000    2.643800000    1.183400000
  123 TRP   N       1240    0.115900000    2.618400000    1.401000000
  123 TRP   H       1241    0.094326253    2.662046339    1.488347413
  123 TRP   CA      1242    0.111100000    2.475200000    1.388300000
  123 TRP   CB      1243    0.115700000    2.406800000    1.529800000
  123 TRP   CG      1244    0.257000000    2.408100000    1.579200000
  123 TRP   CD1     1245    0.317300000    2.496600000    1.667700000
  123 TRP   HD1     1246    0.266022690    2.575181758    1.723166609
  123 TRP   CD2     1247    0.360700000    2.322600000    1.529700000
  123 TRP   NE1     1248    0.451200000    2.469500000    1.674200000
  123 TRP   HE1     1249    0.517089723    2.518275917    1.731466521
  123 TRP   CE2     1250    0.481900000    2.363700000    1.589000000
  123 TRP   CE3     1251    0.360900000    2.217200000    1.436400000
  123 TRP   HE3     1252    0.268055745    2.183167789    1.390544216
  123 TRP   CZ2     1253    0.601100000    2.302400000    1.556900000
  123 TRP   HZ2     1254    0.695032823    2.333429633    1.602668840
  123 TRP   CZ3     1255    0.481000000    2.158100000    1.404400000
  123 TRP   HZ3     1256    0.484503182    2.077524785    1.331076317
  123 TRP   CH2     1257    0.596600000    2.201100000    1.465300000
  123 TRP   HH2     1258    0.690020105    2.151498924    1.438967185
  123 TRP   C       1259   -0.009600000    2.424800000    1.306700000
  123 TRP   O       1260   -0.005500000    2.310400000    1.259300000
  124 ILE   N       1261   -0.114100000    2.507800000    1.289400000
  124 ILE   H       1262   -0.113325377    2.597088778    1.334421262
  124 ILE   CA      1263   -0.227100000    2.471400000    1.207700000
  124 ILE   CB      1264   -0.359800000    2.472900000    1.283800000
  124 ILE   CG1     1265   -0.403100000    2.618500000    1.325700000
  124 ILE   CG2     1266   -0.348700000    2.369200000    1.398200000
  124 ILE   CD      1267   -0.558000000    2.632000000    1.344100000
  124 ILE   C       1268   -0.237500000    2.555800000    1.081000000
  124 ILE   O       1269   -0.329900000    2.537700000    1.000200000
  125 ARG   N       1270   -0.142600000    2.645600000    1.060600000
  125 ARG   H       1271   -0.065126925    2.649199719    1.123726576
  125 ARG   CA      1272   -0.147100000    2.739700000    0.949000000
  125 ARG   CB      1273   -0.030100000    2.835900000    0.965400000
  125 ARG   CG      1274   -0.026800000    2.954200000    0.869200000
  125 ARG   CD      1275    0.088800000    3.050200000    0.904900000
  125 ARG   NE      1276    0.065100000    3.106700000    1.034800000
  125 ARG   HE      1277   -0.030911478    3.111001331    1.062427789
  125 ARG   CZ      1278    0.152200000    3.154400000    1.124300000
  125 ARG   NH1     1279    0.276300000    3.164300000    1.099200000
  125 ARG   HH11    1280    0.338611899    3.200451637    1.168556228
  125 ARG   HH12    1281    0.311705151    3.135943683    1.010079887
  125 ARG   NH2     1282    0.105500000    3.197400000    1.244800000
  125 ARG   HH21    1283    0.169052877    3.233420003    1.313090491
  125 ARG   HH22    1284    0.007659034    3.192951468    1.264983060
  125 ARG   C       1285   -0.139600000    2.663500000    0.817500000
  125 ARG   O       1286   -0.058500000    2.577700000    0.797300000
  126 GLY   N       1287   -0.227300000    2.697800000    0.724200000
  126 GLY   H       1288   -0.295077166    2.768677799    0.743759994
  126 GLY   CA      1289   -0.226100000    2.633400000    0.593400000
  126 GLY   C       1290   -0.295400000    2.498500000    0.588100000
  126 GLY   O       1291   -0.307700000    2.444200000    0.478500000
  127 CYS2  N       1292   -0.346600000    2.450600000    0.700300000
  127 CYS2  H       1293   -0.345562465    2.505458713    0.783902901
  127 CYS2  CA      1294   -0.404300000    2.317400000    0.700500000
  127 CYS2  CB      1295   -0.399000000    2.258300000    0.839900000
  127 CYS2  SG      1296   -0.231000000    2.241500000    0.906600000
  127 CYS2  C       1297   -0.551900000    2.323700000    0.658600000
  127 CYS2  O       1298   -0.624300000    2.410700000    0.696700000
  128 ARG   N       1299   -0.593500000    2.218500000    0.588700000
  128 ARG   H       1300   -0.525616412    2.151590188    0.558452760
  128 ARG   CA      1301   -0.734700000    2.195800000    0.553700000
  128 ARG   CB      1302   -0.743000000    2.091600000    0.444200000
  128 ARG   CG      1303   -0.674500000    2.129400000    0.314900000
  128 ARG   CD      1304   -0.706400000    2.040900000    0.196600000
  128 ARG   NE      1305   -0.616100000    2.049600000    0.081900000
  128 ARG   HE      1306   -0.545098379    2.119928298    0.085463750
  128 ARG   CZ      1307   -0.619400000    1.972900000   -0.026700000
  128 ARG   NH1     1308   -0.712700000    1.878500000   -0.033600000
  128 ARG   HH11    1309   -0.717911299    1.819124821   -0.113895894
  128 ARG   HH12    1310   -0.777688982    1.866847246    0.041504231
  128 ARG   NH2     1311   -0.534000000    1.986500000   -0.128900000
  128 ARG   HH21    1312   -0.540957045    1.926048766   -0.208255200
  128 ARG   HH22    1313   -0.463252893    2.057109836   -0.125883721
  128 ARG   C       1314   -0.812600000    2.148700000    0.679500000
  128 ARG   O       1315   -0.788600000    2.045400000    0.732400000
  129 LEU   N       1316   -0.904500000    2.239300000    0.728500000
  129 LEU   H       1317   -0.918970348    2.327693653    0.684034607
  129 LEU   CA      1318   -0.979300000    2.201500000    0.846900000
  129 LEU   CB      1319   -0.931300000    2.282300000    0.966200000
  129 LEU   CG      1320   -0.783500000    2.266400000    0.998500000
  129 LEU   CD1     1321   -0.739700000    2.378100000    1.095800000
  129 LEU   CD2     1322   -0.759900000    2.133700000    1.063800000
  129 LEU   C       1323   -1.131200000    2.212400000    0.824600000
  129 LEU   O1      1324   -1.198800000    2.216600000    0.927000000
  129 LEU   O2      1325   -1.171500000    2.212700000    0.708100000
END
GENBOX
       0
    0.000000000    0.000000000    0.000000000
    0.000000000    0.000000000    0.000000000
    0.000000000    0.000000000    0.000000000
    0.000000000    0.000000000    0.000000000
END
