# Supplementary material for: Use of Measured Residual Dipolar Couplings to Calculate Residual Dipolar Couplings for a Protein Structure: A Case Study Using Hen Egg-White Lysozyme
Source: J Chem Inf Model. 2025 Sep 26;65(19):10418–44. doi: 10.1021/acs.jcim.5c01428 (PMC12529780; doi:10.1021/acs.jcim.5c01428)
Supplement: Supplementary file 1 [file ci5c01428_si_001.zip › data/4lzt_gch.cnf]

TITLE
4LZT, where there were multiple side-chain conformations the one with the highest occupancy was chosen.
pdb2g96: Reordered atoms from 4lzt_a.pdb
Found 324 hydrogen atoms 
0 were within 0.1% of minimum energy bond length
324 were assigned new coordinates based on geometry
END
POSITION
    1 LYSH  H1         1    0.330831990    0.526555756    1.460638927
    1 LYSH  H2         2    0.330624292    0.401172004    1.355972749
    1 LYSH  N          3    0.281200000    0.482900000    1.385600000
    1 LYSH  H3         4    0.189807733    0.456844876    1.416722082
    1 LYSH  CA         5    0.269600000    0.578500000    1.271100000
    1 LYSH  CB         6    0.118000000    0.598700000    1.248700000
    1 LYSH  CG         7    0.088900000    0.708200000    1.146000000
    1 LYSH  CD         8   -0.059400000    0.712100000    1.113900000
    1 LYSH  CE         9   -0.097500000    0.816500000    1.010100000
    1 LYSH  NZ        10   -0.239300000    0.807700000    0.968900000
    1 LYSH  HZ1       11   -0.283862626    0.733081701    1.018359902
    1 LYSH  HZ2       12   -0.244471046    0.790336466    0.870554853
    1 LYSH  HZ3       13   -0.285534411    0.893879344    0.989768636
    1 LYSH  C         14    0.338900000    0.707300000    1.313700000
    1 LYSH  O         15    0.321300000    0.747600000    1.428500000
    2 VAL   N         16    0.406000000    0.768900000    1.219300000
    2 VAL   H         17    0.421995892    0.723328172    1.131736652
    2 VAL   CA        18    0.457300000    0.903400000    1.241500000
    2 VAL   CB        19    0.606800000    0.914200000    1.206700000
    2 VAL   CG1       20    0.653500000    1.055400000    1.240400000
    2 VAL   CG2       21    0.689100000    0.805800000    1.276400000
    2 VAL   C         22    0.374900000    0.998400000    1.158800000
    2 VAL   O         23    0.373000000    0.986500000    1.034200000
    3 PHE   N         24    0.295400000    1.081000000    1.223500000
    3 PHE   H         25    0.293468543    1.078193445    1.323441947
    3 PHE   CA        26    0.210400000    1.176100000    1.154000000
    3 PHE   CB        27    0.108100000    1.238500000    1.252300000
    3 PHE   CG        28   -0.016500000    1.158500000    1.271700000
    3 PHE   CD1       29   -0.022200000    1.055800000    1.364700000
    3 PHE   HD1       30    0.065693165    1.031129147    1.424257876
    3 PHE   CD2       31   -0.131200000    1.188200000    1.202300000
    3 PHE   HD2       32   -0.128216094    1.267816447    1.127913727
    3 PHE   CE1       33   -0.140000000    0.984500000    1.381800000
    3 PHE   HE1       34   -0.141799477    0.899270560    1.449724255
    3 PHE   CE2       35   -0.249700000    1.121500000    1.222900000
    3 PHE   HE2       36   -0.339514118    1.148697581    1.167449880
    3 PHE   CZ        37   -0.252000000    1.019000000    1.315800000
    3 PHE   HZ        38   -0.345108263    0.965903870    1.335615460
    3 PHE   C         39    0.290000000    1.290500000    1.092200000
    3 PHE   O         40    0.392200000    1.331100000    1.140900000
    4 GLY   N         41    0.230200000    1.344700000    0.985800000
    4 GLY   H         42    0.160843958    1.292806696    0.935831766
    4 GLY   CA        43    0.265000000    1.476800000    0.943000000
    4 GLY   C         44    0.195000000    1.584400000    1.024900000
    4 GLY   O         45    0.089700000    1.559000000    1.084100000
    5 ARG   N         46    0.248200000    1.704100000    1.026800000
    5 ARG   H         47    0.330772789    1.720621321    0.972866889
    5 ARG   CA        48    0.192900000    1.812900000    1.103200000
    5 ARG   CB        49    0.286000000    1.928500000    1.085300000
    5 ARG   CG        50    0.246300000    2.058700000    1.123900000
    5 ARG   CD        51    0.351100000    2.166000000    1.096400000
    5 ARG   NE        52    0.366500000    2.212700000    0.961000000
    5 ARG   HE        53    0.434501506    2.167744828    0.903079125
    5 ARG   CZ        54    0.295300000    2.312400000    0.908500000
    5 ARG   NH1       55    0.194700000    2.371400000    0.966400000
    5 ARG   HH11      56    0.146661377    2.445648652    0.919715651
    5 ARG   HH12      57    0.165476823    2.342463939    1.057552127
    5 ARG   NH2       58    0.318300000    2.350500000    0.783600000
    5 ARG   HH21      59    0.265270855    2.425225657    0.743550206
    5 ARG   HH22      60    0.388675598    2.304509121    0.729450999
    5 ARG   C         61    0.048700000    1.843900000    1.065100000
    5 ARG   O         62   -0.040100000    1.857800000    1.150800000
    6 CYS1  N         63    0.022600000    1.862800000    0.934800000
    6 CYS1  H         64    0.095726791    1.851346953    0.867559386
    6 CYS1  CA        65   -0.108500000    1.899100000    0.891100000
    6 CYS1  CB        66   -0.106900000    1.949900000    0.748000000
    6 CYS1  SG        67   -0.017800000    2.106500000    0.727500000
    6 CYS1  C         68   -0.208000000    1.785500000    0.902100000
    6 CYS1  O         69   -0.325800000    1.810100000    0.933400000
    7 GLU   N         70   -0.162800000    1.664200000    0.881100000
    7 GLU   H         71   -0.066917013    1.652846842    0.855070044
    7 GLU   CA        72   -0.245500000    1.545800000    0.893900000
    7 GLU   CB        73   -0.169400000    1.425200000    0.848100000
    7 GLU   CG        74   -0.145100000    1.420500000    0.697700000
    7 GLU   CD        75   -0.037700000    1.506400000    0.642400000
    7 GLU   OE1       76    0.037300000    1.572100000    0.715100000
    7 GLU   OE2       77   -0.025800000    1.506300000    0.515000000
    7 GLU   C         78   -0.289400000    1.531600000    1.040700000
    7 GLU   O         79   -0.403800000    1.499400000    1.068700000
    8 LEU   N         80   -0.197600000    1.551400000    1.134500000
    8 LEU   H         81   -0.103196488    1.571208163    1.108125513
    8 LEU   CA        82   -0.233300000    1.544500000    1.275600000
    8 LEU   CB        83   -0.106700000    1.550700000    1.361800000
    8 LEU   CG        84   -0.135800000    1.534300000    1.511100000
    8 LEU   CD1       85   -0.202900000    1.402800000    1.543100000
    8 LEU   CD2       86   -0.010000000    1.555500000    1.591200000
    8 LEU   C         87   -0.327900000    1.656800000    1.312100000
    8 LEU   O         88   -0.424200000    1.637400000    1.386600000
    9 ALA   N         89   -0.300400000    1.779100000    1.261300000
    9 ALA   H         90   -0.219274468    1.793809235    1.204711251
    9 ALA   CA        91   -0.391900000    1.889500000    1.290900000
    9 ALA   CB        92   -0.340200000    2.013800000    1.224300000
    9 ALA   C         93   -0.533600000    1.855400000    1.246900000
    9 ALA   O         94   -0.629300000    1.882500000    1.320200000
   10 ALA   N         95   -0.550900000    1.800600000    1.127600000
   10 ALA   H         96   -0.471386610    1.781891174    1.069914641
   10 ALA   CA        97   -0.683800000    1.767300000    1.079400000
   10 ALA   CB        98   -0.674100000    1.724100000    0.931700000
   10 ALA   C         99   -0.747800000    1.660300000    1.163200000
   10 ALA   O        100   -0.866700000    1.670300000    1.191900000
   11 ALA   N        101   -0.673600000    1.561000000    1.204900000
   11 ALA   H        102   -0.577140829    1.557961606    1.178700831
   11 ALA   CA       103   -0.727300000    1.455600000    1.287800000
   11 ALA   CB       104   -0.629500000    1.342100000    1.305100000
   11 ALA   C        105   -0.769100000    1.510900000    1.424600000
   11 ALA   O        106   -0.875100000    1.476800000    1.476500000
   12 MET   N        107   -0.687400000    1.596100000    1.482200000
   12 MET   H        108   -0.600811294    1.619306155    1.437884423
   12 MET   CA       109   -0.721700000    1.657300000    1.610300000
   12 MET   CB       110   -0.602100000    1.733700000    1.666300000
   12 MET   CG       111   -0.492500000    1.640200000    1.718700000
   12 MET   SD       112   -0.353800000    1.737600000    1.780800000
   12 MET   CE       113   -0.282400000    1.624900000    1.897300000
   12 MET   C        114   -0.842700000    1.749700000    1.597200000
   12 MET   O        115   -0.925300000    1.751600000    1.689000000
   13 LYSH  N        116   -0.856100000    1.819400000    1.488600000
   13 LYSH  H        117   -0.784635496    1.814868229    1.418798225
   13 LYSH  CA       118   -0.975000000    1.906000000    1.465000000
   13 LYSH  CB       119   -0.955600000    1.988800000    1.339600000
   13 LYSH  CG       120   -1.069000000    2.085800000    1.314100000
   13 LYSH  CD       121   -1.041800000    2.168400000    1.189900000
   13 LYSH  CE       122   -1.165500000    2.238700000    1.139500000
   13 LYSH  NZ       123   -1.173600000    2.277800000    0.995700000
   13 LYSH  HZ1      124   -1.089756590    2.250056174    0.948789844
   13 LYSH  HZ2      125   -1.184560228    2.376945935    0.988631980
   13 LYSH  HZ3      126   -1.252101006    2.232712162    0.953218488
   13 LYSH  C        127   -1.098500000    1.817800000    1.454300000
   13 LYSH  O        128   -1.201400000    1.854900000    1.512800000
   14 ARG   N        129   -1.092400000    1.707700000    1.384900000
   14 ARG   H        130   -1.006747762    1.683949181    1.339078687
   14 ARG   CA       131   -1.206900000    1.617900000    1.372000000
   14 ARG   CB       132   -1.180100000    1.506500000    1.274800000
   14 ARG   CG       133   -1.180600000    1.544600000    1.126200000
   14 ARG   CD       134   -1.184400000    1.415400000    1.046000000
   14 ARG   NE       135   -1.057100000    1.346400000    1.042400000
   14 ARG   HE       136   -1.049415550    1.269460917    1.105813932
   14 ARG   CZ       137   -0.949000000    1.368600000    0.968700000
   14 ARG   NH1      138   -0.960800000    1.470700000    0.882400000
   14 ARG   HH11     139   -0.884292865    1.494786774    0.822679939
   14 ARG   HH12     140   -1.046099565    1.522690115    0.877816094
   14 ARG   NH2      141   -0.844500000    1.288100000    0.986200000
   14 ARG   HH21     142   -0.761294702    1.301775310    0.932442542
   14 ARG   HH22     143   -0.849173262    1.213928717    1.053108754
   14 ARG   C        144   -1.248700000    1.563900000    1.502400000
   14 ARG   O        145   -1.369500000    1.537800000    1.522900000
   15 HISH  N        146   -1.158800000    1.551700000    1.598700000
   15 HISH  H        147   -1.065224774    1.579996946    1.577653387
   15 HISH  CA       148   -1.183900000    1.501400000    1.730700000
   15 HISH  CB       149   -1.071500000    1.412800000    1.782000000
   15 HISH  CG       150   -1.062700000    1.279400000    1.716400000
   15 HISH  ND1      151   -1.009200000    1.251600000    1.594600000
   15 HISH  HD1      152   -0.967986446    1.318367299    1.532603462
   15 HISH  CD2      153   -1.095700000    1.162300000    1.769900000
   15 HISH  HD2      154   -1.137634783    1.147232829    1.869375898
   15 HISH  CE1      155   -1.020600000    1.120800000    1.571200000
   15 HISH  HE1      156   -0.994756654    1.070089507    1.478239969
   15 HISH  NE2      157   -1.068100000    1.063800000    1.678900000
   15 HISH  HE2      158   -1.081826924    0.965669744    1.692391641
   15 HISH  C        159   -1.214900000    1.609200000    1.830300000
   15 HISH  O        160   -1.223800000    1.582800000    1.952700000
   16 GLY   N        161   -1.233800000    1.734100000    1.789400000
   16 GLY   H        162   -1.210309403    1.757992000    1.695180235
   16 GLY   CA       163   -1.286500000    1.835700000    1.875100000
   16 GLY   C        164   -1.187400000    1.908200000    1.958600000
   16 GLY   O        165   -1.226600000    1.976700000    2.056900000
   17 LEU   N        166   -1.058400000    1.903300000    1.930800000
   17 LEU   H        167   -1.026928527    1.851177827    1.851472669
   17 LEU   CA       168   -0.961200000    1.973000000    2.014400000
   17 LEU   CB       169   -0.822700000    1.903700000    2.008700000
   17 LEU   CG       170   -0.811700000    1.772200000    2.083500000
   17 LEU   CD1      171   -0.670200000    1.716500000    2.068600000
   17 LEU   CD2      172   -0.837900000    1.791700000    2.234100000
   17 LEU   C        173   -0.946600000    2.116600000    1.989700000
   17 LEU   O        174   -0.892000000    2.185200000    2.077700000
   18 ASP   N        175   -0.989200000    2.172000000    1.875000000
   18 ASP   H        176   -1.034841478    2.116363173    1.805563705
   18 ASP   CA       177   -0.968100000    2.312600000    1.853700000
   18 ASP   CB       178   -1.003100000    2.358700000    1.714700000
   18 ASP   CG       179   -0.958200000    2.500800000    1.679300000
   18 ASP   OD1      180   -0.866600000    2.559800000    1.742500000
   18 ASP   OD2      181   -1.021400000    2.560400000    1.591000000
   18 ASP   C        182   -1.054500000    2.391100000    1.952000000
   18 ASP   O        183   -1.177000000    2.379900000    1.951500000
   19 ASN   N        184   -0.990200000    2.471100000    2.034800000
   19 ASN   H        185   -0.890570246    2.475987652    2.027727310
   19 ASN   CA       186   -1.055200000    2.551900000    2.134900000
   19 ASN   CB       187   -1.157900000    2.645200000    2.073300000
   19 ASN   CG       188   -1.186400000    2.758600000    2.162100000
   19 ASN   OD1      189   -1.102600000    2.808900000    2.236600000
   19 ASN   ND2      190   -1.307500000    2.814500000    2.149800000
   19 ASN   HD21     191   -1.332836579    2.892122305    2.207530715
   19 ASN   HD22     192   -1.372573547    2.778611185    2.082886426
   19 ASN   C        193   -1.114300000    2.469700000    2.248100000
   19 ASN   O        194   -1.196400000    2.520600000    2.323900000
   20 TYR   N        195   -1.068700000    2.348300000    2.268700000
   20 TYR   H        196   -1.002519545    2.309179683    2.204748861
   20 TYR   CA       197   -1.113100000    2.269100000    2.383800000
   20 TYR   CB       198   -1.065700000    2.127000000    2.370800000
   20 TYR   CG       199   -1.112800000    2.043300000    2.484800000
   20 TYR   CD1      200   -1.240200000    1.996700000    2.495400000
   20 TYR   HD1      201   -1.310582905    2.019597889    2.415381669
   20 TYR   CD2      202   -1.029500000    2.015300000    2.590300000
   20 TYR   HD2      203   -0.926745108    2.051482209    2.586655827
   20 TYR   CE1      204   -1.284600000    1.922000000    2.602300000
   20 TYR   HE1      205   -1.387031696    1.884915241    2.605969920
   20 TYR   CE2      206   -1.069900000    1.944000000    2.699700000
   20 TYR   HE2      207   -1.001278624    1.926265829    2.782510663
   20 TYR   CZ       208   -1.196600000    1.895600000    2.703800000
   20 TYR   OH       209   -1.241300000    1.825900000    2.815200000
   20 TYR   HH       210   -1.165942250    1.814595392    2.879956586
   20 TYR   C        211   -1.056900000    2.333900000    2.509400000
   20 TYR   O        212   -0.935700000    2.348500000    2.525900000
   21 ARG   N        213   -1.147000000    2.375300000    2.597400000
   21 ARG   H        214   -1.243720976    2.358325936    2.578507306
   21 ARG   CA       215   -1.111500000    2.443600000    2.718900000
   21 ARG   CB       216   -1.060200000    2.349500000    2.828400000
   21 ARG   CG       217   -1.165800000    2.251600000    2.867900000
   21 ARG   CD       218   -1.284000000    2.317800000    2.943700000
   21 ARG   NE       219   -1.239100000    2.390800000    3.065900000
   21 ARG   HE       220   -1.235015523    2.490647791    3.062193827
   21 ARG   CZ       221   -1.204700000    2.331800000    3.177800000
   21 ARG   NH1      222   -1.226100000    2.202000000    3.195100000
   21 ARG   HH11     223   -1.199494294    2.157928682    3.280831298
   21 ARG   HH12     224   -1.268834136    2.148245586    3.122407107
   21 ARG   NH2      225   -1.160300000    2.394800000    3.284000000
   21 ARG   HH21     226   -1.135862600    2.343260774    3.366137212
   21 ARG   HH22     227   -1.150901208    2.494350045    3.282795311
   21 ARG   C        228   -1.020900000    2.562600000    2.694700000
   21 ARG   O        229   -0.937900000    2.596200000    2.777400000
   22 GLY   N        230   -1.040200000    2.629000000    2.580900000
   22 GLY   H        231   -1.106326564    2.593504069    2.514814325
   22 GLY   CA       232   -0.969700000    2.749000000    2.550200000
   22 GLY   C        233   -0.830800000    2.732900000    2.490600000
   22 GLY   O        234   -0.757700000    2.833800000    2.484400000
   23 TYR   N        235   -0.794000000    2.612300000    2.451700000
   23 TYR   H        236   -0.856889247    2.535817600    2.465678021
   23 TYR   CA       237   -0.666200000    2.586900000    2.389700000
   23 TYR   CB       238   -0.600400000    2.465800000    2.455100000
   23 TYR   CG       239   -0.558800000    2.490600000    2.598100000
   23 TYR   CD1      240   -0.446500000    2.563200000    2.630300000
   23 TYR   HD1      241   -0.387286102    2.605735794    2.549272717
   23 TYR   CD2      242   -0.634500000    2.446700000    2.703300000
   23 TYR   HD2      243   -0.728018517    2.394823889    2.682224989
   23 TYR   CE1      244   -0.404600000    2.585100000    2.761800000
   23 TYR   HE1      245   -0.311909474    2.638228329    2.783406647
   23 TYR   CE2      246   -0.597700000    2.465200000    2.834200000
   23 TYR   HE2      247   -0.657811280    2.423103632    2.914794850
   23 TYR   CZ       248   -0.484200000    2.537400000    2.862600000
   23 TYR   OH       249   -0.445100000    2.552000000    2.994100000
   23 TYR   HH       250   -0.514279134    2.511889100    3.054144676
   23 TYR   C        251   -0.684500000    2.564700000    2.241500000
   23 TYR   O        252   -0.741800000    2.466600000    2.197400000
   24 SER   N        253   -0.629500000    2.656800000    2.162700000
   24 SER   H        254   -0.582116598    2.734690694    2.203783488
   24 SER   CA       255   -0.637200000    2.646000000    2.016900000
   24 SER   CB       256   -0.580400000    2.772800000    1.955400000
   24 SER   OG       257   -0.443500000    2.788700000    1.986800000
   24 SER   HG       258   -0.409211362    2.872815595    1.944980676
   24 SER   C        259   -0.565900000    2.524300000    1.965400000
   24 SER   O        260   -0.472500000    2.473400000    2.029400000
   25 LEU   N        261   -0.602100000    2.483300000    1.846500000
   25 LEU   H        262   -0.671129995    2.536676561    1.797655322
   25 LEU   CA       263   -0.548800000    2.365900000    1.781200000
   25 LEU   CB       264   -0.607500000    2.354000000    1.641400000
   25 LEU   CG       265   -0.579600000    2.227600000    1.566500000
   25 LEU   CD1      266   -0.635600000    2.105900000    1.641300000
   25 LEU   CD2      267   -0.637300000    2.234900000    1.428000000
   25 LEU   C        268   -0.398500000    2.363200000    1.778600000
   25 LEU   O        269   -0.337000000    2.258500000    1.802200000
   26 GLY   N        270   -0.333700000    2.475400000    1.748400000
   26 GLY   H        271   -0.384931094    2.559539440    1.731197393
   26 GLY   CA       272   -0.189200000    2.475900000    1.740400000
   26 GLY   C        273   -0.120300000    2.437800000    1.870300000
   26 GLY   O        274   -0.010900000    2.383700000    1.867200000
   27 ASN   N        275   -0.181900000    2.465900000    1.984100000
   27 ASN   H        276   -0.266612030    2.519040106    1.984066133
   27 ASN   CA       277   -0.124300000    2.418100000    2.110100000
   27 ASN   CB       278   -0.210100000    2.463000000    2.229300000
   27 ASN   CG       279   -0.191500000    2.608600000    2.261600000
   27 ASN   OD1      280   -0.087100000    2.646900000    2.312600000
   27 ASN   ND2      281   -0.293100000    2.688900000    2.237400000
   27 ASN   HD21     282   -0.285441932    2.786607661    2.257263710
   27 ASN   HD22     283   -0.377877757    2.652144217    2.199167234
   27 ASN   C        284   -0.111400000    2.268200000    2.115700000
   27 ASN   O        285   -0.010900000    2.216900000    2.167300000
   28 TRP   N        286   -0.212900000    2.198400000    2.071300000
   28 TRP   H        287   -0.291386013    2.247118812    2.033006095
   28 TRP   CA       288   -0.216400000    2.052600000    2.075300000
   28 TRP   CB       289   -0.359100000    2.003100000    2.046200000
   28 TRP   CG       290   -0.458600000    2.050600000    2.143400000
   28 TRP   CD1      291   -0.543700000    2.154900000    2.129100000
   28 TRP   HD1      292   -0.551661372    2.215586235    2.038906888
   28 TRP   CD2      293   -0.481800000    1.998700000    2.276000000
   28 TRP   NE1      294   -0.617900000    2.174500000    2.241100000
   28 TRP   HE1      295   -0.685560969    2.246885752    2.254601711
   28 TRP   CE2      296   -0.584400000    2.078700000    2.331900000
   28 TRP   CE3      297   -0.423500000    1.895900000    2.348300000
   28 TRP   HE3      298   -0.341223389    1.838493649    2.305684626
   28 TRP   CZ2      299   -0.632200000    2.051500000    2.459900000
   28 TRP   HZ2      300   -0.713055873    2.109804424    2.503989929
   28 TRP   CZ3      301   -0.469900000    1.867200000    2.473100000
   28 TRP   HZ3      302   -0.428493579    1.783633956    2.529520072
   28 TRP   CH2      303   -0.572600000    1.947300000    2.528600000
   28 TRP   HH2      304   -0.606216941    1.925884242    2.630050809
   28 TRP   C        305   -0.116900000    1.991700000    1.978000000
   28 TRP   O        306   -0.051400000    1.893900000    2.009300000
   29 VAL   N        307   -0.106200000    2.050900000    1.857400000
   29 VAL   H        308   -0.165230320    2.128355536    1.834683017
   29 VAL   CA       309   -0.010000000    2.003200000    1.760700000
   29 VAL   CB       310   -0.034000000    2.067900000    1.622600000
   29 VAL   CG1      311    0.071600000    2.023900000    1.523500000
   29 VAL   CG2      312   -0.171600000    2.033000000    1.573300000
   29 VAL   C        313    0.132900000    2.024800000    1.811400000
   29 VAL   O        314    0.218100000    1.939100000    1.803700000
   30 CYS1  N        315    0.157000000    2.143900000    1.868600000
   30 CYS1  H        316    0.084365278    2.212534855    1.872267944
   30 CYS1  CA       317    0.288900000    2.174600000    1.925900000
   30 CYS1  CB       318    0.287700000    2.321900000    1.974900000
   30 CYS1  SG       319    0.446400000    2.377800000    2.035200000
   30 CYS1  C        320    0.323700000    2.078400000    2.038100000
   30 CYS1  O        321    0.436600000    2.028600000    2.046500000
   31 ALA   N        322    0.228700000    2.048700000    2.125200000
   31 ALA   H        323    0.138426312    2.090698037    2.115881947
   31 ALA   CA       324    0.253500000    1.956300000    2.233800000
   31 ALA   CB       325    0.132100000    1.943900000    2.325100000
   31 ALA   C        326    0.294100000    1.820300000    2.180000000
   31 ALA   O        327    0.390400000    1.758500000    2.227600000
   32 ALA   N        328    0.221500000    1.769500000    2.078700000
   32 ALA   H        329    0.143979102    1.820928016    2.042016631
   32 ALA   CA       330    0.255400000    1.641400000    2.023300000
   32 ALA   CB       331    0.150400000    1.599200000    1.921100000
   32 ALA   C        332    0.392300000    1.640600000    1.958000000
   32 ALA   O        333    0.468100000    1.544200000    1.965800000
   33 LYSH  N        334    0.427500000    1.750400000    1.888700000
   33 LYSH  H        335    0.363699044    1.827068343    1.881530406
   33 LYSH  CA       336    0.558400000    1.758600000    1.823700000
   33 LYSH  CB       337    0.574200000    1.895500000    1.758000000
   33 LYSH  CG       338    0.712900000    1.926500000    1.705900000
   33 LYSH  CD       339    0.759200000    1.831800000    1.593900000
   33 LYSH  CE       340    0.903500000    1.874100000    1.560900000
   33 LYSH  NZ       341    0.956700000    1.783900000    1.455400000
   33 LYSH  HZ1      342    0.886787995    1.716920720    1.430378259
   33 LYSH  HZ2      343    1.037662426    1.736366516    1.489833320
   33 LYSH  HZ3      344    0.981663977    1.837746347    1.374917886
   33 LYSH  C        345    0.668900000    1.739100000    1.927400000
   33 LYSH  O        346    0.763100000    1.661200000    1.903600000
   34 PHE   N        347    0.663000000    1.810700000    2.036400000
   34 PHE   H        348    0.582197864    1.866587787    2.055043229
   34 PHE   CA       349    0.773300000    1.809400000    2.130500000
   34 PHE   CB       350    0.792500000    1.947000000    2.194100000
   34 PHE   CG       351    0.840400000    2.047300000    2.092000000
   34 PHE   CD1      352    0.966300000    2.033200000    2.033900000
   34 PHE   HD1      353    1.029733116    1.948744792    2.060817609
   34 PHE   CD2      354    0.758200000    2.149400000    2.051800000
   34 PHE   HD2      355    0.658402340    2.158629015    2.094651514
   34 PHE   CE1      356    1.009800000    2.125000000    1.943600000
   34 PHE   HE1      357    1.109329155    2.116526978    1.899974832
   34 PHE   CE2      358    0.801000000    2.240600000    1.957400000
   34 PHE   HE2      359    0.735334712    2.320595885    1.923198707
   34 PHE   CZ       360    0.927300000    2.228100000    1.908100000
   34 PHE   HZ       361    0.963945500    2.302940742    1.837836420
   34 PHE   C        362    0.764200000    1.697800000    2.232700000
   34 PHE   O        363    0.866500000    1.658700000    2.287400000
   35 GLUH  N        364    0.649200000    1.638300000    2.252600000
   35 GLUH  H        365    0.567276246    1.674894167    2.208448381
   35 GLUH  CA       366    0.637200000    1.519400000    2.337900000
   35 GLUH  CB       367    0.494100000    1.497300000    2.384200000
   35 GLUH  CG       368    0.445100000    1.594200000    2.488800000
   35 GLUH  CD       369    0.514200000    1.588900000    2.624600000
   35 GLUH  OE1      370    0.583800000    1.480500000    2.642200000
   35 GLUH  OE2      371    0.504400000    1.678600000    2.706800000
   35 GLUH  HE2      372    0.557228579    1.655042524    2.788373197
   35 GLUH  C        373    0.688700000    1.394300000    2.268700000
   35 GLUH  O        374    0.760200000    1.315600000    2.328000000
   36 SER   N        375    0.647200000    1.373700000    2.142400000
   36 SER   H        376    0.601981128    1.447637424    2.092515022
   36 SER   CA       377    0.667400000    1.245000000    2.077600000
   36 SER   CB       378    0.535400000    1.168800000    2.064800000
   36 SER   OG       379    0.450700000    1.235800000    1.977300000
   36 SER   HG       380    0.364565223    1.185640975    1.969245656
   36 SER   C        381    0.723800000    1.255400000    1.939200000
   36 SER   O        382    0.745100000    1.151500000    1.873400000
   37 ASN   N        383    0.745600000    1.373900000    1.886000000
   37 ASN   H        384    0.736400128    1.454940264    1.943860505
   37 ASN   CA       385    0.782400000    1.391500000    1.746900000
   37 ASN   CB       386    0.925600000    1.345100000    1.716500000
   37 ASN   CG       387    0.984200000    1.431700000    1.609700000
   37 ASN   OD1      388    0.940000000    1.538800000    1.573700000
   37 ASN   ND2      389    1.084100000    1.375300000    1.546400000
   37 ASN   HD21     390    1.130809420    1.424405045    1.472868207
   37 ASN   HD22     391    1.113634882    1.283150121    1.571620835
   37 ASN   C        392    0.680300000    1.325900000    1.653000000
   37 ASN   O        393    0.714900000    1.274500000    1.548300000
   38 PHE   N        394    0.553700000    1.332600000    1.692400000
   38 PHE   H        395    0.535003410    1.372671459    1.782092339
   38 PHE   CA       396    0.440100000    1.285700000    1.614200000
   38 PHE   CB       397    0.428900000    1.353500000    1.477100000
   38 PHE   CG       398    0.419500000    1.502900000    1.476800000
   38 PHE   CD1      399    0.346800000    1.576000000    1.569300000
   38 PHE   HD1      400    0.302687249    1.523521867    1.654041435
   38 PHE   CD2      401    0.474900000    1.574400000    1.374000000
   38 PHE   HD2      402    0.533750111    1.523019630    1.297988672
   38 PHE   CE1      403    0.327900000    1.710900000    1.559100000
   38 PHE   HE1      404    0.269003249    1.763684734    1.634106297
   38 PHE   CE2      405    0.457000000    1.709800000    1.365900000
   38 PHE   HE2      406    0.504671191    1.763767580    1.284071167
   38 PHE   CZ       407    0.383100000    1.779500000    1.454500000
   38 PHE   HZ       408    0.367874643    1.886833051    1.443150783
   38 PHE   C        409    0.435600000    1.135600000    1.598000000
   38 PHE   O        410    0.363800000    1.084200000    1.511200000
   39 ASN   N        411    0.503100000    1.062400000    1.685500000
   39 ASN   H        412    0.549318149    1.108414505    1.761305989
   39 ASN   CA       413    0.512500000    0.916200000    1.675200000
   39 ASN   CB       414    0.654400000    0.875500000    1.712000000
   39 ASN   CG       415    0.678600000    0.730000000    1.691600000
   39 ASN   OD1      416    0.592000000    0.647900000    1.669800000
   39 ASN   ND2      417    0.799200000    0.688500000    1.703800000
   39 ASN   HD21     418    0.820264830    0.591585982    1.690995855
   39 ASN   HD22     419    0.872263621    0.753023215    1.726126264
   39 ASN   C        420    0.412300000    0.851500000    1.772600000
   39 ASN   O        421    0.424800000    0.863500000    1.893500000
   40 THR   N        422    0.314800000    0.781700000    1.715700000
   40 THR   H        423    0.310888153    0.774431022    1.616041285
   40 THR   CA       424    0.214100000    0.716000000    1.796200000
   40 THR   CB       425    0.096800000    0.664400000    1.710700000
   40 THR   OG1      426    0.147200000    0.561300000    1.622100000
   40 THR   HG1      427    0.072453427    0.526387153    1.565584136
   40 THR   CG2      428    0.028900000    0.768900000    1.628900000
   40 THR   C        429    0.264700000    0.604500000    1.885600000
   40 THR   O        430    0.196100000    0.568700000    1.979900000
   41 GLN   N        431    0.382100000    0.551300000    1.853600000
   41 GLN   H        432    0.432679516    0.589741148    1.776373122
   41 GLN   CA       433    0.440400000    0.439000000    1.926500000
   41 GLN   CB       434    0.506100000    0.342400000    1.829900000
   41 GLN   CG       435    0.396600000    0.268100000    1.751200000
   41 GLN   CD       436    0.425700000    0.139400000    1.692300000
   41 GLN   OE1      437    0.524700000    0.103800000    1.630500000
   41 GLN   NE2      438    0.335100000    0.042800000    1.686000000
   41 GLN   HE21     439    0.358562292   -0.045129243    1.644551608
   41 GLN   HE22     440    0.243305794    0.057872039    1.722696831
   41 GLN   C        441    0.539400000    0.483100000    2.031500000
   41 GLN   O        442    0.598400000    0.397500000    2.098000000
   42 ALA   N        443    0.559200000    0.612900000    2.051800000
   42 ALA   H        444    0.503285518    0.679905507    2.002975491
   42 ALA   CA       445    0.661700000    0.658200000    2.144600000
   42 ALA   CB       446    0.665200000    0.809800000    2.144300000
   42 ALA   C        447    0.630400000    0.608900000    2.285100000
   42 ALA   O        448    0.519100000    0.618100000    2.333200000
   43 THR   N        449    0.737000000    0.565400000    2.354100000
   43 THR   H        450    0.825359838    0.561074007    2.307475707
   43 THR   CA       451    0.730100000    0.524000000    2.494300000
   43 THR   CB       452    0.719600000    0.376400000    2.526000000
   43 THR   OG1      453    0.837000000    0.316600000    2.467900000
   43 THR   HG1      454    0.836401664    0.218129443    2.485312395
   43 THR   CG2      455    0.595500000    0.309200000    2.473700000
   43 THR   C        456    0.851700000    0.579500000    2.565200000
   43 THR   O        457    0.961200000    0.579300000    2.511700000
   44 ASN   N        458    0.834800000    0.625500000    2.684700000
   44 ASN   H        459    0.741996141    0.629396801    2.721744010
   44 ASN   CA       460    0.947000000    0.672800000    2.769400000
   44 ASN   CB       461    0.944900000    0.825900000    2.786100000
   44 ASN   CG       462    1.061100000    0.871500000    2.872700000
   44 ASN   OD1      463    1.171500000    0.838500000    2.852100000
   44 ASN   ND2      464    1.021700000    0.927800000    2.986100000
   44 ASN   HD21     465    1.089522257    0.961764209    3.051265742
   44 ASN   HD22     466    0.924163347    0.936295699    3.006457418
   44 ASN   C        467    0.930000000    0.604500000    2.905000000
   44 ASN   O        468    0.835000000    0.627300000    2.974900000
   45 ARG   N        469    1.023200000    0.516600000    2.936000000
   45 ARG   H        470    1.099998393    0.503495739    2.873308013
   45 ARG   CA       471    1.018100000    0.437300000    3.059400000
   45 ARG   CB       472    1.074800000    0.299000000    3.027700000
   45 ARG   CG       473    0.996200000    0.226800000    2.920500000
   45 ARG   CD       474    1.024400000    0.080000000    2.896700000
   45 ARG   NE       475    0.917500000    0.010800000    2.816600000
   45 ARG   HE       476    0.845196108   -0.035753743    2.867638183
   45 ARG   CZ       477    0.911000000    0.006300000    2.689200000
   45 ARG   NH1      478    1.001700000    0.067900000    2.612600000
   45 ARG   HH11     479    0.994608007    0.063015476    2.512971465
   45 ARG   HH12     480    1.076605936    0.118841178    2.654956783
   45 ARG   NH2      481    0.805900000   -0.047200000    2.628800000
   45 ARG   HH21     482    0.801799553   -0.050226625    2.528929955
   45 ARG   HH22     483    0.730680074   -0.084550535    2.683085360
   45 ARG   C        484    1.097400000    0.510600000    3.167400000
   45 ARG   O        485    1.217700000    0.525700000    3.153600000
   46 ASN   N        486    1.030200000    0.556500000    3.270700000
   46 ASN   H        487    0.932740037    0.535179201    3.277554135
   46 ASN   CA       488    1.091100000    0.636700000    3.375200000
   46 ASN   CB       489    0.988700000    0.734800000    3.430300000
   46 ASN   CG       490    0.932300000    0.822400000    3.327300000
   46 ASN   OD1      491    1.012900000    0.893400000    3.261200000
   46 ASN   ND2      492    0.806500000    0.821900000    3.299100000
   46 ASN   HD21     493    0.770895065    0.882849302    3.228265890
   46 ASN   HD22     494    0.744527281    0.760562872    3.348060585
   46 ASN   C        495    1.146400000    0.551100000    3.487200000
   46 ASN   O        496    1.107400000    0.439900000    3.508500000
   47 THR   N        497    1.238100000    0.608200000    3.567800000
   47 THR   H        498    1.266639865    0.702176260    3.548986741
   47 THR   CA       499    1.297100000    0.538800000    3.680800000
   47 THR   CB       500    1.429400000    0.599300000    3.719700000
   47 THR   OG1      501    1.406100000    0.728600000    3.767600000
   47 THR   HG1      502    1.492939846    0.770565241    3.794015142
   47 THR   CG2      503    1.529400000    0.597000000    3.603000000
   47 THR   C        504    1.207600000    0.525400000    3.799200000
   47 THR   O        505    1.240400000    0.449000000    3.885600000
   48 ASP   N        506    1.094900000    0.597300000    3.804200000
   48 ASP   H        507    1.076900336    0.660853165    3.729119994
   48 ASP   CA       508    0.999500000    0.589700000    3.908200000
   48 ASP   CB       509    0.932200000    0.726700000    3.927200000
   48 ASP   CG       510    0.840000000    0.766500000    3.813700000
   48 ASP   OD1      511    0.823600000    0.689700000    3.717900000
   48 ASP   OD2      512    0.779700000    0.875900000    3.823000000
   48 ASP   C        513    0.896400000    0.481400000    3.896300000
   48 ASP   O        514    0.801100000    0.465500000    3.969800000
   49 GLY   N        515    0.914300000    0.397700000    3.789300000
   49 GLY   H        516    0.990132780    0.415964582    3.726723690
   49 GLY   CA       517    0.828600000    0.284000000    3.762500000
   49 GLY   C        518    0.715700000    0.315400000    3.666700000
   49 GLY   O        519    0.643000000    0.223800000    3.629000000
   50 SER   N        520    0.697600000    0.439900000    3.632700000
   50 SER   H        521    0.757753381    0.509724560    3.671508525
   50 SER   CA       522    0.593000000    0.480900000    3.540300000
   50 SER   CB       523    0.534000000    0.615100000    3.577000000
   50 SER   OG       524    0.620300000    0.723100000    3.547000000
   50 SER   HG       525    0.576497861    0.809098231    3.573185435
   50 SER   C        526    0.648300000    0.488600000    3.399200000
   50 SER   O        527    0.771600000    0.491800000    3.377700000
   51 THR   N        528    0.560000000    0.493300000    3.302200000
   51 THR   H        529    0.463307763    0.490526722    3.327555872
   51 THR   CA       530    0.592000000    0.502200000    3.161200000
   51 THR   CB       531    0.577800000    0.366700000    3.094600000
   51 THR   OG1      532    0.668700000    0.274600000    3.155900000
   51 THR   HG1      533    0.659825230    0.184993514    3.112403838
   51 THR   CG2      534    0.606700000    0.366100000    2.946200000
   51 THR   C        535    0.499200000    0.606400000    3.098900000
   51 THR   O        536    0.383600000    0.615200000    3.134700000
   52 ASP   N        537    0.555000000    0.680400000    3.004000000
   52 ASP   H        538    0.652936113    0.670562616    2.986343737
   52 ASP   CA       539    0.478200000    0.775700000    2.924500000
   52 ASP   CB       540    0.558600000    0.904900000    2.905700000
   52 ASP   CG       541    0.603600000    0.965800000    3.034100000
   52 ASP   OD1      542    0.527000000    0.974800000    3.126400000
   52 ASP   OD2      543    0.725800000    1.000300000    3.038100000
   52 ASP   C        544    0.450600000    0.714000000    2.789600000
   52 ASP   O        545    0.541200000    0.662400000    2.723100000
   53 TYR   N        546    0.323600000    0.718700000    2.746000000
   53 TYR   H        547    0.257867697    0.775030878    2.796060928
   53 TYR   CA       548    0.277900000    0.645800000    2.629800000
   53 TYR   CB       549    0.168000000    0.546100000    2.670300000
   53 TYR   CG       550    0.214500000    0.432700000    2.758400000
   53 TYR   CD1      551    0.258200000    0.315700000    2.700800000
   53 TYR   HD1      552    0.259641688    0.308633207    2.592038877
   53 TYR   CD2      553    0.213300000    0.438900000    2.895000000
   53 TYR   HD2      554    0.179155109    0.529843434    2.944441058
   53 TYR   CE1      555    0.300400000    0.206600000    2.774600000
   53 TYR   HE1      556    0.334847134    0.115579890    2.725510952
   53 TYR   CE2      557    0.254800000    0.331400000    2.971100000
   53 TYR   HE2      558    0.253248502    0.338777851    3.079838954
   53 TYR   CZ       559    0.297600000    0.216400000    2.912300000
   53 TYR   OH       560    0.342100000    0.106400000    2.984800000
   53 TYR   HH       561    0.335120244    0.125863193    3.082638986
   53 TYR   C        562    0.218700000    0.734800000    2.521900000
   53 TYR   O        563    0.128500000    0.813900000    2.546400000
   54 GLY   N        564    0.263300000    0.709000000    2.399300000
   54 GLY   H        565    0.346695392    0.654701082    2.389459462
   54 GLY   CA       566    0.197700000    0.755200000    2.280700000
   54 GLY   C        567    0.229000000    0.896000000    2.239500000
   54 GLY   O        568    0.321800000    0.962300000    2.288600000
   55 ILE   N        569    0.148100000    0.944500000    2.145600000
   55 ILE   H        570    0.067599008    0.891136944    2.119677528
   55 ILE   CA       571    0.171500000    1.071300000    2.079200000
   55 ILE   CB       572    0.073000000    1.085500000    1.962900000
   55 ILE   CG1      573    0.123700000    1.189100000    1.860800000
   55 ILE   CG2      574   -0.067700000    1.106900000    2.008300000
   55 ILE   CD       575    0.060000000    1.175800000    1.725500000
   55 ILE   C        576    0.171900000    1.189200000    2.173000000
   55 ILE   O        577    0.239800000    1.289400000    2.146300000
   56 LEU   N        578    0.098300000    1.180800000    2.284800000
   56 LEU   H        579    0.043006420    1.098818265    2.299686743
   56 LEU   CA       580    0.095500000    1.286200000    2.385600000
   56 LEU   CB       581   -0.046200000    1.335400000    2.407800000
   56 LEU   CG       582   -0.099700000    1.425300000    2.296800000
   56 LEU   CD1      583   -0.248500000    1.444300000    2.314100000
   56 LEU   CD2      584   -0.027200000    1.559500000    2.295500000
   56 LEU   C        585    0.163000000    1.244900000    2.516500000
   56 LEU   O        586    0.155300000    1.316200000    2.614800000
   57 GLN   N        587    0.235300000    1.132800000    2.516100000
   57 GLN   H        588    0.230561715    1.073022906    2.436073456
   57 GLN   CA       589    0.320900000    1.093800000    2.627400000
   57 GLN   CB       590    0.450900000    1.172800000    2.630600000
   57 GLN   CG       591    0.541100000    1.137200000    2.512000000
   57 GLN   CD       592    0.605800000    1.002800000    2.531500000
   57 GLN   OE1      593    0.703600000    0.985800000    2.602200000
   57 GLN   NE2      594    0.544900000    0.901900000    2.470200000
   57 GLN   HE21     595    0.581514328    0.809179116    2.478088512
   57 GLN   HE22     596    0.462442146    0.918666665    2.416166850
   57 GLN   C        597    0.246300000    1.100800000    2.760600000
   57 GLN   O        598    0.288800000    1.160000000    2.857300000
   58 ILE   N        599    0.133900000    1.029600000    2.764700000
   58 ILE   H        600    0.108096200    0.976266079    2.684141594
   58 ILE   CA       601    0.046600000    1.026000000    2.881800000
   58 ILE   CB       602   -0.095700000    0.996800000    2.835700000
   58 ILE   CG1      603   -0.150000000    1.118900000    2.760600000
   58 ILE   CG2      604   -0.185100000    0.958000000    2.952800000
   58 ILE   CD       605   -0.281000000    1.094400000    2.688700000
   58 ILE   C        606    0.101200000    0.923900000    2.981300000
   58 ILE   O        607    0.136300000    0.811000000    2.945800000
   59 ASN   N        608    0.110900000    0.966300000    3.107700000
   59 ASN   H        609    0.069954267    1.053813443    3.133484574
   59 ASN   CA       610    0.180600000    0.886600000    3.209200000
   59 ASN   CB       611    0.241300000    0.987800000    3.309600000
   59 ASN   CG       612    0.326400000    0.922000000    3.415800000
   59 ASN   OD1      613    0.282600000    0.894700000    3.526900000
   59 ASN   ND2      614    0.450900000    0.896500000    3.381100000
   59 ASN   HD21     615    0.513070940    0.853051755    3.446269198
   59 ASN   HD22     616    0.483235669    0.920591473    3.289590408
   59 ASN   C        617    0.091700000    0.787800000    3.278700000
   59 ASN   O        618   -0.024300000    0.812300000    3.311100000
   60 SER   N        619    0.151100000    0.672900000    3.310200000
   60 SER   H        620    0.249495649    0.665721776    3.293866922
   60 SER   CA       621    0.084000000    0.557600000    3.366300000
   60 SER   CB       622    0.159800000    0.431600000    3.333800000
   60 SER   OG       623    0.287500000    0.436000000    3.398200000
   60 SER   HG       624    0.338441215    0.352586394    3.377053773
   60 SER   C        625    0.059900000    0.563000000    3.516800000
   60 SER   O        626   -0.007800000    0.471900000    3.569200000
   61 ARG   N        627    0.107200000    0.663400000    3.589600000
   61 ARG   H        628    0.165491021    0.732849448    3.547422624
   61 ARG   CA       629    0.073800000    0.672100000    3.731600000
   61 ARG   CB       630    0.173900000    0.755600000    3.806700000
   61 ARG   CG       631    0.151800000    0.746100000    3.955100000
   61 ARG   CD       632    0.244400000    0.838900000    4.033100000
   61 ARG   NE       633    0.380500000    0.808100000    4.004800000
   61 ARG   HE       634    0.419611724    0.863448826    3.931269186
   61 ARG   CZ       635    0.465400000    0.721000000    4.056300000
   61 ARG   NH1      636    0.422200000    0.640400000    4.152700000
   61 ARG   HH11     637    0.484310226    0.573489260    4.193507753
   61 ARG   HH12     638    0.327577825    0.646651872    4.184442056
   61 ARG   NH2      639    0.589700000    0.713500000    4.011200000
   61 ARG   HH21     640    0.653330230    0.647268228    4.050754346
   61 ARG   HH22     641    0.619922531    0.774068896    3.937592885
   61 ARG   C        642   -0.068600000    0.721600000    3.748600000
   61 ARG   O        643   -0.144700000    0.662200000    3.821300000
   62 TRP   N        644   -0.106000000    0.829000000    3.682900000
   62 TRP   H        645   -0.043188485    0.873379822    3.618984861
   62 TRP   CA       646   -0.240700000    0.883400000    3.704000000
   62 TRP   CB       647   -0.250100000    1.033600000    3.719200000
   62 TRP   CG       648   -0.200500000    1.086500000    3.852000000
   62 TRP   CD1      649   -0.125000000    1.026000000    3.945100000
   62 TRP   HD1      650   -0.091010620    0.922645960    3.938492096
   62 TRP   CD2      651   -0.223000000    1.217100000    3.899800000
   62 TRP   NE1      652   -0.096000000    1.109500000    4.048900000
   62 TRP   HE1      653   -0.040370982    1.087702073    4.129088919
   62 TRP   CE2      654   -0.156900000    1.227600000    4.022700000
   62 TRP   CE3      655   -0.291800000    1.328600000    3.848400000
   62 TRP   HE3      656   -0.341949259    1.322724313    3.751800165
   62 TRP   CZ2      657   -0.163000000    1.346900000    4.094500000
   62 TRP   HZ2      658   -0.112195292    1.353937442    4.190678771
   62 TRP   CZ3      659   -0.295000000    1.444600000    3.921200000
   62 TRP   HZ3      660   -0.348158199    1.530726672    3.880735172
   62 TRP   CH2      661   -0.232000000    1.456300000    4.046400000
   62 TRP   HH2      662   -0.237504545    1.548890757    4.103650780
   62 TRP   C        663   -0.340200000    0.839100000    3.598100000
   62 TRP   O        664   -0.457600000    0.831300000    3.631200000
   63 TRP   N        665   -0.299800000    0.818400000    3.471800000
   63 TRP   H        666   -0.204496102    0.795611714    3.451853545
   63 TRP   CA       667   -0.397700000    0.829800000    3.364100000
   63 TRP   CB       668   -0.347100000    0.929600000    3.257800000
   63 TRP   CG       669   -0.319500000    1.061500000    3.319000000
   63 TRP   CD1      670   -0.197900000    1.118000000    3.335500000
   63 TRP   HD1      671   -0.103648482    1.074934440    3.301691586
   63 TRP   CD2      672   -0.415800000    1.151400000    3.378800000
   63 TRP   NE1      673   -0.210900000    1.237900000    3.401300000
   63 TRP   HE1      674   -0.135447552    1.298880543    3.425554926
   63 TRP   CE2      675   -0.342800000    1.261000000    3.428500000
   63 TRP   CE3      676   -0.552900000    1.153500000    3.390700000
   63 TRP   HE3      677   -0.611143762    1.070968610    3.349745955
   63 TRP   CZ2      678   -0.405300000    1.367400000    3.493100000
   63 TRP   HZ2      679   -0.348155033    1.451432545    3.532520605
   63 TRP   CZ3      680   -0.618400000    1.257700000    3.453300000
   63 TRP   HZ3      681   -0.727051157    1.258324705    3.461991140
   63 TRP   CH2      682   -0.542000000    1.361900000    3.505000000
   63 TRP   HH2      683   -0.592972113    1.442812038    3.557307608
   63 TRP   C        684   -0.438900000    0.700900000    3.300100000
   63 TRP   O        685   -0.555500000    0.686000000    3.260200000
   64 CYS1  N        686   -0.349800000    0.604600000    3.282600000
   64 CYS1  H        687   -0.256348899    0.618209233    3.315488913
   64 CYS1  CA       688   -0.384800000    0.477200000    3.215600000
   64 CYS1  CB       689   -0.335300000    0.475300000    3.071100000
   64 CYS1  SG       690   -0.154300000    0.489300000    3.050700000
   64 CYS1  C        691   -0.324900000    0.365300000    3.297200000
   64 CYS1  O        692   -0.230000000    0.387400000    3.372800000
   65 ASN   N        693   -0.376000000    0.245800000    3.277600000
   65 ASN   H        694   -0.449641548    0.234759573    3.210853979
   65 ASN   CA       695   -0.328400000    0.129200000    3.350300000
   65 ASN   CB       696   -0.450500000    0.043500000    3.387900000
   65 ASN   CG       697   -0.408100000   -0.075700000    3.470700000
   65 ASN   OD1      698   -0.310500000   -0.069600000    3.546000000
   65 ASN   ND2      699   -0.488700000   -0.177900000    3.460500000
   65 ASN   HD21     700   -0.469637018   -0.261880712    3.511331513
   65 ASN   HD22     701   -0.569498268   -0.172199022    3.401855830
   65 ASN   C        702   -0.234000000    0.045600000    3.266200000
   65 ASN   O        703   -0.274200000   -0.007000000    3.160400000
   66 ASP   N        704   -0.110800000    0.027600000    3.313700000
   66 ASP   H        705   -0.080258523    0.079695361    3.393407538
   66 ASP   CA       706   -0.019100000   -0.068600000    3.249600000
   66 ASP   CB       707    0.106300000   -0.001900000    3.196400000
   66 ASP   CG       708    0.204300000    0.051800000    3.296400000
   66 ASP   OD1      709    0.184600000    0.031400000    3.418100000
   66 ASP   OD2      710    0.301300000    0.114700000    3.250200000
   66 ASP   C        711    0.010100000   -0.185100000    3.338400000
   66 ASP   O        712    0.091000000   -0.272300000    3.299800000
   67 GLY   N        713   -0.046200000   -0.193200000    3.457600000
   67 GLY   H        714   -0.106213172   -0.118963071    3.487387539
   67 GLY   CA       715   -0.024400000   -0.306400000    3.548000000
   67 GLY   C        716    0.107100000   -0.309900000    3.619300000
   67 GLY   O        717    0.134000000   -0.402900000    3.696200000
   68 ARG   N        718    0.197800000   -0.219200000    3.594300000
   68 ARG   H        719    0.172176064   -0.141484006    3.536822716
   68 ARG   CA       720    0.332800000   -0.224800000    3.644900000
   68 ARG   CB       721    0.429200000   -0.248100000    3.527700000
   68 ARG   CG       722    0.402900000   -0.376800000    3.449900000
   68 ARG   CD       723    0.512300000   -0.406700000    3.345300000
   68 ARG   NE       724    0.495900000   -0.311400000    3.240000000
   68 ARG   HE       725    0.409928649   -0.325022660    3.190772468
   68 ARG   CZ       726    0.564000000   -0.211300000    3.191500000
   68 ARG   NH1      727    0.689000000   -0.180100000    3.224300000
   68 ARG   HH11     728    0.733615981   -0.101264733    3.181939466
   68 ARG   HH12     729    0.738408112   -0.235466856    3.291332453
   68 ARG   NH2      730    0.502900000   -0.138100000    3.097300000
   68 ARG   HH21     731    0.550011420   -0.060011241    3.056279764
   68 ARG   HH22     732    0.410203101   -0.161575713    3.068039519
   68 ARG   C        733    0.363900000   -0.100700000    3.726700000
   68 ARG   O        734    0.476600000   -0.094600000    3.779200000
   69 THR   N        735    0.279500000   -0.001600000    3.731300000
   69 THR   H        736    0.187849702   -0.014330861    3.693377078
   69 THR   CA       737    0.313900000    0.125900000    3.789300000
   69 THR   CB       738    0.254400000    0.238600000    3.702600000
   69 THR   OG1      739    0.304200000    0.225000000    3.568500000
   69 THR   HG1      740    0.266225563    0.297673027    3.511258640
   69 THR   CG2      741    0.303100000    0.372700000    3.754200000
   69 THR   C        742    0.259000000    0.140400000    3.929700000
   69 THR   O        743    0.140700000    0.122500000    3.950800000
   70 PRO   N        744    0.344400000    0.172500000    4.029500000
   70 PRO   CA       745    0.293700000    0.192400000    4.164400000
   70 PRO   CB       746    0.418800000    0.217000000    4.249500000
   70 PRO   CG       747    0.532100000    0.165600000    4.167000000
   70 PRO   CD       748    0.489200000    0.184600000    4.023300000
   70 PRO   C        749    0.198200000    0.309500000    4.171800000
   70 PRO   O        750    0.218600000    0.411200000    4.103800000
   71 GLY   N        751    0.096700000    0.304800000    4.255400000
   71 GLY   H        752    0.079139601    0.219996146    4.305399387
   71 GLY   CA       753    0.008400000    0.419900000    4.277700000
   71 GLY   C        754   -0.090600000    0.448000000    4.167900000
   71 GLY   O        755   -0.137900000    0.560000000    4.160400000
   72 SER   N        756   -0.115400000    0.353400000    4.083400000
   72 SER   H        757   -0.076805097    0.262492524    4.099092810
   72 SER   CA       758   -0.198600000    0.376300000    3.965400000
   72 SER   CB       759   -0.206800000    0.239400000    3.889000000
   72 SER   OG       760   -0.297100000    0.248100000    3.781600000
   72 SER   HG       761   -0.301077063    0.160177111    3.734126338
   72 SER   C        762   -0.337300000    0.424100000    4.002300000
   72 SER   O        763   -0.408300000    0.358500000    4.081800000
   73 ARG   N        764   -0.383300000    0.527500000    3.935800000
   73 ARG   H        765   -0.321233962    0.572844075    3.871833432
   73 ARG   CA       766   -0.519000000    0.581300000    3.948500000
   73 ARG   CB       767   -0.518400000    0.730700000    3.969500000
   73 ARG   CG       768   -0.438100000    0.777700000    4.085500000
   73 ARG   CD       769   -0.450100000    0.922800000    4.113900000
   73 ARG   NE       770   -0.353100000    0.961000000    4.214700000
   73 ARG   HE       771   -0.281806781    0.895064715    4.238570800
   73 ARG   CZ       772   -0.353100000    1.076700000    4.276500000
   73 ARG   NH1      773   -0.451600000    1.161400000    4.259000000
   73 ARG   HH11     774   -0.450888648    1.249414494    4.306465174
   73 ARG   HH12     775   -0.527454940    1.138001359    4.198184445
   73 ARG   NH2      776   -0.261500000    1.101900000    4.369100000
   73 ARG   HH21     777   -0.261169787    1.189986411    4.416435771
   73 ARG   HH22     778   -0.192784819    1.032808611    4.391563389
   73 ARG   C        779   -0.606800000    0.547900000    3.830000000
   73 ARG   O        780   -0.730600000    0.549900000    3.842900000
   74 ASN   N        781   -0.549700000    0.527400000    3.712700000
   74 ASN   H        782   -0.449911073    0.531592754    3.707741076
   74 ASN   CA       783   -0.622700000    0.499200000    3.590700000
   74 ASN   CB       784   -0.663600000    0.354000000    3.581900000
   74 ASN   CG       785   -0.710000000    0.315400000    3.443900000
   74 ASN   OD1      786   -0.688300000    0.387200000    3.346200000
   74 ASN   ND2      787   -0.771400000    0.198800000    3.433200000
   74 ASN   HD21     788   -0.804495941    0.167709211    3.344104425
   74 ASN   HD22     789   -0.784744631    0.141699091    3.514202512
   74 ASN   C        790   -0.743000000    0.591800000    3.569500000
   74 ASN   O        791   -0.854400000    0.545900000    3.546100000
   75 LEU   N        792   -0.719000000    0.721700000    3.569400000
   75 LEU   H        793   -0.624624917    0.754334769    3.574721235
   75 LEU   CA       794   -0.827300000    0.817600000    3.561700000
   75 LEU   CB       795   -0.785700000    0.954500000    3.609200000
   75 LEU   CG       796   -0.739900000    0.958100000    3.755200000
   75 LEU   CD1      797   -0.691100000    1.099700000    3.790000000
   75 LEU   CD2      798   -0.847700000    0.913000000    3.850300000
   75 LEU   C        799   -0.892100000    0.823500000    3.424500000
   75 LEU   O        800   -1.007800000    0.865200000    3.413200000
   76 CYS1  N        801   -0.820800000    0.784900000    3.317300000
   76 CYS1  H        802   -0.724165761    0.761680308    3.328375634
   76 CYS1  CA       803   -0.881600000    0.776300000    3.185600000
   76 CYS1  CB       804   -0.778500000    0.795900000    3.074000000
   76 CYS1  SG       805   -0.724500000    0.969800000    3.074300000
   76 CYS1  C        806   -0.955700000    0.645600000    3.163500000
   76 CYS1  O        807   -1.021900000    0.627300000    3.061700000
   77 ASN   N        808   -0.942000000    0.549800000    3.256500000
   77 ASN   H        809   -0.881009420    0.566820545    3.333897999
   77 ASN   CA       810   -1.011500000    0.422900000    3.249900000
   77 ASN   CB       811   -1.161700000    0.436800000    3.265700000
   77 ASN   CG       812   -1.227600000    0.309300000    3.300300000
   77 ASN   OD1      813   -1.165700000    0.214600000    3.348900000
   77 ASN   ND2      814   -1.356900000    0.298000000    3.268600000
   77 ASN   HD21     815   -1.406397537    0.213733678    3.289793885
   77 ASN   HD22     816   -1.404178179    0.373808737    3.223679969
   77 ASN   C        817   -0.978200000    0.346200000    3.122400000
   77 ASN   O        818   -1.067600000    0.295200000    3.054300000
   78 ILE   N        819   -0.849800000    0.332400000    3.093500000
   78 ILE   H        820   -0.781495807    0.370607245    3.155747439
   78 ILE   CA       821   -0.806000000    0.264000000    2.975100000
   78 ILE   CB       822   -0.784500000    0.355900000    2.854900000
   78 ILE   CG1      823   -0.692900000    0.473300000    2.890700000
   78 ILE   CG2      824   -0.910900000    0.398100000    2.788300000
   78 ILE   CD       825   -0.640700000    0.548700000    2.771900000
   78 ILE   C        826   -0.673900000    0.192700000    3.001600000
   78 ILE   O        827   -0.590800000    0.242300000    3.078200000
   79 PRO   N        828   -0.649700000    0.083600000    2.930700000
   79 PRO   CA       829   -0.514900000    0.027300000    2.930100000
   79 PRO   CB       830   -0.532100000   -0.104800000    2.851600000
   79 PRO   CG       831   -0.654000000   -0.082200000    2.762300000
   79 PRO   CD       832   -0.742500000    0.010900000    2.841700000
   79 PRO   C        833   -0.422600000    0.122000000    2.856600000
   79 PRO   O        834   -0.458500000    0.180700000    2.755000000
   80 CYS2  N        835   -0.298300000    0.133500000    2.904400000
   80 CYS2  H        836   -0.270693555    0.081510596    2.985239261
   80 CYS2  CA       837   -0.203600000    0.221500000    2.838800000
   80 CYS2  CB       838   -0.072200000    0.231400000    2.914000000
   80 CYS2  SG       839   -0.087000000    0.300900000    3.081400000
   80 CYS2  C        840   -0.175300000    0.179600000    2.694300000
   80 CYS2  O        841   -0.144500000    0.263000000    2.610600000
   81 SER   N        842   -0.187600000    0.052400000    2.663500000
   81 SER   H        843   -0.211739983   -0.013726473    2.734525001
   81 SER   CA       844   -0.166200000    0.006700000    2.525800000
   81 SER   CB       845   -0.177400000   -0.145200000    2.516500000
   81 SER   OG       846   -0.304100000   -0.187100000    2.552200000
   81 SER   HG       847   -0.309440512   -0.286730875    2.545479308
   81 SER   C        848   -0.261200000    0.071400000    2.429200000
   81 SER   O        849   -0.226900000    0.082800000    2.310400000
   82 ALA   N        850   -0.379500000    0.114200000    2.471900000
   82 ALA   H        851   -0.405621185    0.098983861    2.567221313
   82 ALA   CA       852   -0.472400000    0.183200000    2.382200000
   82 ALA   CB       853   -0.603900000    0.209300000    2.451500000
   82 ALA   C        854   -0.413100000    0.314700000    2.331900000
   82 ALA   O        855   -0.455100000    0.367000000    2.228500000
   83 LEU   N        856   -0.318700000    0.370700000    2.405600000
   83 LEU   H        857   -0.289950149    0.324062559    2.489256411
   83 LEU   CA       858   -0.254100000    0.497400000    2.371100000
   83 LEU   CB       859   -0.198000000    0.563900000    2.494800000
   83 LEU   CG       860   -0.300800000    0.596700000    2.600800000
   83 LEU   CD1      861   -0.228400000    0.644300000    2.728500000
   83 LEU   CD2      862   -0.398300000    0.697300000    2.554100000
   83 LEU   C        863   -0.143500000    0.480800000    2.269400000
   83 LEU   O        864   -0.085200000    0.579300000    2.229000000
   84 LEU   N        865   -0.114000000    0.357200000    2.226200000
   84 LEU   H        866   -0.166615585    0.281098844    2.264150156
   84 LEU   CA       867   -0.011300000    0.325800000    2.128400000
   84 LEU   CB       868    0.082300000    0.218500000    2.179700000
   84 LEU   CG       869    0.157000000    0.254800000    2.307700000
   84 LEU   CD1      870    0.239100000    0.132000000    2.353700000
   84 LEU   CD2      871    0.247200000    0.372200000    2.293800000
   84 LEU   C        872   -0.073300000    0.283900000    1.997000000
   84 LEU   O        873   -0.000300000    0.241200000    1.907000000
   85 SER   N        874   -0.198000000    0.311800000    1.973600000
   85 SER   H        875   -0.251604236    0.352174046    2.047738534
   85 SER   CA       876   -0.264700000    0.288100000    1.846500000
   85 SER   CB       877   -0.415700000    0.301800000    1.873400000
   85 SER   OG       878   -0.472800000    0.236800000    1.762500000
   85 SER   HG       879   -0.572492353    0.239757792    1.769758522
   85 SER   C        880   -0.223400000    0.390000000    1.737700000
   85 SER   O        881   -0.189400000    0.500600000    1.768000000
   86 SER   N        882   -0.243500000    0.353700000    1.611500000
   86 SER   H        883   -0.270949014    0.259397649    1.592695261
   86 SER   CA       884   -0.227500000    0.444200000    1.500500000
   86 SER   CB       885   -0.205900000    0.374200000    1.366200000
   86 SER   OG       886   -0.321000000    0.300200000    1.331700000
   86 SER   HG       887   -0.306334957    0.254676655    1.243878809
   86 SER   C        888   -0.338400000    0.546800000    1.486700000
   86 SER   O        889   -0.314000000    0.653800000    1.438300000
   87 ASP   N        890   -0.456100000    0.515100000    1.535700000
   87 ASP   H        891   -0.468076726    0.420267788    1.565083832
   87 ASP   CA       892   -0.569100000    0.601600000    1.551600000
   87 ASP   CB       893   -0.699300000    0.513000000    1.561500000
   87 ASP   CG       894   -0.822300000    0.584900000    1.609100000
   87 ASP   OD1      895   -0.852600000    0.694500000    1.561900000
   87 ASP   OD2      896   -0.895600000    0.505700000    1.668500000
   87 ASP   C        897   -0.552900000    0.682100000    1.683100000
   87 ASP   O        898   -0.525000000    0.622100000    1.787500000
   88 ILE   N        899   -0.573800000    0.809900000    1.682900000
   88 ILE   H        900   -0.610260872    0.852185494    1.599938914
   88 ILE   CA       901   -0.546800000    0.894200000    1.797200000
   88 ILE   CB       902   -0.499000000    1.035500000    1.756100000
   88 ILE   CG1      903   -0.607000000    1.118600000    1.687200000
   88 ILE   CG2      904   -0.372400000    1.027100000    1.675300000
   88 ILE   CD       905   -0.579600000    1.266000000    1.670900000
   88 ILE   C        906   -0.661600000    0.909600000    1.893900000
   88 ILE   O        907   -0.648600000    0.975500000    1.994600000
   89 THR   N        908   -0.773000000    0.840100000    1.869500000
   89 THR   H        909   -0.774123587    0.770831358    1.797384864
   89 THR   CA       910   -0.892300000    0.865400000    1.947900000
   89 THR   CB       911   -1.003000000    0.773300000    1.899900000
   89 THR   OG1      912   -1.036500000    0.817100000    1.764100000
   89 THR   HG1      913   -1.109459832    0.759363260    1.727448509
   89 THR   CG2      914   -1.132200000    0.793200000    1.980700000
   89 THR   C        915   -0.872500000    0.846400000    2.098300000
   89 THR   O        916   -0.911400000    0.930500000    2.177500000
   90 ALA   N        917   -0.809200000    0.736300000    2.141300000
   90 ALA   H        918   -0.773277180    0.669950461    2.075670055
   90 ALA   CA       919   -0.793100000    0.714000000    2.285000000
   90 ALA   CB       920   -0.738000000    0.577300000    2.315700000
   90 ALA   C        921   -0.703600000    0.819000000    2.348900000
   90 ALA   O        922   -0.728100000    0.866300000    2.460100000
   91 SER   N        923   -0.596100000    0.858000000    2.278900000
   91 SER   H        924   -0.574956234    0.814073776    2.191587756
   91 SER   CA       925   -0.510000000    0.964000000    2.329400000
   91 SER   CB       926   -0.386000000    0.980200000    2.242300000
   91 SER   OG       927   -0.297000000    0.870400000    2.257100000
   91 SER   HG       928   -0.216967907    0.884202330    2.198753108
   91 SER   C        929   -0.582200000    1.096000000    2.340600000
   91 SER   O        930   -0.565700000    1.167600000    2.438000000
   92 VAL   N        931   -0.665900000    1.130600000    2.240600000
   92 VAL   H        932   -0.676353999    1.070496699    2.161364231
   92 VAL   CA       933   -0.740100000    1.253500000    2.247500000
   92 VAL   CB       934   -0.812500000    1.284800000    2.115000000
   92 VAL   CG1      935   -0.913800000    1.397600000    2.131400000
   92 VAL   CG2      936   -0.711200000    1.317400000    2.007800000
   92 VAL   C        937   -0.843000000    1.249000000    2.361600000
   92 VAL   O        938   -0.858700000    1.345800000    2.436200000
   93 ASN   N        939   -0.913200000    1.137600000    2.375700000
   93 ASN   H        940   -0.898468068    1.060431706    2.313828968
   93 ASN   CA       941   -1.012500000    1.128600000    2.482700000
   93 ASN   CB       942   -1.090400000    0.996900000    2.475600000
   93 ASN   CG       943   -1.186900000    0.988000000    2.360900000
   93 ASN   OD1      944   -1.221900000    1.091700000    2.304400000
   93 ASN   ND2      945   -1.223600000    0.867100000    2.321800000
   93 ASN   HD21     946   -1.287701900    0.856442671    2.245791002
   93 ASN   HD22     947   -1.187246633    0.786345956    2.368245851
   93 ASN   C        948   -0.947700000    1.142400000    2.618700000
   93 ASN   O        949   -1.003000000    1.208000000    2.708500000
   94 CYS2  N        950   -0.832900000    1.082200000    2.636400000
   94 CYS2  H        951   -0.792640005    1.029103395    2.561835375
   94 CYS2  CA       952   -0.763400000    1.092000000    2.763900000
   94 CYS2  CB       953   -0.663700000    0.980900000    2.776200000
   94 CYS2  SG       954   -0.577000000    0.971600000    2.935700000
   94 CYS2  C        955   -0.704700000    1.231600000    2.784200000
   94 CYS2  O        956   -0.714200000    1.287200000    2.895000000
   95 ALA   N        957   -0.652200000    1.294200000    2.681200000
   95 ALA   H        958   -0.644451779    1.247011847    2.593374928
   95 ALA   CA       959   -0.605400000    1.430900000    2.693500000
   95 ALA   CB       960   -0.544400000    1.477300000    2.560500000
   95 ALA   C        961   -0.716100000    1.525500000    2.734900000
   95 ALA   O        962   -0.694000000    1.616000000    2.816200000
   96 LYSH  N        963   -0.837700000    1.505700000    2.684200000
   96 LYSH  H        964   -0.851725326    1.432434911    2.617600323
   96 LYSH  CA       965   -0.950600000    1.588700000    2.723900000
   96 LYSH  CB       966   -1.076200000    1.553500000    2.644600000
   96 LYSH  CG       967   -1.071700000    1.601600000    2.501200000
   96 LYSH  CD       968   -1.194000000    1.553900000    2.424200000
   96 LYSH  CE       969   -1.199300000    1.601500000    2.283000000
   96 LYSH  NZ       970   -1.321600000    1.555600000    2.218300000
   96 LYSH  HZ1      971   -1.375540543    1.501893075    2.283153558
   96 LYSH  HZ2      972   -1.298309175    1.498928177    2.139269360
   96 LYSH  HZ3      973   -1.374910893    1.634539130    2.187860511
   96 LYSH  C        974   -0.977500000    1.569500000    2.872500000
   96 LYSH  O        975   -1.008700000    1.666000000    2.943400000
   97 LYSH  N        976   -0.965400000    1.447400000    2.922000000
   97 LYSH  H        977   -0.941445707    1.372397159    2.860349650
   97 LYSH  CA       978   -0.986100000    1.418200000    3.065300000
   97 LYSH  CB       979   -0.992500000    1.266500000    3.086300000
   97 LYSH  CG       980   -0.999800000    1.219200000    3.231200000
   97 LYSH  CD       981   -1.131800000    1.251500000    3.293700000
   97 LYSH  CE       982   -1.245000000    1.160200000    3.250900000
   97 LYSH  NZ       983   -1.372900000    1.192400000    3.323800000
   97 LYSH  HZ1      984   -1.357226753    1.268584614    3.386651045
   97 LYSH  HZ2      985   -1.403007859    1.112207886    3.375401760
   97 LYSH  HZ3      986   -1.443551944    1.217657953    3.257691464
   97 LYSH  C        987   -0.879600000    1.487600000    3.146700000
   97 LYSH  O        988   -0.909300000    1.533200000    3.259400000
   98 ILE   N        989   -0.754100000    1.485000000    3.104600000
   98 ILE   H        990   -0.733723820    1.438321604    3.018542237
   98 ILE   CA       991   -0.646700000    1.545500000    3.176000000
   98 ILE   CB       992   -0.509700000    1.521800000    3.105100000
   98 ILE   CG1      993   -0.476700000    1.373300000    3.114100000
   98 ILE   CG2      994   -0.400800000    1.608600000    3.165200000
   98 ILE   CD       995   -0.363500000    1.327200000    3.028400000
   98 ILE   C        996   -0.681000000    1.690800000    3.202100000
   98 ILE   O        997   -0.670900000    1.744800000    3.314200000
   99 VAL   N        998   -0.722200000    1.761000000    3.095600000
   99 VAL   H        999   -0.725180637    1.720527600    3.004204701
   99 VAL   CA      1000   -0.762400000    1.898900000    3.119200000
   99 VAL   CB      1001   -0.775900000    1.960800000    2.982400000
   99 VAL   CG1     1002   -0.833900000    2.101900000    3.004800000
   99 VAL   CG2     1003   -0.647000000    1.960100000    2.905800000
   99 VAL   C       1004   -0.888900000    1.913500000    3.199200000
   99 VAL   O       1005   -0.908900000    1.994000000    3.291500000
  100 SER   N       1006   -0.986400000    1.825400000    3.189300000
  100 SER   H       1007   -0.975452997    1.748756894    3.126007051
  100 SER   CA      1008   -1.108700000    1.834900000    3.266200000
  100 SER   CB      1009   -1.206500000    1.728400000    3.213800000
  100 SER   OG      1010   -1.254300000    1.756200000    3.087300000
  100 SER   HG      1011   -1.317098504    1.683825778    3.058693709
  100 SER   C       1012   -1.091500000    1.802400000    3.415600000
  100 SER   O       1013   -1.176800000    1.838300000    3.496900000
  101 ASP   N       1014   -0.987300000    1.731500000    3.449800000
  101 ASP   H       1015   -0.929048784    1.697126982    3.376143422
  101 ASP   CA      1016   -0.948500000    1.698000000    3.587700000
  101 ASP   CB      1017   -0.883600000    1.558300000    3.606800000
  101 ASP   CG      1018   -0.989700000    1.452300000    3.633600000
  101 ASP   OD1     1019   -1.105400000    1.482600000    3.658900000
  101 ASP   OD2     1020   -0.945100000    1.333200000    3.641000000
  101 ASP   C       1021   -0.868600000    1.806400000    3.652900000
  101 ASP   O       1022   -0.800500000    1.789600000    3.756700000
  102 GLY   N       1023   -0.886900000    1.929400000    3.605000000
  102 GLY   H       1024   -0.934339547    1.939990788    3.517608212
  102 GLY   CA      1025   -0.842100000    2.046200000    3.672400000
  102 GLY   C       1026   -0.700900000    2.079800000    3.632400000
  102 GLY   O       1027   -0.639600000    2.163900000    3.696200000
  103 ASN   N       1028   -0.643600000    2.023200000    3.531100000
  103 ASN   H       1029   -0.692426225    1.949927221    3.483696418
  103 ASN   CA      1030   -0.511700000    2.060900000    3.482800000
  103 ASN   CB      1031   -0.435900000    1.933000000    3.434600000
  103 ASN   CG      1032   -0.429100000    1.840300000    3.555800000
  103 ASN   OD1     1033   -0.348500000    1.877800000    3.640100000
  103 ASN   ND2     1034   -0.500400000    1.730200000    3.557000000
  103 ASN   HD21    1035   -0.496511830    1.668971441    3.635968004
  103 ASN   HD22    1036   -0.558642627    1.707495513    3.478946796
  103 ASN   C       1037   -0.529200000    2.150800000    3.359400000
  103 ASN   O       1038   -0.620900000    2.136800000    3.278900000
  104 GLY   N       1039   -0.437900000    2.244700000    3.344000000
  104 GLY   H       1040   -0.376457781    2.277604899    3.415708586
  104 GLY   CA      1041   -0.440200000    2.294400000    3.203300000
  104 GLY   C       1042   -0.333600000    2.215900000    3.126600000
  104 GLY   O       1043   -0.289800000    2.105800000    3.157100000
  105 MET   N       1044   -0.291300000    2.276600000    3.017200000
  105 MET   H       1045   -0.329928401    2.365164082    2.991426953
  105 MET   CA      1046   -0.189300000    2.215700000    2.934300000
  105 MET   CB      1047   -0.185300000    2.275100000    2.794500000
  105 MET   CG      1048   -0.303800000    2.229000000    2.709500000
  105 MET   SD      1049   -0.283100000    2.263600000    2.534700000
  105 MET   CE      1050   -0.171300000    2.128500000    2.494000000
  105 MET   C       1051   -0.054400000    2.212200000    2.997000000
  105 MET   O       1052    0.038200000    2.147800000    2.948900000
  106 ASN   N       1053   -0.037200000    2.278900000    3.112200000
  106 ASN   H       1054   -0.109493745    2.340208444    3.144057324
  106 ASN   CA      1055    0.082700000    2.264700000    3.191500000
  106 ASN   CB      1056    0.065500000    2.346600000    3.322800000
  106 ASN   CG      1057    0.069200000    2.492600000    3.289700000
  106 ASN   OD1     1058   -0.025200000    2.561600000    3.324200000
  106 ASN   ND2     1059    0.179500000    2.547100000    3.238700000
  106 ASN   HD21    1060    0.181526188    2.644639043    3.216744827
  106 ASN   HD22    1061    0.260293055    2.490482523    3.222361593
  106 ASN   C       1062    0.110300000    2.121600000    3.236000000
  106 ASN   O       1063    0.222700000    2.087400000    3.278400000
  107 ALA   N       1064    0.011100000    2.031600000    3.224700000
  107 ALA   H       1065   -0.080514451    2.062460313    3.199118104
  107 ALA   CA      1066    0.034600000    1.890200000    3.249000000
  107 ALA   CB      1067   -0.097200000    1.814700000    3.235500000
  107 ALA   C       1068    0.138000000    1.830000000    3.156500000
  107 ALA   O       1069    0.200000000    1.729400000    3.191500000
  108 TRP   N       1070    0.160800000    1.889000000    3.039900000
  108 TRP   H       1071    0.106300840    1.969407937    3.016142784
  108 TRP   CA      1072    0.261200000    1.842900000    2.944300000
  108 TRP   CB      1073    0.205700000    1.848500000    2.802300000
  108 TRP   CG      1074    0.106100000    1.740700000    2.774900000
  108 TRP   CD1     1075    0.136200000    1.612900000    2.739900000
  108 TRP   HD1     1076    0.236969331    1.575265323    2.722288272
  108 TRP   CD2     1077   -0.036200000    1.744700000    2.787000000
  108 TRP   NE1     1078    0.021900000    1.538100000    2.729900000
  108 TRP   HE1     1079    0.017881919    1.440889951    2.706790233
  108 TRP   CE2     1080   -0.084800000    1.617200000    2.756400000
  108 TRP   CE3     1081   -0.128200000    1.844300000    2.818800000
  108 TRP   HE3     1082   -0.092876048    1.944838916    2.841716036
  108 TRP   CZ2     1083   -0.222000000    1.589600000    2.758500000
  108 TRP   HZ2     1084   -0.259012733    1.490181478    2.733459729
  108 TRP   CZ3     1085   -0.260200000    1.818000000    2.821600000
  108 TRP   HZ3     1086   -0.329855482    1.897950612    2.846839128
  108 TRP   CH2     1087   -0.309900000    1.691000000    2.793000000
  108 TRP   HH2     1088   -0.417052270    1.671582978    2.797729726
  108 TRP   C       1089    0.384900000    1.930500000    2.957300000
  108 TRP   O       1090    0.383600000    2.050100000    2.923500000
  109 VAL   N       1091    0.493300000    1.872400000    3.005200000
  109 VAL   H       1092    0.490910567    1.774974423    3.027617574
  109 VAL   CA      1093    0.616800000    1.947800000    3.026100000
  109 VAL   CB      1094    0.719200000    1.859600000    3.099300000
  109 VAL   CG1     1095    0.845800000    1.938600000    3.125600000
  109 VAL   CG2     1096    0.661300000    1.811500000    3.233800000
  109 VAL   C       1097    0.666900000    2.008600000    2.897000000
  109 VAL   O       1098    0.714500000    2.119200000    2.896900000
  110 ALA   N       1099    0.651200000    1.937200000    2.784000000
  110 ALA   H       1100    0.607308176    1.847371695    2.786093650
  110 ALA   CA      1101    0.698900000    1.992800000    2.660000000
  110 ALA   CB      1102    0.708900000    1.884400000    2.554400000
  110 ALA   C       1103    0.615200000    2.110500000    2.615400000
  110 ALA   O       1104    0.668000000    2.200700000    2.552000000
  111 TRP   N       1105    0.484800000    2.111000000    2.646700000
  111 TRP   H       1106    0.443574737    2.031505170    2.691208985
  111 TRP   CA      1107    0.403600000    2.227500000    2.615700000
  111 TRP   CB      1108    0.255600000    2.202200000    2.636200000
  111 TRP   CG      1109    0.174300000    2.322200000    2.605300000
  111 TRP   CD1     1110    0.124700000    2.357000000    2.482600000
  111 TRP   HD1     1111    0.134174339    2.297161815    2.391987482
  111 TRP   CD2     1112    0.135300000    2.429000000    2.692800000
  111 TRP   NE1     1113    0.061900000    2.477200000    2.490500000
  111 TRP   HE1     1114    0.020284765    2.525207635    2.413276693
  111 TRP   CE2     1115    0.063800000    2.522700000    2.618300000
  111 TRP   CE3     1116    0.150300000    2.447900000    2.832400000
  111 TRP   HE3     1117    0.200960765    2.373370405    2.893717422
  111 TRP   CZ2     1118    0.011500000    2.636700000    2.675400000
  111 TRP   HZ2     1119   -0.039988510    2.711237547    2.614785749
  111 TRP   CZ3     1120    0.099500000    2.562300000    2.888500000
  111 TRP   HZ3     1121    0.115906747    2.582876414    2.994275374
  111 TRP   CH2     1122    0.026000000    2.653500000    2.809600000
  111 TRP   HH2     1123   -0.020373944    2.739703588    2.857552045
  111 TRP   C       1124    0.451300000    2.348900000    2.693100000
  111 TRP   O       1125    0.473500000    2.456800000    2.641200000
  112 ARG   N       1126    0.469300000    2.331800000    2.824100000
  112 ARG   H       1127    0.454711613    2.241717133    2.864993227
  112 ARG   CA      1128    0.510000000    2.443400000    2.907700000
  112 ARG   CB      1129    0.517700000    2.394200000    3.051500000
  112 ARG   CG      1130    0.536300000    2.498000000    3.161100000
  112 ARG   CD      1131    0.559500000    2.431700000    3.294600000
  112 ARG   NE      1132    0.509000000    2.298000000    3.318000000
  112 ARG   HE      1133    0.417586966    2.279993753    3.281676009
  112 ARG   CZ      1134    0.566300000    2.195600000    3.380700000
  112 ARG   NH1     1135    0.690400000    2.200200000    3.429200000
  112 ARG   HH11    1136    0.728946947    2.120429463    3.475576657
  112 ARG   HH12    1137    0.744937366    2.283420883    3.419201987
  112 ARG   NH2     1138    0.500300000    2.080000000    3.393300000
  112 ARG   HH21    1139    0.543110282    2.002856654    3.440376363
  112 ARG   HH22    1140    0.408128826    2.070686992    3.355647077
  112 ARG   C       1141    0.647700000    2.497400000    2.867900000
  112 ARG   O       1142    0.668700000    2.616800000    2.881200000
  113 ASN   N       1143    0.738000000    2.412300000    2.827500000
  113 ASN   H       1144    0.712670582    2.316413891    2.814683030
  113 ASN   CA      1145    0.875900000    2.454400000    2.800500000
  113 ASN   CB      1146    0.973500000    2.345400000    2.841900000
  113 ASN   CG      1147    0.987300000    2.323300000    2.992200000
  113 ASN   OD1     1148    0.962100000    2.409200000    3.077100000
  113 ASN   ND2     1149    1.025000000    2.204400000    3.035500000
  113 ASN   HD21    1150    1.034695509    2.187680939    3.133614576
  113 ASN   HD22    1151    1.043857408    2.131067566    2.970179618
  113 ASN   C       1152    0.894000000    2.494400000    2.654900000
  113 ASN   O       1153    0.986100000    2.573400000    2.627000000
  114 ARG   N       1154    0.815900000    2.444000000    2.561000000
  114 ARG   H       1155    0.733991281    2.392246896    2.585750311
  114 ARG   CA      1156    0.850000000    2.464400000    2.422900000
  114 ARG   CB      1157    0.893900000    2.333500000    2.358700000
  114 ARG   CG      1158    1.003300000    2.267400000    2.436800000
  114 ARG   CD      1159    1.094100000    2.171100000    2.373700000
  114 ARG   NE      1160    1.177400000    2.241100000    2.274500000
  114 ARG   HE      1161    1.169992415    2.340485349    2.266273208
  114 ARG   CZ      1162    1.261500000    2.176400000    2.196200000
  114 ARG   NH1     1163    1.265800000    2.042800000    2.207500000
  114 ARG   HH11    1164    1.328136589    1.989743811    2.150061420
  114 ARG   HH12    1165    1.206668872    1.996263182    2.273362237
  114 ARG   NH2     1166    1.336500000    2.243500000    2.115200000
  114 ARG   HH21    1167    1.400704647    2.195669574    2.055283278
  114 ARG   HH22    1168    1.330352247    2.343271992    2.112415281
  114 ARG   C       1169    0.739800000    2.527300000    2.341800000
  114 ARG   O       1170    0.757300000    2.566800000    2.226600000
  115 CYS2  N       1171    0.616400000    2.532900000    2.394000000
  115 CYS2  H       1172    0.602319012    2.499314311    2.487132847
  115 CYS2  CA      1173    0.503400000    2.585100000    2.321900000
  115 CYS2  CB      1174    0.390600000    2.480700000    2.312000000
  115 CYS2  SG      1175    0.443400000    2.327200000    2.231600000
  115 CYS2  C       1176    0.446100000    2.708500000    2.385700000
  115 CYS2  O       1177    0.413200000    2.802500000    2.317600000
  116 LYSH  N       1178    0.433800000    2.712700000    2.518800000
  116 LYSH  H       1179    0.460866100    2.631806207    2.570988317
  116 LYSH  CA      1180    0.382900000    2.829000000    2.593200000
  116 LYSH  CB      1181    0.389700000    2.797600000    2.742000000
  116 LYSH  CG      1182    0.328500000    2.903900000    2.832300000
  116 LYSH  CD      1183    0.372700000    2.859800000    2.975000000
  116 LYSH  CE      1184    0.332400000    2.962800000    3.073000000
  116 LYSH  NZ      1185    0.383700000    2.923400000    3.204300000
  116 LYSH  HZ1     1186    0.433292233    2.836942692    3.196191711
  116 LYSH  HZ2     1187    0.307405600    2.912274367    3.267981904
  116 LYSH  HZ3     1188    0.445419677    2.994191542    3.238640049
  116 LYSH  C       1189    0.460600000    2.954100000    2.556500000
  116 LYSH  O       1190    0.584800000    2.956300000    2.563800000
  117 GLY   N       1191    0.382900000    3.058200000    2.525300000
  117 GLY   H       1192    0.283460091    3.047668898    2.526194627
  117 GLY   CA      1193    0.442000000    3.188300000    2.489600000
  117 GLY   C       1194    0.491300000    3.198600000    2.347400000
  117 GLY   O       1195    0.527300000    3.309900000    2.307700000
  118 THR   N       1196    0.480600000    3.095000000    2.264700000
  118 THR   H       1197    0.437052043    3.012037343    2.299639562
  118 THR   CA      1198    0.527200000    3.093700000    2.128500000
  118 THR   CB      1199    0.603100000    2.965700000    2.089600000
  118 THR   OG1     1200    0.508600000    2.865400000    2.073700000
  118 THR   HG1     1201    0.554326399    2.780184012    2.048257281
  118 THR   CG2     1202    0.715400000    2.933600000    2.184000000
  118 THR   C       1203    0.411100000    3.118700000    2.033700000
  118 THR   O       1204    0.297100000    3.114600000    2.075900000
  119 ASP   N       1205    0.440500000    3.140600000    1.906100000
  119 ASP   H       1206    0.536191378    3.149883529    1.878586799
  119 ASP   CA      1207    0.336000000    3.151300000    1.805800000
  119 ASP   CB      1208    0.394300000    3.235400000    1.690500000
  119 ASP   CG      1209    0.304400000    3.233100000    1.568900000
  119 ASP   OD1     1210    0.185800000    3.201900000    1.591200000
  119 ASP   OD2     1211    0.349300000    3.280700000    1.461600000
  119 ASP   C       1212    0.293500000    3.011500000    1.764700000
  119 ASP   O       1213    0.337300000    2.960300000    1.666600000
  120 VAL   N       1214    0.197400000    2.955500000    1.840400000
  120 VAL   H       1215    0.153728687    3.008015979    1.913440320
  120 VAL   CA      1216    0.157600000    2.818000000    1.815100000
  120 VAL   CB      1217    0.082700000    2.752700000    1.930900000
  120 VAL   CG1     1218    0.176800000    2.737300000    2.049900000
  120 VAL   CG2     1219   -0.042600000    2.830400000    1.968200000
  120 VAL   C       1220    0.072200000    2.806400000    1.689300000
  120 VAL   O       1221    0.057700000    2.697500000    1.637200000
  121 GLN   N       1222    0.026200000    2.916100000    1.635900000
  121 GLN   H       1223    0.040938672    3.004490852    1.680282753
  121 GLN   CA      1224   -0.047500000    2.907300000    1.509600000
  121 GLN   CB      1225   -0.102700000    3.045900000    1.471800000
  121 GLN   CG      1226   -0.215400000    3.026600000    1.375200000
  121 GLN   CD      1227   -0.272700000    3.145100000    1.303200000
  121 GLN   OE1     1228   -0.257300000    3.263400000    1.332700000
  121 GLN   NE2     1229   -0.344100000    3.103800000    1.199200000
  121 GLN   HE21    1230   -0.389506943    3.170460432    1.140084889
  121 GLN   HE22    1231   -0.352482816    3.006025886    1.179965889
  121 GLN   C       1232    0.041500000    2.863300000    1.394300000
  121 GLN   O       1233   -0.005100000    2.805900000    1.295500000
  122 ALA   N       1234    0.170700000    2.886300000    1.413700000
  122 ALA   H       1235    0.203184506    2.936599716    1.493791794
  122 ALA   CA      1236    0.263200000    2.835300000    1.313600000
  122 ALA   CB      1237    0.405800000    2.866600000    1.354200000
  122 ALA   C       1238    0.247300000    2.686200000    1.286000000
  122 ALA   O       1239    0.272700000    2.639600000    1.175500000
  123 TRP   N       1240    0.199900000    2.610700000    1.388800000
  123 TRP   H       1241    0.169917041    2.653557456    1.474030632
  123 TRP   CA      1242    0.193800000    2.467200000    1.372200000
  123 TRP   CB      1243    0.180200000    2.401600000    1.513000000
  123 TRP   CG      1244    0.312300000    2.416400000    1.584100000
  123 TRP   CD1     1245    0.346200000    2.508700000    1.677400000
  123 TRP   HD1     1246    0.277797153    2.581617249    1.720818030
  123 TRP   CD2     1247    0.430000000    2.342200000    1.553700000
  123 TRP   NE1     1248    0.479000000    2.497000000    1.709200000
  123 TRP   HE1     1249    0.528249163    2.552905826    1.775901264
  123 TRP   CE2     1250    0.532700000    2.396200000    1.634500000
  123 TRP   CE3     1251    0.461100000    2.241100000    1.462700000
  123 TRP   HE3     1252    0.384984642    2.201226798    1.395636000
  123 TRP   CZ2     1253    0.663700000    2.345100000    1.631300000
  123 TRP   HZ2     1254    0.741515308    2.383720929    1.697134654
  123 TRP   CZ3     1255    0.591000000    2.192400000    1.459400000
  123 TRP   HZ3     1256    0.617006624    2.111615817    1.390999918
  123 TRP   CH2     1257    0.688600000    2.246600000    1.543500000
  123 TRP   HH2     1258    0.789953740    2.206943642    1.537517305
  123 TRP   C       1259    0.079100000    2.423100000    1.285400000
  123 TRP   O       1260    0.085100000    2.310100000    1.235800000
  124 ILE   N       1261   -0.018800000    2.511500000    1.259800000
  124 ILE   H       1262   -0.016929929    2.601830363    1.302659403
  124 ILE   CA      1263   -0.127700000    2.476000000    1.169700000
  124 ILE   CB      1264   -0.265900000    2.475100000    1.235000000
  124 ILE   CG1     1265   -0.305700000    2.617300000    1.275400000
  124 ILE   CG2     1266   -0.263500000    2.377700000    1.351800000
  124 ILE   CD      1267   -0.449500000    2.622600000    1.320800000
  124 ILE   C       1268   -0.128300000    2.562300000    1.043500000
  124 ILE   O       1269   -0.211100000    2.540000000    0.955900000
  125 ARG   N       1270   -0.037600000    2.653200000    1.031700000
  125 ARG   H       1271    0.030584369    2.662850152    1.104210457
  125 ARG   CA      1272   -0.030700000    2.742900000    0.916000000
  125 ARG   CB      1273    0.078700000    2.845900000    0.941200000
  125 ARG   CG      1274    0.073400000    2.960800000    0.838500000
  125 ARG   CD      1275    0.193000000    3.052000000    0.858300000
  125 ARG   NE      1276    0.176100000    3.115000000    0.988300000
  125 ARG   HE      1277    0.083802856    3.147208313    1.009368028
  125 ARG   CZ      1278    0.266400000    3.135100000    1.081700000
  125 ARG   NH1     1279    0.393800000    3.102600000    1.064100000
  125 ARG   HH11    1280    0.460158355    3.119132541    1.137060564
  125 ARG   HH12    1281    0.423481822    3.061567416    0.977871719
  125 ARG   NH2     1282    0.223900000    3.189800000    1.195600000
  125 ARG   HH21    1283    0.288545469    3.207204791    1.269883488
  125 ARG   HH22    1284    0.127373945    3.213427393    1.206756480
  125 ARG   C       1285   -0.001200000    2.659700000    0.788500000
  125 ARG   O       1286    0.085400000    2.575500000    0.784500000
  126 GLY   N       1287   -0.079000000    2.690700000    0.686800000
  126 GLY   H       1288   -0.150063653    2.759987092    0.699017042
  126 GLY   CA      1289   -0.064100000    2.627200000    0.558600000
  126 GLY   C       1290   -0.145200000    2.500100000    0.546900000
  126 GLY   O       1291   -0.163900000    2.444900000    0.439700000
  127 CYS2  N       1292   -0.205700000    2.448100000    0.650800000
  127 CYS2  H       1293   -0.203468002    2.498916730    0.736896911
  127 CYS2  CA      1294   -0.274200000    2.323900000    0.648300000
  127 CYS2  CB      1295   -0.275700000    2.262700000    0.788900000
  127 CYS2  SG      1296   -0.113400000    2.230600000    0.858500000
  127 CYS2  C       1297   -0.420000000    2.329500000    0.603800000
  127 CYS2  O       1298   -0.488400000    2.425600000    0.637600000
  128 ARG   N       1299   -0.468500000    2.227100000    0.536400000
  128 ARG   H       1300   -0.404745256    2.154443341    0.510780819
  128 ARG   CA      1301   -0.606700000    2.211600000    0.496600000
  128 ARG   CB      1302   -0.622600000    2.107100000    0.385800000
  128 ARG   CG      1303   -0.506200000    2.058300000    0.304100000
  128 ARG   CD      1304   -0.535300000    1.935500000    0.220300000
  128 ARG   NE      1305   -0.540000000    1.946900000    0.080100000
  128 ARG   HE      1306   -0.595612854    1.864629766    0.068317849
  128 ARG   CZ      1307   -0.534400000    1.971900000   -0.045500000
  128 ARG   NH1     1308   -0.478800000    2.081200000   -0.100100000
  128 ARG   HH11    1309   -0.478702811    2.092948943   -0.199407366
  128 ARG   HH12    1310   -0.437477258    2.150875480   -0.041467599
  128 ARG   NH2     1311   -0.588400000    1.883300000   -0.130100000
  128 ARG   HH21    1312   -0.585548419    1.900099415   -0.228637547
  128 ARG   HH22    1313   -0.631587039    1.800320563   -0.094754665
  128 ARG   C       1314   -0.685000000    2.162300000    0.616100000
  128 ARG   O       1315   -0.661600000    2.058000000    0.680100000
  129 LEU   N       1316   -0.779100000    2.240400000    0.668800000
  129 LEU   H       1317   -0.814773859    2.323770775    0.626649202
  129 LEU   CA      1318   -0.822400000    2.186300000    0.797100000
  129 LEU   CB      1319   -0.795600000    2.295800000    0.901800000
  129 LEU   CG      1320   -0.654200000    2.276200000    0.957900000
  129 LEU   CD1     1321   -0.619900000    2.386900000    1.055700000
  129 LEU   CD2     1322   -0.639200000    2.142800000    1.025900000
  129 LEU   C       1323   -0.954000000    2.117300000    0.809400000
  129 LEU   O1      1324   -0.953300000    2.001900000    0.861800000
  129 LEU   O2      1325   -1.059100000    2.171600000    0.771900000
END
GENBOX
       0
    0.000000000    0.000000000    0.000000000
    0.000000000    0.000000000    0.000000000
    0.000000000    0.000000000    0.000000000
    0.000000000    0.000000000    0.000000000
END
