# Supplementary material for: Use of Measured Residual Dipolar Couplings to Calculate Residual Dipolar Couplings for a Protein Structure: A Case Study Using Hen Egg-White Lysozyme
Source: J Chem Inf Model. 2025 Sep 26;65(19):10418–44. doi: 10.1021/acs.jcim.5c01428 (PMC12529780; doi:10.1021/acs.jcim.5c01428)
Supplement: Supplementary file 1 [file ci5c01428_si_001.zip › data/HEWL.rdc]

TITLE
rdc restraints for HEWL Lysozyme from: V. A. Higman, The use of bicelles and other ordered media to study protein structure and dynamics, DPhil Thesis 2004, University of Oxford, Oxford, U.K.
END
CONVERSION
# factors
# to convert the frequency from [RDC]=(s^-1) to (ps^-1)
# and to convert gyromagnetic ratios from [gamma]=10^6*(rad/T s)=10^6(C/kg) to (e/u)
 0.000000000001 0.010364272
END
INPUTMODE
 0
END
ALIGNT
#    Axx mass1 Ayy mass2 Axy mass3 Axz mass4 Ayz mass5
  1.0
END
RDCRESSPEC
# i,j,k,l  atoms comprising the virtual atom (put 0 if less than four atoms in use)
# type   virtual atom type
# D0                            RDC value
# DD0 is a deviation which is allowed (in Hz)
# WRDC                             weight factor
# G1, G2                      gyromagnetic ratios
# R0                    inter-nuclear distance
# DISH DISC
   0.1  0.153
#   i    j    k    l type     i    j    k    l type    R0       G1       G2    D0 DD0  WRDC# exp_RDCS_NH101.tab
   16    0    0    0    0    17    0    0    0    0 0.100 -27.1262 267.5221 -1.78 2.0 1.0 # Val2 N H
   24    0    0    0    0    25    0    0    0    0 0.100 -27.1262 267.5221  7.52 2.0 1.0 # Phe3 N H
   41    0    0    0    0    42    0    0    0    0 0.100 -27.1262 267.5221 -6.92 2.0 1.0 # Gly4 N H
   46    0    0    0    0    47    0    0    0    0 0.100 -27.1262 267.5221 -6.47 2.0 1.0 # Arg5 N H
   63    0    0    0    0    64    0    0    0    0 0.100 -27.1262 267.5221 -3.68 2.0 1.0 # Cys6 N H
   70    0    0    0    0    71    0    0    0    0 0.100 -27.1262 267.5221 -8.56 2.0 1.0 # Glu7 N H
   80    0    0    0    0    81    0    0    0    0 0.100 -27.1262 267.5221 -7.85 2.0 1.0 # Leu8 N H
   89    0    0    0    0    90    0    0    0    0 0.100 -27.1262 267.5221 -4.27 2.0 1.0 # Ala9 N H
  101    0    0    0    0   102    0    0    0    0 0.100 -27.1262 267.5221 -8.64 2.0 1.0 # Ala11 N H
  116    0    0    0    0   117    0    0    0    0 0.100 -27.1262 267.5221 -3.36 2.0 1.0 # Lys13 N H
  129    0    0    0    0   130    0    0    0    0 0.100 -27.1262 267.5221 -7.36 2.0 1.0 # Arg14 N H
  161    0    0    0    0   162    0    0    0    0 0.100 -27.1262 267.5221 12.38 2.0 1.0 # Gly16 N H
  166    0    0    0    0   167    0    0    0    0 0.100 -27.1262 267.5221 -4.59 2.0 1.0 # Leu17 N H
  184    0    0    0    0   185    0    0    0    0 0.100 -27.1262 267.5221 -5.96 2.0 1.0 # Asn19 N H
  195    0    0    0    0   196    0    0    0    0 0.100 -27.1262 267.5221  0.61 2.0 1.0 # Tyr20 N H
  213    0    0    0    0   214    0    0    0    0 0.100 -27.1262 267.5221 -6.77 2.0 1.0 # Arg21 N H
  230    0    0    0    0   231    0    0    0    0 0.100 -27.1262 267.5221  -2.7 2.0 1.0 # Gly22 N H
  235    0    0    0    0   236    0    0    0    0 0.100 -27.1262 267.5221  0.23 2.0 1.0 # Tyr23 N H
  253    0    0    0    0   254    0    0    0    0 0.100 -27.1262 267.5221 -6.59 2.0 1.0 # Ser24 N H
  270    0    0    0    0   271    0    0    0    0 0.100 -27.1262 267.5221  4.19 2.0 1.0 # Gly26 N H
  275    0    0    0    0   276    0    0    0    0 0.100 -27.1262 267.5221 -5.76 2.0 1.0 # Asn27 N H
  286    0    0    0    0   287    0    0    0    0 0.100 -27.1262 267.5221  5.29 2.0 1.0 # Trp28 N H
  307    0    0    0    0   308    0    0    0    0 0.100 -27.1262 267.5221  3.56 2.0 1.0 # Val29 N H
  322    0    0    0    0   323    0    0    0    0 0.100 -27.1262 267.5221 -3.83 2.0 1.0 # Ala31 N H
  328    0    0    0    0   329    0    0    0    0 0.100 -27.1262 267.5221  4.34 2.0 1.0 # Ala32 N H
  334    0    0    0    0   335    0    0    0    0 0.100 -27.1262 267.5221  0.35 2.0 1.0 # Lys33 N H
  347    0    0    0    0   348    0    0    0    0 0.100 -27.1262 267.5221 -4.22 2.0 1.0 # Phe34 N H
  364    0    0    0    0   365    0    0    0    0 0.100 -27.1262 267.5221  3.73 2.0 1.0 # Glu35 N H
  375    0    0    0    0   376    0    0    0    0 0.100 -27.1262 267.5221  7.51 2.0 1.0 # Ser36 N H
  383    0    0    0    0   384    0    0    0    0 0.100 -27.1262 267.5221 -7.43 2.0 1.0 # Asn37 N H
  394    0    0    0    0   395    0    0    0    0 0.100 -27.1262 267.5221 -0.76 2.0 1.0 # Phe38 N H
  411    0    0    0    0   412    0    0    0    0 0.100 -27.1262 267.5221 -2.69 2.0 1.0 # Asn39 N H
  422    0    0    0    0   423    0    0    0    0 0.100 -27.1262 267.5221  6.48 2.0 1.0 # Thr40 N H
  431    0    0    0    0   432    0    0    0    0 0.100 -27.1262 267.5221  6.78 2.0 1.0 # Gln41 N H
  443    0    0    0    0   444    0    0    0    0 0.100 -27.1262 267.5221 10.72 2.0 1.0 # Ala42 N H
  449    0    0    0    0   450    0    0    0    0 0.100 -27.1262 267.5221 -6.94 2.0 1.0 # Thr43 N H
  458    0    0    0    0   459    0    0    0    0 0.100 -27.1262 267.5221 -8.88 2.0 1.0 # Asn44 N H
  469    0    0    0    0   470    0    0    0    0 0.100 -27.1262 267.5221 -7.32 2.0 1.0 # Arg45 N H
  486    0    0    0    0   487    0    0    0    0 0.100 -27.1262 267.5221 -4.82 2.0 1.0 # Asn46 N H
  497    0    0    0    0   498    0    0    0    0 0.100 -27.1262 267.5221  4.71 2.0 1.0 # Thr47 N H
  506    0    0    0    0   507    0    0    0    0 0.100 -27.1262 267.5221 14.01 2.0 1.0 # Asp48 N H
  515    0    0    0    0   516    0    0    0    0 0.100 -27.1262 267.5221  1.82 2.0 1.0 # Gly49 N H
  528    0    0    0    0   529    0    0    0    0 0.100 -27.1262 267.5221 -7.92 2.0 1.0 # Thr51 N H
  564    0    0    0    0   565    0    0    0    0 0.100 -27.1262 267.5221 -6.58 2.0 1.0 # Gly54 N H
  569    0    0    0    0   570    0    0    0    0 0.100 -27.1262 267.5221 -7.54 2.0 1.0 # Ile55 N H
  578    0    0    0    0   579    0    0    0    0 0.100 -27.1262 267.5221 -0.14 2.0 1.0 # Leu56 N H
  587    0    0    0    0   588    0    0    0    0 0.100 -27.1262 267.5221 -3.19 2.0 1.0 # Gln57 N H
  599    0    0    0    0   600    0    0    0    0 0.100 -27.1262 267.5221 -3.83 2.0 1.0 # Ile58 N H
  608    0    0    0    0   609    0    0    0    0 0.100 -27.1262 267.5221 -3.85 2.0 1.0 # Asn59 N H
  619    0    0    0    0   620    0    0    0    0 0.100 -27.1262 267.5221 -7.82 2.0 1.0 # Ser60 N H
  665    0    0    0    0   666    0    0    0    0 0.100 -27.1262 267.5221 -8.15 2.0 1.0 # Trp63 N H
  693    0    0    0    0   694    0    0    0    0 0.100 -27.1262 267.5221  1.18 2.0 1.0 # Asn65 N H
  704    0    0    0    0   705    0    0    0    0 0.100 -27.1262 267.5221 -0.81 2.0 1.0 # Asp66 N H
  713    0    0    0    0   714    0    0    0    0 0.100 -27.1262 267.5221 -7.13 2.0 1.0 # Gly67 N H
  718    0    0    0    0   719    0    0    0    0 0.100 -27.1262 267.5221  13.6 2.0 1.0 # Arg68 N H
  735    0    0    0    0   736    0    0    0    0 0.100 -27.1262 267.5221 -3.43 2.0 1.0 # Thr69 N H
  751    0    0    0    0   752    0    0    0    0 0.100 -27.1262 267.5221  2.44 2.0 1.0 # Gly71 N H
  764    0    0    0    0   765    0    0    0    0 0.100 -27.1262 267.5221 -1.26 2.0 1.0 # Arg73 N H
  781    0    0    0    0   782    0    0    0    0 0.100 -27.1262 267.5221  -7.4 2.0 1.0 # Asn74 N H
  801    0    0    0    0   802    0    0    0    0 0.100 -27.1262 267.5221 -4.97 2.0 1.0 # Cys76 N H
  819    0    0    0    0   820    0    0    0    0 0.100 -27.1262 267.5221 -1.37 2.0 1.0 # Ile78 N H
  835    0    0    0    0   836    0    0    0    0 0.100 -27.1262 267.5221 16.06 2.0 1.0 # Cys80 N H
  842    0    0    0    0   843    0    0    0    0 0.100 -27.1262 267.5221 14.37 2.0 1.0 # Ser81 N H
  850    0    0    0    0   851    0    0    0    0 0.100 -27.1262 267.5221  7.74 2.0 1.0 # Ala82 N H
  856    0    0    0    0   857    0    0    0    0 0.100 -27.1262 267.5221 15.17 2.0 1.0 # Leu83 N H
  865    0    0    0    0   866    0    0    0    0 0.100 -27.1262 267.5221  5.43 2.0 1.0 # Leu84 N H
  882    0    0    0    0   883    0    0    0    0 0.100 -27.1262 267.5221 -4.45 2.0 1.0 # Ser86 N H
  890    0    0    0    0   891    0    0    0    0 0.100 -27.1262 267.5221 12.03 2.0 1.0 # Asp87 N H
  908    0    0    0    0   909    0    0    0    0 0.100 -27.1262 267.5221 -2.93 2.0 1.0 # Thr89 N H
  923    0    0    0    0   924    0    0    0    0 0.100 -27.1262 267.5221  -0.1 2.0 1.0 # Ser91 N H
  931    0    0    0    0   932    0    0    0    0 0.100 -27.1262 267.5221 -4.32 2.0 1.0 # Val92 N H
  939    0    0    0    0   940    0    0    0    0 0.100 -27.1262 267.5221 -6.06 2.0 1.0 # Asn93 N H
  950    0    0    0    0   951    0    0    0    0 0.100 -27.1262 267.5221 -5.79 2.0 1.0 # Cys94 N H
  957    0    0    0    0   958    0    0    0    0 0.100 -27.1262 267.5221 -2.42 2.0 1.0 # Ala95 N H
  963    0    0    0    0   964    0    0    0    0 0.100 -27.1262 267.5221 -6.08 2.0 1.0 # Lys96 N H
  976    0    0    0    0   977    0    0    0    0 0.100 -27.1262 267.5221 -7.62 2.0 1.0 # Lys97 N H
  989    0    0    0    0   990    0    0    0    0 0.100 -27.1262 267.5221 -4.26 2.0 1.0 # Ile98 N H
 1006    0    0    0    0  1007    0    0    0    0 0.100 -27.1262 267.5221  -4.1 2.0 1.0 # Ser100 N H
 1023    0    0    0    0  1024    0    0    0    0 0.100 -27.1262 267.5221  8.96 2.0 1.0 # Gly102 N H
 1028    0    0    0    0  1029    0    0    0    0 0.100 -27.1262 267.5221 -7.26 2.0 1.0 # Asn103 N H
 1039    0    0    0    0  1040    0    0    0    0 0.100 -27.1262 267.5221 -4.67 2.0 1.0 # Gly104 N H
 1044    0    0    0    0  1045    0    0    0    0 0.100 -27.1262 267.5221  9.39 2.0 1.0 # Met105 N H
 1053    0    0    0    0  1054    0    0    0    0 0.100 -27.1262 267.5221 -7.82 2.0 1.0 # Asn106 N H
 1064    0    0    0    0  1065    0    0    0    0 0.100 -27.1262 267.5221 -1.63 2.0 1.0 # Ala107 N H
 1070    0    0    0    0  1071    0    0    0    0 0.100 -27.1262 267.5221  3.79 2.0 1.0 # Trp108 N H
 1091    0    0    0    0  1092    0    0    0    0 0.100 -27.1262 267.5221  7.54 2.0 1.0 # Val109 N H
 1105    0    0    0    0  1106    0    0    0    0 0.100 -27.1262 267.5221  9.71 2.0 1.0 # Trp111 N H
 1126    0    0    0    0  1127    0    0    0    0 0.100 -27.1262 267.5221   8.4 2.0 1.0 # Arg112 N H
 1143    0    0    0    0  1144    0    0    0    0 0.100 -27.1262 267.5221  1.87 2.0 1.0 # Asn113 N H
 1171    0    0    0    0  1172    0    0    0    0 0.100 -27.1262 267.5221 14.32 2.0 1.0 # Cys115 N H
 1178    0    0    0    0  1179    0    0    0    0 0.100 -27.1262 267.5221  12.4 2.0 1.0 # Lys116 N H
 1191    0    0    0    0  1192    0    0    0    0 0.100 -27.1262 267.5221 -7.17 2.0 1.0 # Gly117 N H
 1214    0    0    0    0  1215    0    0    0    0 0.100 -27.1262 267.5221 -4.37 2.0 1.0 # Val120 N H
 1222    0    0    0    0  1223    0    0    0    0 0.100 -27.1262 267.5221 -6.83 2.0 1.0 # Gln121 N H
 1234    0    0    0    0  1235    0    0    0    0 0.100 -27.1262 267.5221 -0.89 2.0 1.0 # Ala122 N H
 1261    0    0    0    0  1262    0    0    0    0 0.100 -27.1262 267.5221 -5.73 2.0 1.0 # Ile124 N H
 1270    0    0    0    0  1271    0    0    0    0 0.100 -27.1262 267.5221  1.26 2.0 1.0 # Arg125 N H
 1287    0    0    0    0  1288    0    0    0    0 0.100 -27.1262 267.5221 -2.46 2.0 1.0 # Gly126 N H
 1292    0    0    0    0  1293    0    0    0    0 0.100 -27.1262 267.5221 -3.28 2.0 1.0 # Cys127 N H
 1299    0    0    0    0  1300    0    0    0    0 0.100 -27.1262 267.5221 -4.94 2.0 1.0 # Arg128 N H
 1316    0    0    0    0  1317    0    0    0    0 0.100 -27.1262 267.5221  1.83 2.0 1.0 # Leu129 N H
# exp_RDCS_CAH59.tab
   18    0    0    0    0    18    22    16    19    1 0.109  67.2828 267.5221  -5.3 2.0 1.0 # Val2 CA HA
   26    0    0    0    0    26    39    24    27    1 0.109  67.2828 267.5221  8.85 2.0 1.0 # Phe3 CA HA
   65    0    0    0    0    65    68    63    66    1 0.109  67.2828 267.5221  15.3 2.0 1.0 # Cys6 CA HA
   72    0    0    0    0    72    78    70    73    1 0.109  67.2828 267.5221 -6.52 2.0 1.0 # Glu7 CA HA
   82    0    0    0    0    82    87    80    83    1 0.109  67.2828 267.5221  3.17 2.0 1.0 # Leu8 CA HA
  109    0    0    0    0   109   114   107   110    1 0.109  67.2828 267.5221 -21.16 2.0 1.0 # Met12 CA HA
  118    0    0    0    0   118   127   116   119    1 0.109  67.2828 267.5221 10.295 2.0 1.0 # Lys13 CA HA
  148    0    0    0    0   148   159   146   149    1 0.109  67.2828 267.5221  15.6 2.0 1.0 # His15 CA HA
  168    0    0    0    0   168   173   166   169    1 0.109  67.2828 267.5221 -10.66 2.0 1.0 # Leu17 CA HA
  177    0    0    0    0   177   182   175   178    1 0.109  67.2828 267.5221 19.61 2.0 1.0 # Asp18 CA HA
  237    0    0    0    0   237   251   235   238    1 0.109  67.2828 267.5221 13.81 2.0 1.0 # Tyr23 CA HA
  263    0    0    0    0   263   268   261   264    1 0.109  67.2828 267.5221 -18.58 2.0 1.0 # Leu25 CA HA
  288    0    0    0    0   288   305   286   289    1 0.109  67.2828 267.5221 -28.625 2.0 1.0 # Trp28 CA HA
  309    0    0    0    0   309   313   307   310    1 0.109  67.2828 267.5221  5.17 2.0 1.0 # Val29 CA HA
  317    0    0    0    0   317   320   315   318    1 0.109  67.2828 267.5221 9.335 2.0 1.0 # Cys30 CA HA
  336    0    0    0    0   336   345   334   337    1 0.109  67.2828 267.5221  13.6 2.0 1.0 # Lys33 CA HA
  349    0    0    0    0   349   362   347   350    1 0.109  67.2828 267.5221 15.36 2.0 1.0 # Phe34 CA HA
  366    0    0    0    0   366   373   364   367    1 0.109  67.2828 267.5221 -5.65 2.0 1.0 # Glu35 CA HA
  413    0    0    0    0   413   420   411   414    1 0.109  67.2828 267.5221 -5.465 2.0 1.0 # Asn39 CA HA
  424    0    0    0    0   424   429   422   425    1 0.109  67.2828 267.5221 15.75 2.0 1.0 # Thr40 CA HA
  445    0    0    0    0   445   447   443   446    1 0.109  67.2828 267.5221 18.93 2.0 1.0 # Ala42 CA HA
  460    0    0    0    0   460   467   458   461    1 0.109  67.2828 267.5221 21.03 2.0 1.0 # Asn44 CA HA
  499    0    0    0    0   499   504   497   500    1 0.109  67.2828 267.5221  12.4 2.0 1.0 # Thr47 CA HA
  508    0    0    0    0   508   513   506   509    1 0.109  67.2828 267.5221 -18.13 2.0 1.0 # Asp48 CA HA
  530    0    0    0    0   530   535   528   531    1 0.109  67.2828 267.5221 16.96 2.0 1.0 # Thr51 CA HA
  539    0    0    0    0   539   544   537   540    1 0.109  67.2828 267.5221 -5.43 2.0 1.0 # Asp52 CA HA
  580    0    0    0    0   580   585   578   581    1 0.109  67.2828 267.5221 -0.83 2.0 1.0 # Leu56 CA HA
  589    0    0    0    0   589   597   587   590    1 0.109  67.2828 267.5221  6.72 2.0 1.0 # Gln57 CA HA
  610    0    0    0    0   610   617   608   611    1 0.109  67.2828 267.5221  17.6 2.0 1.0 # Asn59 CA HA
  646    0    0    0    0   646   663   644   647    1 0.109  67.2828 267.5221 -20.82 2.0 1.0 # Trp62 CA HA
  667    0    0    0    0   667   684   665   668    1 0.109  67.2828 267.5221  17.3 2.0 1.0 # Trp63 CA HA
  688    0    0    0    0   688   691   686   689    1 0.109  67.2828 267.5221 18.24 2.0 1.0 # Cys64 CA HA
  695    0    0    0    0   695   702   693   696    1 0.109  67.2828 267.5221  0.76 2.0 1.0 # Asn65 CA HA
  745    0    0    0    0   745   749   744   746    1 0.109  67.2828 267.5221  5.72 2.0 1.0 # Pro70 CA HA
  821    0    0    0    0   821   826   819   822    1 0.109  67.2828 267.5221 17.81 2.0 1.0 # Ile78 CA HA
  844    0    0    0    0   844   848   842   845    1 0.109  67.2828 267.5221  14.9 2.0 1.0 # Ser81 CA HA
  867    0    0    0    0   867   872   865   868    1 0.109  67.2828 267.5221  5.15 2.0 1.0 # Leu84 CA HA
  876    0    0    0    0   876   880   874   877    1 0.109  67.2828 267.5221 13.38 2.0 1.0 # Ser85 CA HA
  901    0    0    0    0   901   906   899   902    1 0.109  67.2828 267.5221 -14.875 2.0 1.0 # Ile88 CA HA
  910    0    0    0    0   910   915   908   911    1 0.109  67.2828 267.5221 -1.54 2.0 1.0 # Thr89 CA HA
  919    0    0    0    0   919   921   917   920    1 0.109  67.2828 267.5221 17.24 2.0 1.0 # Ala90 CA HA
  933    0    0    0    0   933   937   931   934    1 0.109  67.2828 267.5221 14.69 2.0 1.0 # Val92 CA HA
  941    0    0    0    0   941   948   939   942    1 0.109  67.2828 267.5221 10.98 2.0 1.0 # Asn93 CA HA
  965    0    0    0    0   965   974   963   966    1 0.109  67.2828 267.5221 -1.72 2.0 1.0 # Lys96 CA HA
  991    0    0    0    0   991   996   989   992    1 0.109  67.2828 267.5221 -27.055 2.0 1.0 # Ile98 CA HA
 1000    0    0    0    0  1000  1004   998  1001    1 0.109  67.2828 267.5221 18.49 2.0 1.0 # Val99 CA HA
 1008    0    0    0    0  1008  1012  1006  1009    1 0.109  67.2828 267.5221 -8.22 2.0 1.0 # Ser100 CA HA
 1072    0    0    0    0  1072  1089  1070  1073    1 0.109  67.2828 267.5221 -10.09 2.0 1.0 # Trp108 CA HA
 1093    0    0    0    0  1093  1097  1091  1094    1 0.109  67.2828 267.5221 16.82 2.0 1.0 # Val109 CA HA
 1107    0    0    0    0  1107  1124  1105  1108    1 0.109  67.2828 267.5221 -22.435 2.0 1.0 # Trp111 CA HA
 1128    0    0    0    0  1128  1141  1126  1129    1 0.109  67.2828 267.5221 12.73 2.0 1.0 # Arg112 CA HA
 1173    0    0    0    0  1173  1176  1171  1174    1 0.109  67.2828 267.5221 -21.39 2.0 1.0 # Cys115 CA HA
 1180    0    0    0    0  1180  1189  1178  1181    1 0.109  67.2828 267.5221 6.085 2.0 1.0 # Lys116 CA HA
 1198    0    0    0    0  1198  1203  1196  1199    1 0.109  67.2828 267.5221 12.69 2.0 1.0 # Thr118 CA HA
 1207    0    0    0    0  1207  1212  1205  1208    1 0.109  67.2828 267.5221 16.375 2.0 1.0 # Asp119 CA HA
 1216    0    0    0    0  1216  1220  1214  1217    1 0.109  67.2828 267.5221 13.605 2.0 1.0 # Val120 CA HA
 1224    0    0    0    0  1224  1232  1222  1225    1 0.109  67.2828 267.5221 10.955 2.0 1.0 # Gln121 CA HA
 1236    0    0    0    0  1236  1238  1234  1237    1 0.109  67.2828 267.5221 -30.56 2.0 1.0 # Ala122 CA HA
 1294    0    0    0    0  1294  1297  1292  1295    1 0.109  67.2828 267.5221 15.585 2.0 1.0 # Cys127 CA HA
# exp_RDCS_CAC97.tab
    5    0    0    0    0    14    0    0    0    0 0.153  67.2828  67.2828  0.97 2.0 1.0 # Lys1 CA C
   18    0    0    0    0    22    0    0    0    0 0.153  67.2828  67.2828 -2.11 2.0 1.0 # Val2 CA C
   26    0    0    0    0    39    0    0    0    0 0.153  67.2828  67.2828  -0.5 2.0 1.0 # Phe3 CA C
   43    0    0    0    0    44    0    0    0    0 0.153  67.2828  67.2828  1.95 2.0 1.0 # Gly4 CA C
   72    0    0    0    0    78    0    0    0    0 0.153  67.2828  67.2828 -1.56 2.0 1.0 # Glu7 CA C
   82    0    0    0    0    87    0    0    0    0 0.153  67.2828  67.2828  1.19 2.0 1.0 # Leu8 CA C
   91    0    0    0    0    93    0    0    0    0 0.153  67.2828  67.2828  1.19 2.0 1.0 # Ala9 CA C
   97    0    0    0    0    99    0    0    0    0 0.153  67.2828  67.2828  -1.3 2.0 1.0 # Ala10 CA C
  103    0    0    0    0   105    0    0    0    0 0.153  67.2828  67.2828  0.13 2.0 1.0 # Ala11 CA C
  109    0    0    0    0   114    0    0    0    0 0.153  67.2828  67.2828  0.83 2.0 1.0 # Met12 CA C
  118    0    0    0    0   127    0    0    0    0 0.153  67.2828  67.2828  1.51 2.0 1.0 # Lys13 CA C
  131    0    0    0    0   144    0    0    0    0 0.153  67.2828  67.2828 -1.94 2.0 1.0 # Arg14 CA C
  148    0    0    0    0   159    0    0    0    0 0.153  67.2828  67.2828  1.01 2.0 1.0 # His15 CA C
  163    0    0    0    0   164    0    0    0    0 0.153  67.2828  67.2828  0.55 2.0 1.0 # Gly16 CA C
  177    0    0    0    0   182    0    0    0    0 0.153  67.2828  67.2828  1.71 2.0 1.0 # Asp18 CA C
  186    0    0    0    0   193    0    0    0    0 0.153  67.2828  67.2828 -1.81 2.0 1.0 # Asn19 CA C
  237    0    0    0    0   251    0    0    0    0 0.153  67.2828  67.2828 -0.67 2.0 1.0 # Tyr23 CA C
  255    0    0    0    0   259    0    0    0    0 0.153  67.2828  67.2828  1.34 2.0 1.0 # Ser24 CA C
  263    0    0    0    0   268    0    0    0    0 0.153  67.2828  67.2828  0.76 2.0 1.0 # Leu25 CA C
  277    0    0    0    0   284    0    0    0    0 0.153  67.2828  67.2828 -0.39 2.0 1.0 # Asn27 CA C
  288    0    0    0    0   305    0    0    0    0 0.153  67.2828  67.2828  1.41 2.0 1.0 # Trp28 CA C
  317    0    0    0    0   320    0    0    0    0 0.153  67.2828  67.2828 -2.86 2.0 1.0 # Cys30 CA C
  324    0    0    0    0   326    0    0    0    0 0.153  67.2828  67.2828  1.21 2.0 1.0 # Ala31 CA C
  330    0    0    0    0   332    0    0    0    0 0.153  67.2828  67.2828  1.67 2.0 1.0 # Ala32 CA C
  336    0    0    0    0   345    0    0    0    0 0.153  67.2828  67.2828 -0.74 2.0 1.0 # Lys33 CA C
  349    0    0    0    0   362    0    0    0    0 0.153  67.2828  67.2828 -2.53 2.0 1.0 # Phe34 CA C
  377    0    0    0    0   381    0    0    0    0 0.153  67.2828  67.2828 -1.04 2.0 1.0 # Ser36 CA C
  385    0    0    0    0   392    0    0    0    0 0.153  67.2828  67.2828  0.81 2.0 1.0 # Asn37 CA C
  396    0    0    0    0   409    0    0    0    0 0.153  67.2828  67.2828  0.83 2.0 1.0 # Phe38 CA C
  413    0    0    0    0   420    0    0    0    0 0.153  67.2828  67.2828 -0.43 2.0 1.0 # Asn39 CA C
  424    0    0    0    0   429    0    0    0    0 0.153  67.2828  67.2828 -2.42 2.0 1.0 # Thr40 CA C
  433    0    0    0    0   441    0    0    0    0 0.153  67.2828  67.2828  0.14 2.0 1.0 # Gln41 CA C
  445    0    0    0    0   447    0    0    0    0 0.153  67.2828  67.2828 -2.63 2.0 1.0 # Ala42 CA C
  460    0    0    0    0   467    0    0    0    0 0.153  67.2828  67.2828 -1.67 2.0 1.0 # Asn44 CA C
  488    0    0    0    0   495    0    0    0    0 0.153  67.2828  67.2828 -2.51 2.0 1.0 # Asn46 CA C
  499    0    0    0    0   504    0    0    0    0 0.153  67.2828  67.2828 -0.95 2.0 1.0 # Thr47 CA C
  508    0    0    0    0   513    0    0    0    0 0.153  67.2828  67.2828  1.48 2.0 1.0 # Asp48 CA C
  517    0    0    0    0   518    0    0    0    0 0.153  67.2828  67.2828  -0.6 2.0 1.0 # Gly49 CA C
  522    0    0    0    0   526    0    0    0    0 0.153  67.2828  67.2828 -1.22 2.0 1.0 # Ser50 CA C
  530    0    0    0    0   535    0    0    0    0 0.153  67.2828  67.2828 -1.57 2.0 1.0 # Thr51 CA C
  548    0    0    0    0   562    0    0    0    0 0.153  67.2828  67.2828 -1.29 2.0 1.0 # Tyr53 CA C
  580    0    0    0    0   585    0    0    0    0 0.153  67.2828  67.2828 -2.63 2.0 1.0 # Leu56 CA C
  589    0    0    0    0   597    0    0    0    0 0.153  67.2828  67.2828 -0.66 2.0 1.0 # Gln57 CA C
  610    0    0    0    0   617    0    0    0    0 0.153  67.2828  67.2828 -1.71 2.0 1.0 # Asn59 CA C
  621    0    0    0    0   625    0    0    0    0 0.153  67.2828  67.2828 -2.19 2.0 1.0 # Ser60 CA C
  629    0    0    0    0   642    0    0    0    0 0.153  67.2828  67.2828  1.21 2.0 1.0 # Arg61 CA C
  688    0    0    0    0   691    0    0    0    0 0.153  67.2828  67.2828 -2.38 2.0 1.0 # Cys64 CA C
  695    0    0    0    0   702    0    0    0    0 0.153  67.2828  67.2828  0.92 2.0 1.0 # Asn65 CA C
  706    0    0    0    0   711    0    0    0    0 0.153  67.2828  67.2828 -2.07 2.0 1.0 # Asp66 CA C
  715    0    0    0    0   716    0    0    0    0 0.153  67.2828  67.2828  0.08 2.0 1.0 # Gly67 CA C
  720    0    0    0    0   733    0    0    0    0 0.153  67.2828  67.2828  1.42 2.0 1.0 # Arg68 CA C
  753    0    0    0    0   754    0    0    0    0 0.153  67.2828  67.2828 -2.77 2.0 1.0 # Gly71 CA C
  783    0    0    0    0   790    0    0    0    0 0.153  67.2828  67.2828  0.44 2.0 1.0 # Asn74 CA C
  794    0    0    0    0   799    0    0    0    0 0.153  67.2828  67.2828  -2.3 2.0 1.0 # Leu75 CA C
  803    0    0    0    0   806    0    0    0    0 0.153  67.2828  67.2828   1.8 2.0 1.0 # Cys76 CA C
  810    0    0    0    0   817    0    0    0    0 0.153  67.2828  67.2828  0.62 2.0 1.0 # Asn77 CA C
  829    0    0    0    0   833    0    0    0    0 0.153  67.2828  67.2828  0.26 2.0 1.0 # Pro79 CA C
  837    0    0    0    0   840    0    0    0    0 0.153  67.2828  67.2828 -0.23 2.0 1.0 # Cys80 CA C
  844    0    0    0    0   848    0    0    0    0 0.153  67.2828  67.2828 -1.71 2.0 1.0 # Ser81 CA C
  852    0    0    0    0   854    0    0    0    0 0.153  67.2828  67.2828  -0.8 2.0 1.0 # Ala82 CA C
  858    0    0    0    0   863    0    0    0    0 0.153  67.2828  67.2828  1.12 2.0 1.0 # Leu83 CA C
  867    0    0    0    0   872    0    0    0    0 0.153  67.2828  67.2828 -0.72 2.0 1.0 # Leu84 CA C
  876    0    0    0    0   880    0    0    0    0 0.153  67.2828  67.2828  -2.6 2.0 1.0 # Ser85 CA C
  901    0    0    0    0   906    0    0    0    0 0.153  67.2828  67.2828  2.38 2.0 1.0 # Ile88 CA C
  910    0    0    0    0   915    0    0    0    0 0.153  67.2828  67.2828 -1.36 2.0 1.0 # Thr89 CA C
  919    0    0    0    0   921    0    0    0    0 0.153  67.2828  67.2828  1.77 2.0 1.0 # Ala90 CA C
  925    0    0    0    0   929    0    0    0    0 0.153  67.2828  67.2828  1.06 2.0 1.0 # Ser91 CA C
  933    0    0    0    0   937    0    0    0    0 0.153  67.2828  67.2828  1.08 2.0 1.0 # Val92 CA C
  941    0    0    0    0   948    0    0    0    0 0.153  67.2828  67.2828 -1.11 2.0 1.0 # Asn93 CA C
  952    0    0    0    0   955    0    0    0    0 0.153  67.2828  67.2828  0.75 2.0 1.0 # Cys94 CA C
  959    0    0    0    0   961    0    0    0    0 0.153  67.2828  67.2828   1.2 2.0 1.0 # Ala95 CA C
  965    0    0    0    0   974    0    0    0    0 0.153  67.2828  67.2828 -1.79 2.0 1.0 # Lys96 CA C
  978    0    0    0    0   987    0    0    0    0 0.153  67.2828  67.2828  0.79 2.0 1.0 # Lys97 CA C
  991    0    0    0    0   996    0    0    0    0 0.153  67.2828  67.2828 -1.68 2.0 1.0 # Ile98 CA C
 1000    0    0    0    0  1004    0    0    0    0 0.153  67.2828  67.2828  1.81 2.0 1.0 # Val99 CA C
 1008    0    0    0    0  1012    0    0    0    0 0.153  67.2828  67.2828 -2.11 2.0 1.0 # Ser100 CA C
 1025    0    0    0    0  1026    0    0    0    0 0.153  67.2828  67.2828  0.52 2.0 1.0 # Gly102 CA C
 1041    0    0    0    0  1042    0    0    0    0 0.153  67.2828  67.2828  1.94 2.0 1.0 # Gly104 CA C
 1046    0    0    0    0  1051    0    0    0    0 0.153  67.2828  67.2828  0.41 2.0 1.0 # Met105 CA C
 1055    0    0    0    0  1062    0    0    0    0 0.153  67.2828  67.2828 -0.99 2.0 1.0 # Asn106 CA C
 1066    0    0    0    0  1068    0    0    0    0 0.153  67.2828  67.2828  1.44 2.0 1.0 # Ala107 CA C
 1101    0    0    0    0  1103    0    0    0    0 0.153  67.2828  67.2828 -1.26 2.0 1.0 # Ala110 CA C
 1107    0    0    0    0  1124    0    0    0    0 0.153  67.2828  67.2828  1.12 2.0 1.0 # Trp111 CA C
 1145    0    0    0    0  1152    0    0    0    0 0.153  67.2828  67.2828 -2.61 2.0 1.0 # Asn113 CA C
 1156    0    0    0    0  1169    0    0    0    0 0.153  67.2828  67.2828  0.28 2.0 1.0 # Arg114 CA C
 1173    0    0    0    0  1176    0    0    0    0 0.153  67.2828  67.2828  1.25 2.0 1.0 # Cys115 CA C
 1180    0    0    0    0  1189    0    0    0    0 0.153  67.2828  67.2828 -0.35 2.0 1.0 # Lys116 CA C
 1198    0    0    0    0  1203    0    0    0    0 0.153  67.2828  67.2828 -0.81 2.0 1.0 # Thr118 CA C
 1216    0    0    0    0  1220    0    0    0    0 0.153  67.2828  67.2828 -0.92 2.0 1.0 # Val120 CA C
 1224    0    0    0    0  1232    0    0    0    0 0.153  67.2828  67.2828  1.11 2.0 1.0 # Gln121 CA C
 1236    0    0    0    0  1238    0    0    0    0 0.153  67.2828  67.2828  0.73 2.0 1.0 # Ala122 CA C
 1242    0    0    0    0  1259    0    0    0    0 0.153  67.2828  67.2828  0.43 2.0 1.0 # Trp123 CA C
 1263    0    0    0    0  1268    0    0    0    0 0.153  67.2828  67.2828 -3.36 2.0 1.0 # Ile124 CA C
 1272    0    0    0    0  1285    0    0    0    0 0.153  67.2828  67.2828  0.76 2.0 1.0 # Arg125 CA C
 1289    0    0    0    0  1290    0    0    0    0 0.153  67.2828  67.2828  0.95 2.0 1.0 # Gly126 CA C
 1294    0    0    0    0  1297    0    0    0    0 0.153  67.2828  67.2828  0.43 2.0 1.0 # Cys127 CA C
 1301    0    0    0    0  1314    0    0    0    0 0.153  67.2828  67.2828 -0.62 2.0 1.0 # Arg128 CA C
# exp_RDCS_CN45.tab
   44    0    0    0    0    46    0    0    0    0 0.133  67.2828 -27.1262 -0.55 2.0 1.0 # Gly4 C N
   78    0    0    0    0    80    0    0    0    0 0.133  67.2828 -27.1262   0.2 2.0 1.0 # Glu7 C N
   87    0    0    0    0    89    0    0    0    0 0.133  67.2828 -27.1262  0.67 2.0 1.0 # Leu8 C N
   93    0    0    0    0    95    0    0    0    0 0.133  67.2828 -27.1262 -0.38 2.0 1.0 # Ala9 C N
   99    0    0    0    0   101    0    0    0    0 0.133  67.2828 -27.1262  0.42 2.0 1.0 # Ala10 C N
  105    0    0    0    0   107    0    0    0    0 0.133  67.2828 -27.1262 -0.95 2.0 1.0 # Ala11 C N
  114    0    0    0    0   116    0    0    0    0 0.133  67.2828 -27.1262  2.41 2.0 1.0 # Met12 C N
  127    0    0    0    0   129    0    0    0    0 0.133  67.2828 -27.1262 -0.78 2.0 1.0 # Lys13 C N
  144    0    0    0    0   146    0    0    0    0 0.133  67.2828 -27.1262  1.07 2.0 1.0 # Arg14 C N
  164    0    0    0    0   166    0    0    0    0 0.133  67.2828 -27.1262 -0.95 2.0 1.0 # Gly16 C N
  305    0    0    0    0   307    0    0    0    0 0.133  67.2828 -27.1262  1.37 2.0 1.0 # Trp28 C N
  326    0    0    0    0   328    0    0    0    0 0.133  67.2828 -27.1262 -0.23 2.0 1.0 # Ala31 C N
  332    0    0    0    0   334    0    0    0    0 0.133  67.2828 -27.1262  0.38 2.0 1.0 # Ala32 C N
  345    0    0    0    0   347    0    0    0    0 0.133  67.2828 -27.1262 -0.49 2.0 1.0 # Lys33 C N
  392    0    0    0    0   394    0    0    0    0 0.133  67.2828 -27.1262 -1.12 2.0 1.0 # Asn37 C N
  409    0    0    0    0   411    0    0    0    0 0.133  67.2828 -27.1262  1.72 2.0 1.0 # Phe38 C N
  420    0    0    0    0   422    0    0    0    0 0.133  67.2828 -27.1262 -0.78 2.0 1.0 # Asn39 C N
  429    0    0    0    0   431    0    0    0    0 0.133  67.2828 -27.1262 -1.41 2.0 1.0 # Thr40 C N
  441    0    0    0    0   443    0    0    0    0 0.133  67.2828 -27.1262 -0.26 2.0 1.0 # Gln41 C N
  504    0    0    0    0   506    0    0    0    0 0.133  67.2828 -27.1262 -1.13 2.0 1.0 # Thr47 C N
  642    0    0    0    0   644    0    0    0    0 0.133  67.2828 -27.1262  1.21 2.0 1.0 # Arg61 C N
  733    0    0    0    0   735    0    0    0    0 0.133  67.2828 -27.1262 -0.64 2.0 1.0 # Arg68 C N
  799    0    0    0    0   801    0    0    0    0 0.133  67.2828 -27.1262 -0.57 2.0 1.0 # Leu75 C N
  806    0    0    0    0   808    0    0    0    0 0.133  67.2828 -27.1262  1.35 2.0 1.0 # Cys76 C N
  817    0    0    0    0   819    0    0    0    0 0.133  67.2828 -27.1262 -0.81 2.0 1.0 # Asn77 C N
  848    0    0    0    0   850    0    0    0    0 0.133  67.2828 -27.1262 -1.23 2.0 1.0 # Ser81 C N
  863    0    0    0    0   865    0    0    0    0 0.133  67.2828 -27.1262 -0.89 2.0 1.0 # Leu83 C N
  872    0    0    0    0   874    0    0    0    0 0.133  67.2828 -27.1262 -0.63 2.0 1.0 # Leu84 C N
  921    0    0    0    0   923    0    0    0    0 0.133  67.2828 -27.1262 -0.78 2.0 1.0 # Ala90 C N
  948    0    0    0    0   950    0    0    0    0 0.133  67.2828 -27.1262 -0.28 2.0 1.0 # Asn93 C N
  961    0    0    0    0   963    0    0    0    0 0.133  67.2828 -27.1262  -0.4 2.0 1.0 # Ala95 C N
  974    0    0    0    0   976    0    0    0    0 0.133  67.2828 -27.1262  1.14 2.0 1.0 # Lys96 C N
  987    0    0    0    0   989    0    0    0    0 0.133  67.2828 -27.1262  -1.4 2.0 1.0 # Lys97 C N
 1042    0    0    0    0  1044    0    0    0    0 0.133  67.2828 -27.1262   0.6 2.0 1.0 # Gly104 C N
 1051    0    0    0    0  1053    0    0    0    0 0.133  67.2828 -27.1262 -0.05 2.0 1.0 # Met105 C N
 1103    0    0    0    0  1105    0    0    0    0 0.133  67.2828 -27.1262 -1.01 2.0 1.0 # Ala110 C N
 1124    0    0    0    0  1126    0    0    0    0 0.133  67.2828 -27.1262  1.13 2.0 1.0 # Trp111 C N
 1152    0    0    0    0  1154    0    0    0    0 0.133  67.2828 -27.1262 -0.28 2.0 1.0 # Asn113 C N
 1169    0    0    0    0  1171    0    0    0    0 0.133  67.2828 -27.1262 -1.14 2.0 1.0 # Arg114 C N
 1176    0    0    0    0  1178    0    0    0    0 0.133  67.2828 -27.1262  0.97 2.0 1.0 # Cys115 C N
 1232    0    0    0    0  1234    0    0    0    0 0.133  67.2828 -27.1262 -0.78 2.0 1.0 # Gln121 C N
 1238    0    0    0    0  1240    0    0    0    0 0.133  67.2828 -27.1262  1.68 2.0 1.0 # Ala122 C N
 1285    0    0    0    0  1287    0    0    0    0 0.133  67.2828 -27.1262  1.26 2.0 1.0 # Arg125 C N
 1290    0    0    0    0  1292    0    0    0    0 0.133  67.2828 -27.1262  0.52 2.0 1.0 # Gly126 C N
 1297    0    0    0    0  1299    0    0    0    0 0.133  67.2828 -27.1262 -0.67 2.0 1.0 # Cys127 C N
# 302 RDCs
END
RDCGROUPS
1 2 3 4 5 6 7 8 9 10 11 12 13 14 15 16 17 18 19 20 21 22 23 24 25 26 27 28 29 30 31 32 33 34 35 36 37 38 39 40 41 42 43 44 45 46 47 48 49 50 51 52 53 54 55 56 57 58 59 60 61 62 63 64 65 66 67 68 69 70 71 72 73 74 75 76 77 78 79 80 81 82 83 84 85 86 87 88 89 90 91 92 93 94 95 96 97 98 99 100 101 102 103 104 105 106 107 108 109 110 111 112 113 114 115 116 117 118 119 120 121 122 123 124 125 126 127 128 129 130 131 132 133 134 135 136 137 138 139 140 141 142 143 144 145 146 147 148 149 150 151 152 153 154 155 156 157 158 159 160 161 162 163 164 165 166 167 168 169 170 171 172 173 174 175 176 177 178 179 180 181 182 183 184 185 186 187 188 189 190 191 192 193 194 195 196 197 198 199 200 201 202 203 204 205 206 207 208 209 210 211 212 213 214 215 216 217 218 219 220 221 222 223 224 225 226 227 228 229 230 231 232 233 234 235 236 237 238 239 240 241 242 243 244 245 246 247 248 249 250 251 252 253 254 255 256 257 258 259 260 261 262 263 264 265 266 267 268 269 270 271 272 273 274 275 276 277 278 279 280 281 282 283 284 285 286 287 288 289 290 291 292 293 294 295 296 297 298 299 300 301 302
END
RDCMOLAXIS
  41     0     0     0     0    146      0      0     0      0
END
