# Supplementary material for: Use of Measured Residual Dipolar Couplings to Calculate Residual Dipolar Couplings for a Protein Structure: A Case Study Using Hen Egg-White Lysozyme
Source: J Chem Inf Model. 2025 Sep 26;65(19):10418–44. doi: 10.1021/acs.jcim.5c01428 (PMC12529780; doi:10.1021/acs.jcim.5c01428)
Supplement: Supplementary file 1 [file ci5c01428_si_001.zip › data/lyso_54b7.top]

TITLE
MAKE_TOP topology, using:
54b7.mtb
54b7.ifp

Force-field code: 54B7
END
PHYSICALCONSTANTS
# FPEPSI: 1.0/(4.0*PI*EPS0) (EPS0 is the permittivity of vacuum)
138.9354
# HBAR: Planck's constant HBAR = H/(2* PI)
0.0635078
# SPDL: Speed of light (nm/ps)
299792.458
# BOLTZ: Boltzmann's constant kB
0.00831441
END
TOPVERSION
2.0
END
ATOMTYPENAME
# NRATT: number of van der Waals atom types
54
# TYPE: atom type names
O
OM
OA
OE
OW
N
NT
NL
NR
NZ
# 10
NE
C
CH0
CH1
CH2
CH3
CH4
CH2r
CR1
HC
# 20
H
DUM
S
CU1+
CU2+
FE
ZN2+
MG2+
CA2+
P,SI
# 30
AR
F
CL
BR
CMet
OMet
NA+
CL-
CChl
CLChl
# 40
HChl
SDmso
CDmso
ODmso
CCl4
CLCl4
FTFE
CTFE
CHTFE
OTFE
# 50
CUrea
OUrea
NUrea
CH3p
END
RESNAME
# NRAA2: number of residues in a solute molecule
129
# AANM: residue names
LYSH
VAL
PHE
GLY
ARG
CYS1
GLU
LEU
ALA
ALA
# 10
ALA
MET
LYSH
ARG
HISH
GLY
LEU
ASP
ASN
TYR
# 20
ARG
GLY
TYR
SER
LEU
GLY
ASN
TRP
VAL
CYS1
# 30
ALA
ALA
LYSH
PHE
GLUH
SER
ASN
PHE
ASN
THR
# 40
GLN
ALA
THR
ASN
ARG
ASN
THR
ASP
GLY
SER
# 50
THR
ASP
TYR
GLY
ILE
LEU
GLN
ILE
ASN
SER
# 60
ARG
TRP
TRP
CYS1
ASN
ASP
GLY
ARG
THR
PRO
# 70
GLY
SER
ARG
ASN
LEU
CYS1
ASN
ILE
PRO
CYS2
# 80
SER
ALA
LEU
LEU
SER
SER
ASP
ILE
THR
ALA
# 90
SER
VAL
ASN
CYS2
ALA
LYSH
LYSH
ILE
VAL
SER
# 100
ASP
GLY
ASN
GLY
MET
ASN
ALA
TRP
VAL
ALA
# 110
TRP
ARG
ASN
ARG
CYS2
LYSH
GLY
THR
ASP
VAL
# 120
GLN
ALA
TRP
ILE
ARG
GLY
CYS2
ARG
LEU
END
SOLUTEATOM
#   NRP: number of solute atoms
 1325
#  ATNM: atom number
#  MRES: residue number
#  PANM: atom name of solute atom
#   IAC: integer (van der Waals) atom type code
#  MASS: mass of solute atom
#    CG: charge of solute atom
#   CGC: charge group code (0 or 1)
#   INE: number of excluded atoms
# INE14: number of 1-4 interactions
# ATNM MRES PANM IAC     MASS       CG  CGC INE
#                                           INE14
     1    1   H1  21  1.00800  0.24800  0     4     2     3     4     5
                                              2     6    14
     2    1   H2  21  1.00800  0.24800  0     3     3     4     5
                                              2     6    14
     3    1    N   8 14.00670 -0.74400  0     4     4     5     6    14
                                              3     7    15    16
     4    1   H3  21  1.00800  0.24800  0     1     5
                                              2     6    14
     5    1   CA  14 13.01900  0.00000  1     5     6     7    14    15    16
                                              3     8    17    18
     6    1   CB  15 14.02700  0.00000  1     3     7     8    14
                                              3     9    15    16
     7    1   CG  15 14.02700  0.00000  0     2     8     9
                                              2    10    14
     8    1   CD  15 14.02700  0.00000  1     2     9    10
                                              3    11    12    13
     9    1   CE  15 14.02700  0.00000  0     4    10    11    12    13
                                              0
    10    1   NZ   8 14.00670 -0.74400  0     3    11    12    13
                                              0
    11    1  HZ1  21  1.00800  0.24800  0     2    12    13
                                              0
    12    1  HZ2  21  1.00800  0.24800  0     1    13
                                              0
    13    1  HZ3  21  1.00800  0.24800  1     0
                                              0
    14    1    C  12 12.01100  0.45000  0     4    15    16    17    18
                                              2    19    22
    15    1    O   1 15.99940 -0.45000  1     1    16
                                              2    17    18
    16    2    N   6 14.00670 -0.31000  0     4    17    18    19    22
                                              4    20    21    23    24
    17    2    H  21  1.00800  0.31000  1     1    18
                                              2    19    22
    18    2   CA  14 13.01900  0.00000  0     6    19    20    21    22    23    24
                                              2    25    26
    19    2   CB  14 13.01900  0.00000  0     3    20    21    22
                                              2    23    24
    20    2  CG1  16 15.03500  0.00000  0     1    21
                                              1    22
    21    2  CG2  16 15.03500  0.00000  1     0
                                              1    22
    22    2    C  12 12.01100  0.45000  0     4    23    24    25    26
                                              2    27    39
    23    2    O   1 15.99940 -0.45000  1     1    24
                                              2    25    26
    24    3    N   6 14.00670 -0.31000  0     4    25    26    27    39
                                              3    28    40    41
    25    3    H  21  1.00800  0.31000  1     1    26
                                              2    27    39
    26    3   CA  14 13.01900  0.00000  0     5    27    28    39    40    41
                                              4    29    31    42    43
    27    3   CB  15 14.02700  0.00000  0     8    28    29    30    31    32    33
                                                   35    39
                                              2    40    41
    28    3   CG  12 12.01100  0.00000  1     9    29    30    31    32    33    34
                                                   35    36    37
                                              1    39
    29    3  CD1  12 12.01100 -0.14000  0     8    30    31    32    33    34    35
                                                   37    38
                                              0
    30    3  HD1  20  1.00800  0.14000  1     4    31    33    34    37
                                              0
    31    3  CD2  12 12.01100 -0.14000  0     6    32    33    35    36    37    38
                                              0
    32    3  HD2  20  1.00800  0.14000  1     3    35    36    37
                                              0
    33    3  CE1  12 12.01100 -0.14000  0     5    34    35    36    37    38
                                              0
    34    3  HE1  20  1.00800  0.14000  1     3    35    37    38
                                              0
    35    3  CE2  12 12.01100 -0.14000  0     3    36    37    38
                                              0
    36    3  HE2  20  1.00800  0.14000  1     2    37    38
                                              0
    37    3   CZ  12 12.01100 -0.14000  0     1    38
                                              0
    38    3   HZ  20  1.00800  0.14000  1     0
                                              0
    39    3    C  12 12.01100  0.45000  0     4    40    41    42    43
                                              1    44
    40    3    O   1 15.99940 -0.45000  1     1    41
                                              2    42    43
    41    4    N   6 14.00670 -0.31000  0     3    42    43    44
                                              2    45    46
    42    4    H  21  1.00800  0.31000  1     1    43
                                              1    44
    43    4   CA  15 14.02700  0.00000  1     3    44    45    46
                                              2    47    48
    44    4    C  12 12.01100  0.45000  0     4    45    46    47    48
                                              2    49    61
    45    4    O   1 15.99940 -0.45000  1     1    46
                                              2    47    48
    46    5    N   6 14.00670 -0.31000  0     4    47    48    49    61
                                              3    50    62    63
    47    5    H  21  1.00800  0.31000  1     1    48
                                              2    49    61
    48    5   CA  14 13.01900  0.00000  0     5    49    50    61    62    63
                                              3    51    64    65
    49    5   CB  15 14.02700  0.00000  0     3    50    51    61
                                              3    52    62    63
    50    5   CG  15 14.02700  0.00000  1     2    51    52
                                              3    53    54    61
    51    5   CD  15 14.02700  0.00000  0     3    52    53    54
                                              2    55    58
    52    5   NE  11 14.00670 -0.24000  0     4    53    54    55    58
                                              4    56    57    59    60
    53    5   HE  21  1.00800  0.24000  0     1    54
                                              2    55    58
    54    5   CZ  12 12.01100  0.00000  0     6    55    56    57    58    59    60
                                              0
    55    5  NH1  10 14.00670 -0.48000  0     3    56    57    58
                                              2    59    60
    56    5 HH11  21  1.00800  0.24000  0     1    57
                                              1    58
    57    5 HH12  21  1.00800  0.24000  0     0
                                              1    58
    58    5  NH2  10 14.00670 -0.48000  0     2    59    60
                                              0
    59    5 HH21  21  1.00800  0.24000  0     1    60
                                              0
    60    5 HH22  21  1.00800  0.24000  1     0
                                              0
    61    5    C  12 12.01100  0.45000  0     4    62    63    64    65
                                              2    66    68
    62    5    O   1 15.99940 -0.45000  1     1    63
                                              2    64    65
    63    6    N   6 14.00670 -0.31000  0     4    64    65    66    68
                                              3    67    69    70
    64    6    H  21  1.00800  0.31000  1     1    65
                                              2    66    68
    65    6   CA  14 13.01900  0.00000  0     5    66    67    68    69    70
                                              3    71    72  1296
    66    6   CB  15 14.02700  0.00000  0     3    67    68  1296
                                              3    69    70  1295
    67    6   SG  23 32.06000  0.00000  1     2  1295  1296
                                              2    68  1294
    68    6    C  12 12.01100  0.45000  0     4    69    70    71    72
                                              2    73    78
    69    6    O   1 15.99940 -0.45000  1     1    70
                                              2    71    72
    70    7    N   6 14.00670 -0.31000  0     4    71    72    73    78
                                              3    74    79    80
    71    7    H  21  1.00800  0.31000  1     1    72
                                              2    73    78
    72    7   CA  14 13.01900  0.00000  0     5    73    74    78    79    80
                                              3    75    81    82
    73    7   CB  15 14.02700  0.00000  0     3    74    75    78
                                              4    76    77    79    80
    74    7   CG  15 14.02700  0.00000  1     3    75    76    77
                                              1    78
    75    7   CD  12 12.01100  0.72000  0     2    76    77
                                              0
    76    7  OE1   2 15.99940 -0.36000  0     1    77
                                              0
    77    7  OE2   2 15.99940 -0.36000  1     0
                                              0
    78    7    C  12 12.01100  0.45000  0     4    79    80    81    82
                                              2    83    87
    79    7    O   1 15.99940 -0.45000  1     1    80
                                              2    81    82
    80    8    N   6 14.00670 -0.31000  0     4    81    82    83    87
                                              3    84    88    89
    81    8    H  21  1.00800  0.31000  1     1    82
                                              2    83    87
    82    8   CA  14 13.01900  0.00000  0     5    83    84    87    88    89
                                              4    85    86    90    91
    83    8   CB  15 14.02700  0.00000  1     4    84    85    86    87
                                              2    88    89
    84    8   CG  14 13.01900  0.00000  0     2    85    86
                                              1    87
    85    8  CD1  16 15.03500  0.00000  0     1    86
                                              0
    86    8  CD2  16 15.03500  0.00000  1     0
                                              0
    87    8    C  12 12.01100  0.45000  0     4    88    89    90    91
                                              2    92    93
    88    8    O   1 15.99940 -0.45000  1     1    89
                                              2    90    91
    89    9    N   6 14.00670 -0.31000  0     4    90    91    92    93
                                              2    94    95
    90    9    H  21  1.00800  0.31000  1     1    91
                                              2    92    93
    91    9   CA  14 13.01900  0.00000  0     4    92    93    94    95
                                              2    96    97
    92    9   CB  16 15.03500  0.00000  1     1    93
                                              2    94    95
    93    9    C  12 12.01100  0.45000  0     4    94    95    96    97
                                              2    98    99
    94    9    O   1 15.99940 -0.45000  1     1    95
                                              2    96    97
    95   10    N   6 14.00670 -0.31000  0     4    96    97    98    99
                                              2   100   101
    96   10    H  21  1.00800  0.31000  1     1    97
                                              2    98    99
    97   10   CA  14 13.01900  0.00000  0     4    98    99   100   101
                                              2   102   103
    98   10   CB  16 15.03500  0.00000  1     1    99
                                              2   100   101
    99   10    C  12 12.01100  0.45000  0     4   100   101   102   103
                                              2   104   105
   100   10    O   1 15.99940 -0.45000  1     1   101
                                              2   102   103
   101   11    N   6 14.00670 -0.31000  0     4   102   103   104   105
                                              2   106   107
   102   11    H  21  1.00800  0.31000  1     1   103
                                              2   104   105
   103   11   CA  14 13.01900  0.00000  0     4   104   105   106   107
                                              2   108   109
   104   11   CB  16 15.03500  0.00000  1     1   105
                                              2   106   107
   105   11    C  12 12.01100  0.45000  0     4   106   107   108   109
                                              2   110   114
   106   11    O   1 15.99940 -0.45000  1     1   107
                                              2   108   109
   107   12    N   6 14.00670 -0.31000  0     4   108   109   110   114
                                              3   111   115   116
   108   12    H  21  1.00800  0.31000  1     1   109
                                              2   110   114
   109   12   CA  14 13.01900  0.00000  0     5   110   111   114   115   116
                                              3   112   117   118
   110   12   CB  15 14.02700  0.00000  1     3   111   112   114
                                              3   113   115   116
   111   12   CG  15 14.02700  0.24100  0     2   112   113
                                              1   114
   112   12   SD  23 32.06000 -0.48200  0     1   113
                                              0
   113   12   CE  16 15.03500  0.24100  1     0
                                              0
   114   12    C  12 12.01100  0.45000  0     4   115   116   117   118
                                              2   119   127
   115   12    O   1 15.99940 -0.45000  1     1   116
                                              2   117   118
   116   13    N   6 14.00670 -0.31000  0     4   117   118   119   127
                                              3   120   128   129
   117   13    H  21  1.00800  0.31000  1     1   118
                                              2   119   127
   118   13   CA  14 13.01900  0.00000  0     5   119   120   127   128   129
                                              3   121   130   131
   119   13   CB  15 14.02700  0.00000  1     3   120   121   127
                                              3   122   128   129
   120   13   CG  15 14.02700  0.00000  0     2   121   122
                                              2   123   127
   121   13   CD  15 14.02700  0.00000  1     2   122   123
                                              3   124   125   126
   122   13   CE  15 14.02700  0.00000  0     4   123   124   125   126
                                              0
   123   13   NZ   8 14.00670 -0.74400  0     3   124   125   126
                                              0
   124   13  HZ1  21  1.00800  0.24800  0     2   125   126
                                              0
   125   13  HZ2  21  1.00800  0.24800  0     1   126
                                              0
   126   13  HZ3  21  1.00800  0.24800  1     0
                                              0
   127   13    C  12 12.01100  0.45000  0     4   128   129   130   131
                                              2   132   144
   128   13    O   1 15.99940 -0.45000  1     1   129
                                              2   130   131
   129   14    N   6 14.00670 -0.31000  0     4   130   131   132   144
                                              3   133   145   146
   130   14    H  21  1.00800  0.31000  1     1   131
                                              2   132   144
   131   14   CA  14 13.01900  0.00000  0     5   132   133   144   145   146
                                              3   134   147   148
   132   14   CB  15 14.02700  0.00000  0     3   133   134   144
                                              3   135   145   146
   133   14   CG  15 14.02700  0.00000  1     2   134   135
                                              3   136   137   144
   134   14   CD  15 14.02700  0.00000  0     3   135   136   137
                                              2   138   141
   135   14   NE  11 14.00670 -0.24000  0     4   136   137   138   141
                                              4   139   140   142   143
   136   14   HE  21  1.00800  0.24000  0     1   137
                                              2   138   141
   137   14   CZ  12 12.01100  0.00000  0     6   138   139   140   141   142   143
                                              0
   138   14  NH1  10 14.00670 -0.48000  0     3   139   140   141
                                              2   142   143
   139   14 HH11  21  1.00800  0.24000  0     1   140
                                              1   141
   140   14 HH12  21  1.00800  0.24000  0     0
                                              1   141
   141   14  NH2  10 14.00670 -0.48000  0     2   142   143
                                              0
   142   14 HH21  21  1.00800  0.24000  0     1   143
                                              0
   143   14 HH22  21  1.00800  0.24000  1     0
                                              0
   144   14    C  12 12.01100  0.45000  0     4   145   146   147   148
                                              2   149   159
   145   14    O   1 15.99940 -0.45000  1     1   146
                                              2   147   148
   146   15    N   6 14.00670 -0.31000  0     4   147   148   149   159
                                              3   150   160   161
   147   15    H  21  1.00800  0.31000  1     1   148
                                              2   149   159
   148   15   CA  14 13.01900  0.00000  0     5   149   150   159   160   161
                                              4   151   153   162   163
   149   15   CB  15 14.02700  0.00000  1     8   150   151   152   153   154   155
                                                  157   159
                                              2   160   161
   150   15   CG  12 12.01100  0.00000  0     8   151   152   153   154   155   156
                                                  157   158
                                              1   159
   151   15  ND1   9 14.00670 -0.30000  0     7   152   153   154   155   156   157
                                                  158
                                              0
   152   15  HD1  21  1.00800  0.30000  0     4   153   155   156   157
                                              0
   153   15  CD2  12 12.01100 -0.10000  0     5   154   155   156   157   158
                                              0
   154   15  HD2  20  1.00800  0.10000  0     3   155   157   158
                                              0
   155   15  CE1  12 12.01100 -0.10000  0     3   156   157   158
                                              0
   156   15  HE1  20  1.00800  0.10000  0     2   157   158
                                              0
   157   15  NE2   9 14.00670 -0.30000  0     1   158
                                              0
   158   15  HE2  21  1.00800  0.30000  1     0
                                              0
   159   15    C  12 12.01100  0.45000  0     4   160   161   162   163
                                              1   164
   160   15    O   1 15.99940 -0.45000  1     1   161
                                              2   162   163
   161   16    N   6 14.00670 -0.31000  0     3   162   163   164
                                              2   165   166
   162   16    H  21  1.00800  0.31000  1     1   163
                                              1   164
   163   16   CA  15 14.02700  0.00000  1     3   164   165   166
                                              2   167   168
   164   16    C  12 12.01100  0.45000  0     4   165   166   167   168
                                              2   169   173
   165   16    O   1 15.99940 -0.45000  1     1   166
                                              2   167   168
   166   17    N   6 14.00670 -0.31000  0     4   167   168   169   173
                                              3   170   174   175
   167   17    H  21  1.00800  0.31000  1     1   168
                                              2   169   173
   168   17   CA  14 13.01900  0.00000  0     5   169   170   173   174   175
                                              4   171   172   176   177
   169   17   CB  15 14.02700  0.00000  1     4   170   171   172   173
                                              2   174   175
   170   17   CG  14 13.01900  0.00000  0     2   171   172
                                              1   173
   171   17  CD1  16 15.03500  0.00000  0     1   172
                                              0
   172   17  CD2  16 15.03500  0.00000  1     0
                                              0
   173   17    C  12 12.01100  0.45000  0     4   174   175   176   177
                                              2   178   182
   174   17    O   1 15.99940 -0.45000  1     1   175
                                              2   176   177
   175   18    N   6 14.00670 -0.31000  0     4   176   177   178   182
                                              3   179   183   184
   176   18    H  21  1.00800  0.31000  1     1   177
                                              2   178   182
   177   18   CA  14 13.01900  0.00000  0     5   178   179   182   183   184
                                              4   180   181   185   186
   178   18   CB  15 14.02700  0.00000  1     4   179   180   181   182
                                              2   183   184
   179   18   CG  12 12.01100  0.72000  0     2   180   181
                                              1   182
   180   18  OD1   2 15.99940 -0.36000  0     1   181
                                              0
   181   18  OD2   2 15.99940 -0.36000  1     0
                                              0
   182   18    C  12 12.01100  0.45000  0     4   183   184   185   186
                                              2   187   193
   183   18    O   1 15.99940 -0.45000  1     1   184
                                              2   185   186
   184   19    N   6 14.00670 -0.31000  0     4   185   186   187   193
                                              3   188   194   195
   185   19    H  21  1.00800  0.31000  1     1   186
                                              2   187   193
   186   19   CA  14 13.01900  0.00000  0     5   187   188   193   194   195
                                              4   189   190   196   197
   187   19   CB  15 14.02700  0.00000  1     4   188   189   190   193
                                              4   191   192   194   195
   188   19   CG  12 12.01100  0.29000  0     4   189   190   191   192
                                              1   193
   189   19  OD1   1 15.99940 -0.45000  0     1   190
                                              2   191   192
   190   19  ND2   7 14.00670 -0.72000  0     2   191   192
                                              0
   191   19 HD21  21  1.00800  0.44000  0     1   192
                                              0
   192   19 HD22  21  1.00800  0.44000  1     0
                                              0
   193   19    C  12 12.01100  0.45000  0     4   194   195   196   197
                                              2   198   211
   194   19    O   1 15.99940 -0.45000  1     1   195
                                              2   196   197
   195   20    N   6 14.00670 -0.31000  0     4   196   197   198   211
                                              3   199   212   213
   196   20    H  21  1.00800  0.31000  1     1   197
                                              2   198   211
   197   20   CA  14 13.01900  0.00000  0     5   198   199   211   212   213
                                              4   200   202   214   215
   198   20   CB  15 14.02700  0.00000  0     8   199   200   201   202   203   204
                                                  206   211
                                              2   212   213
   199   20   CG  12 12.01100  0.00000  1     9   200   201   202   203   204   205
                                                  206   207   208
                                              1   211
   200   20  CD1  12 12.01100 -0.14000  0     8   201   202   203   204   205   206
                                                  208   209
                                              0
   201   20  HD1  20  1.00800  0.14000  1     4   202   204   205   208
                                              0
   202   20  CD2  12 12.01100 -0.14000  0     6   203   204   206   207   208   209
                                              0
   203   20  HD2  20  1.00800  0.14000  1     3   206   207   208
                                              0
   204   20  CE1  12 12.01100 -0.14000  0     5   205   206   207   208   209
                                              1   210
   205   20  HE1  20  1.00800  0.14000  1     3   206   208   209
                                              0
   206   20  CE2  12 12.01100 -0.14000  0     3   207   208   209
                                              1   210
   207   20  HE2  20  1.00800  0.14000  1     2   208   209
                                              0
   208   20   CZ  12 12.01100  0.20300  0     2   209   210
                                              0
   209   20   OH   3 15.99940 -0.61100  0     1   210
                                              0
   210   20   HH  21  1.00800  0.40800  1     0
                                              0
   211   20    C  12 12.01100  0.45000  0     4   212   213   214   215
                                              2   216   228
   212   20    O   1 15.99940 -0.45000  1     1   213
                                              2   214   215
   213   21    N   6 14.00670 -0.31000  0     4   214   215   216   228
                                              3   217   229   230
   214   21    H  21  1.00800  0.31000  1     1   215
                                              2   216   228
   215   21   CA  14 13.01900  0.00000  0     5   216   217   228   229   230
                                              3   218   231   232
   216   21   CB  15 14.02700  0.00000  0     3   217   218   228
                                              3   219   229   230
   217   21   CG  15 14.02700  0.00000  1     2   218   219
                                              3   220   221   228
   218   21   CD  15 14.02700  0.00000  0     3   219   220   221
                                              2   222   225
   219   21   NE  11 14.00670 -0.24000  0     4   220   221   222   225
                                              4   223   224   226   227
   220   21   HE  21  1.00800  0.24000  0     1   221
                                              2   222   225
   221   21   CZ  12 12.01100  0.00000  0     6   222   223   224   225   226   227
                                              0
   222   21  NH1  10 14.00670 -0.48000  0     3   223   224   225
                                              2   226   227
   223   21 HH11  21  1.00800  0.24000  0     1   224
                                              1   225
   224   21 HH12  21  1.00800  0.24000  0     0
                                              1   225
   225   21  NH2  10 14.00670 -0.48000  0     2   226   227
                                              0
   226   21 HH21  21  1.00800  0.24000  0     1   227
                                              0
   227   21 HH22  21  1.00800  0.24000  1     0
                                              0
   228   21    C  12 12.01100  0.45000  0     4   229   230   231   232
                                              1   233
   229   21    O   1 15.99940 -0.45000  1     1   230
                                              2   231   232
   230   22    N   6 14.00670 -0.31000  0     3   231   232   233
                                              2   234   235
   231   22    H  21  1.00800  0.31000  1     1   232
                                              1   233
   232   22   CA  15 14.02700  0.00000  1     3   233   234   235
                                              2   236   237
   233   22    C  12 12.01100  0.45000  0     4   234   235   236   237
                                              2   238   251
   234   22    O   1 15.99940 -0.45000  1     1   235
                                              2   236   237
   235   23    N   6 14.00670 -0.31000  0     4   236   237   238   251
                                              3   239   252   253
   236   23    H  21  1.00800  0.31000  1     1   237
                                              2   238   251
   237   23   CA  14 13.01900  0.00000  0     5   238   239   251   252   253
                                              4   240   242   254   255
   238   23   CB  15 14.02700  0.00000  0     8   239   240   241   242   243   244
                                                  246   251
                                              2   252   253
   239   23   CG  12 12.01100  0.00000  1     9   240   241   242   243   244   245
                                                  246   247   248
                                              1   251
   240   23  CD1  12 12.01100 -0.14000  0     8   241   242   243   244   245   246
                                                  248   249
                                              0
   241   23  HD1  20  1.00800  0.14000  1     4   242   244   245   248
                                              0
   242   23  CD2  12 12.01100 -0.14000  0     6   243   244   246   247   248   249
                                              0
   243   23  HD2  20  1.00800  0.14000  1     3   246   247   248
                                              0
   244   23  CE1  12 12.01100 -0.14000  0     5   245   246   247   248   249
                                              1   250
   245   23  HE1  20  1.00800  0.14000  1     3   246   248   249
                                              0
   246   23  CE2  12 12.01100 -0.14000  0     3   247   248   249
                                              1   250
   247   23  HE2  20  1.00800  0.14000  1     2   248   249
                                              0
   248   23   CZ  12 12.01100  0.20300  0     2   249   250
                                              0
   249   23   OH   3 15.99940 -0.61100  0     1   250
                                              0
   250   23   HH  21  1.00800  0.40800  1     0
                                              0
   251   23    C  12 12.01100  0.45000  0     4   252   253   254   255
                                              2   256   259
   252   23    O   1 15.99940 -0.45000  1     1   253
                                              2   254   255
   253   24    N   6 14.00670 -0.31000  0     4   254   255   256   259
                                              3   257   260   261
   254   24    H  21  1.00800  0.31000  1     1   255
                                              2   256   259
   255   24   CA  14 13.01900  0.00000  1     5   256   257   259   260   261
                                              3   258   262   263
   256   24   CB  15 14.02700  0.26600  0     3   257   258   259
                                              2   260   261
   257   24   OG   3 15.99940 -0.67400  0     1   258
                                              1   259
   258   24   HG  21  1.00800  0.40800  1     0
                                              0
   259   24    C  12 12.01100  0.45000  0     4   260   261   262   263
                                              2   264   268
   260   24    O   1 15.99940 -0.45000  1     1   261
                                              2   262   263
   261   25    N   6 14.00670 -0.31000  0     4   262   263   264   268
                                              3   265   269   270
   262   25    H  21  1.00800  0.31000  1     1   263
                                              2   264   268
   263   25   CA  14 13.01900  0.00000  0     5   264   265   268   269   270
                                              4   266   267   271   272
   264   25   CB  15 14.02700  0.00000  1     4   265   266   267   268
                                              2   269   270
   265   25   CG  14 13.01900  0.00000  0     2   266   267
                                              1   268
   266   25  CD1  16 15.03500  0.00000  0     1   267
                                              0
   267   25  CD2  16 15.03500  0.00000  1     0
                                              0
   268   25    C  12 12.01100  0.45000  0     4   269   270   271   272
                                              1   273
   269   25    O   1 15.99940 -0.45000  1     1   270
                                              2   271   272
   270   26    N   6 14.00670 -0.31000  0     3   271   272   273
                                              2   274   275
   271   26    H  21  1.00800  0.31000  1     1   272
                                              1   273
   272   26   CA  15 14.02700  0.00000  1     3   273   274   275
                                              2   276   277
   273   26    C  12 12.01100  0.45000  0     4   274   275   276   277
                                              2   278   284
   274   26    O   1 15.99940 -0.45000  1     1   275
                                              2   276   277
   275   27    N   6 14.00670 -0.31000  0     4   276   277   278   284
                                              3   279   285   286
   276   27    H  21  1.00800  0.31000  1     1   277
                                              2   278   284
   277   27   CA  14 13.01900  0.00000  0     5   278   279   284   285   286
                                              4   280   281   287   288
   278   27   CB  15 14.02700  0.00000  1     4   279   280   281   284
                                              4   282   283   285   286
   279   27   CG  12 12.01100  0.29000  0     4   280   281   282   283
                                              1   284
   280   27  OD1   1 15.99940 -0.45000  0     1   281
                                              2   282   283
   281   27  ND2   7 14.00670 -0.72000  0     2   282   283
                                              0
   282   27 HD21  21  1.00800  0.44000  0     1   283
                                              0
   283   27 HD22  21  1.00800  0.44000  1     0
                                              0
   284   27    C  12 12.01100  0.45000  0     4   285   286   287   288
                                              2   289   305
   285   27    O   1 15.99940 -0.45000  1     1   286
                                              2   287   288
   286   28    N   6 14.00670 -0.31000  0     4   287   288   289   305
                                              3   290   306   307
   287   28    H  21  1.00800  0.31000  1     1   288
                                              2   289   305
   288   28   CA  14 13.01900  0.00000  0     5   289   290   305   306   307
                                              4   291   293   308   309
   289   28   CB  15 14.02700  0.00000  1     8   290   291   292   293   294   296
                                                  297   305
                                              2   306   307
   290   28   CG  12 12.01100 -0.21000  0    10   291   292   293   294   295   296
                                                  297   298   299   301
                                              1   305
   291   28  CD1  12 12.01100 -0.14000  0     7   292   293   294   295   296   297
                                                  299
                                              0
   292   28  HD1  20  1.00800  0.14000  0     4   293   294   295   296
                                              0
   293   28  CD2  12 12.01100  0.00000  0    10   294   295   296   297   298   299
                                                  300   301   302   303
                                              0
   294   28  NE1   9 14.00670 -0.10000  0     6   295   296   297   299   300   303
                                              0
   295   28  HE1  21  1.00800  0.31000  0     2   296   299
                                              0
   296   28  CE2  12 12.01100  0.00000  1     7   297   298   299   300   301   303
                                                  304
                                              0
   297   28  CE3  12 12.01100 -0.14000  0     6   298   299   301   302   303   304
                                              0
   298   28  HE3  20  1.00800  0.14000  1     3   301   302   303
                                              0
   299   28  CZ2  12 12.01100 -0.14000  0     5   300   301   302   303   304
                                              0
   300   28  HZ2  20  1.00800  0.14000  1     3   301   303   304
                                              0
   301   28  CZ3  12 12.01100 -0.14000  0     3   302   303   304
                                              0
   302   28  HZ3  20  1.00800  0.14000  1     2   303   304
                                              0
   303   28  CH2  12 12.01100 -0.14000  0     1   304
                                              0
   304   28  HH2  20  1.00800  0.14000  1     0
                                              0
   305   28    C  12 12.01100  0.45000  0     4   306   307   308   309
                                              2   310   313
   306   28    O   1 15.99940 -0.45000  1     1   307
                                              2   308   309
   307   29    N   6 14.00670 -0.31000  0     4   308   309   310   313
                                              4   311   312   314   315
   308   29    H  21  1.00800  0.31000  1     1   309
                                              2   310   313
   309   29   CA  14 13.01900  0.00000  0     6   310   311   312   313   314   315
                                              2   316   317
   310   29   CB  14 13.01900  0.00000  0     3   311   312   313
                                              2   314   315
   311   29  CG1  16 15.03500  0.00000  0     1   312
                                              1   313
   312   29  CG2  16 15.03500  0.00000  1     0
                                              1   313
   313   29    C  12 12.01100  0.45000  0     4   314   315   316   317
                                              2   318   320
   314   29    O   1 15.99940 -0.45000  1     1   315
                                              2   316   317
   315   30    N   6 14.00670 -0.31000  0     4   316   317   318   320
                                              3   319   321   322
   316   30    H  21  1.00800  0.31000  1     1   317
                                              2   318   320
   317   30   CA  14 13.01900  0.00000  0     5   318   319   320   321   322
                                              3   323   324  1175
   318   30   CB  15 14.02700  0.00000  0     3   319   320  1175
                                              3   321   322  1174
   319   30   SG  23 32.06000  0.00000  1     2  1174  1175
                                              2   320  1173
   320   30    C  12 12.01100  0.45000  0     4   321   322   323   324
                                              2   325   326
   321   30    O   1 15.99940 -0.45000  1     1   322
                                              2   323   324
   322   31    N   6 14.00670 -0.31000  0     4   323   324   325   326
                                              2   327   328
   323   31    H  21  1.00800  0.31000  1     1   324
                                              2   325   326
   324   31   CA  14 13.01900  0.00000  0     4   325   326   327   328
                                              2   329   330
   325   31   CB  16 15.03500  0.00000  1     1   326
                                              2   327   328
   326   31    C  12 12.01100  0.45000  0     4   327   328   329   330
                                              2   331   332
   327   31    O   1 15.99940 -0.45000  1     1   328
                                              2   329   330
   328   32    N   6 14.00670 -0.31000  0     4   329   330   331   332
                                              2   333   334
   329   32    H  21  1.00800  0.31000  1     1   330
                                              2   331   332
   330   32   CA  14 13.01900  0.00000  0     4   331   332   333   334
                                              2   335   336
   331   32   CB  16 15.03500  0.00000  1     1   332
                                              2   333   334
   332   32    C  12 12.01100  0.45000  0     4   333   334   335   336
                                              2   337   345
   333   32    O   1 15.99940 -0.45000  1     1   334
                                              2   335   336
   334   33    N   6 14.00670 -0.31000  0     4   335   336   337   345
                                              3   338   346   347
   335   33    H  21  1.00800  0.31000  1     1   336
                                              2   337   345
   336   33   CA  14 13.01900  0.00000  0     5   337   338   345   346   347
                                              3   339   348   349
   337   33   CB  15 14.02700  0.00000  1     3   338   339   345
                                              3   340   346   347
   338   33   CG  15 14.02700  0.00000  0     2   339   340
                                              2   341   345
   339   33   CD  15 14.02700  0.00000  1     2   340   341
                                              3   342   343   344
   340   33   CE  15 14.02700  0.00000  0     4   341   342   343   344
                                              0
   341   33   NZ   8 14.00670 -0.74400  0     3   342   343   344
                                              0
   342   33  HZ1  21  1.00800  0.24800  0     2   343   344
                                              0
   343   33  HZ2  21  1.00800  0.24800  0     1   344
                                              0
   344   33  HZ3  21  1.00800  0.24800  1     0
                                              0
   345   33    C  12 12.01100  0.45000  0     4   346   347   348   349
                                              2   350   362
   346   33    O   1 15.99940 -0.45000  1     1   347
                                              2   348   349
   347   34    N   6 14.00670 -0.31000  0     4   348   349   350   362
                                              3   351   363   364
   348   34    H  21  1.00800  0.31000  1     1   349
                                              2   350   362
   349   34   CA  14 13.01900  0.00000  0     5   350   351   362   363   364
                                              4   352   354   365   366
   350   34   CB  15 14.02700  0.00000  0     8   351   352   353   354   355   356
                                                  358   362
                                              2   363   364
   351   34   CG  12 12.01100  0.00000  1     9   352   353   354   355   356   357
                                                  358   359   360
                                              1   362
   352   34  CD1  12 12.01100 -0.14000  0     8   353   354   355   356   357   358
                                                  360   361
                                              0
   353   34  HD1  20  1.00800  0.14000  1     4   354   356   357   360
                                              0
   354   34  CD2  12 12.01100 -0.14000  0     6   355   356   358   359   360   361
                                              0
   355   34  HD2  20  1.00800  0.14000  1     3   358   359   360
                                              0
   356   34  CE1  12 12.01100 -0.14000  0     5   357   358   359   360   361
                                              0
   357   34  HE1  20  1.00800  0.14000  1     3   358   360   361
                                              0
   358   34  CE2  12 12.01100 -0.14000  0     3   359   360   361
                                              0
   359   34  HE2  20  1.00800  0.14000  1     2   360   361
                                              0
   360   34   CZ  12 12.01100 -0.14000  0     1   361
                                              0
   361   34   HZ  20  1.00800  0.14000  1     0
                                              0
   362   34    C  12 12.01100  0.45000  0     4   363   364   365   366
                                              2   367   373
   363   34    O   1 15.99940 -0.45000  1     1   364
                                              2   365   366
   364   35    N   6 14.00670 -0.31000  0     4   365   366   367   373
                                              3   368   374   375
   365   35    H  21  1.00800  0.31000  1     1   366
                                              2   367   373
   366   35   CA  14 13.01900  0.00000  0     5   367   368   373   374   375
                                              3   369   376   377
   367   35   CB  15 14.02700  0.00000  0     3   368   369   373
                                              4   370   371   374   375
   368   35   CG  15 14.02700  0.00000  1     3   369   370   371
                                              2   372   373
   369   35   CD  12 12.01100  0.33000  0     3   370   371   372
                                              0
   370   35  OE1   1 15.99940 -0.45000  0     1   371
                                              1   372
   371   35  OE2   3 15.99940 -0.28800  0     1   372
                                              0
   372   35  HE2  21  1.00800  0.40800  1     0
                                              0
   373   35    C  12 12.01100  0.45000  0     4   374   375   376   377
                                              2   378   381
   374   35    O   1 15.99940 -0.45000  1     1   375
                                              2   376   377
   375   36    N   6 14.00670 -0.31000  0     4   376   377   378   381
                                              3   379   382   383
   376   36    H  21  1.00800  0.31000  1     1   377
                                              2   378   381
   377   36   CA  14 13.01900  0.00000  1     5   378   379   381   382   383
                                              3   380   384   385
   378   36   CB  15 14.02700  0.26600  0     3   379   380   381
                                              2   382   383
   379   36   OG   3 15.99940 -0.67400  0     1   380
                                              1   381
   380   36   HG  21  1.00800  0.40800  1     0
                                              0
   381   36    C  12 12.01100  0.45000  0     4   382   383   384   385
                                              2   386   392
   382   36    O   1 15.99940 -0.45000  1     1   383
                                              2   384   385
   383   37    N   6 14.00670 -0.31000  0     4   384   385   386   392
                                              3   387   393   394
   384   37    H  21  1.00800  0.31000  1     1   385
                                              2   386   392
   385   37   CA  14 13.01900  0.00000  0     5   386   387   392   393   394
                                              4   388   389   395   396
   386   37   CB  15 14.02700  0.00000  1     4   387   388   389   392
                                              4   390   391   393   394
   387   37   CG  12 12.01100  0.29000  0     4   388   389   390   391
                                              1   392
   388   37  OD1   1 15.99940 -0.45000  0     1   389
                                              2   390   391
   389   37  ND2   7 14.00670 -0.72000  0     2   390   391
                                              0
   390   37 HD21  21  1.00800  0.44000  0     1   391
                                              0
   391   37 HD22  21  1.00800  0.44000  1     0
                                              0
   392   37    C  12 12.01100  0.45000  0     4   393   394   395   396
                                              2   397   409
   393   37    O   1 15.99940 -0.45000  1     1   394
                                              2   395   396
   394   38    N   6 14.00670 -0.31000  0     4   395   396   397   409
                                              3   398   410   411
   395   38    H  21  1.00800  0.31000  1     1   396
                                              2   397   409
   396   38   CA  14 13.01900  0.00000  0     5   397   398   409   410   411
                                              4   399   401   412   413
   397   38   CB  15 14.02700  0.00000  0     8   398   399   400   401   402   403
                                                  405   409
                                              2   410   411
   398   38   CG  12 12.01100  0.00000  1     9   399   400   401   402   403   404
                                                  405   406   407
                                              1   409
   399   38  CD1  12 12.01100 -0.14000  0     8   400   401   402   403   404   405
                                                  407   408
                                              0
   400   38  HD1  20  1.00800  0.14000  1     4   401   403   404   407
                                              0
   401   38  CD2  12 12.01100 -0.14000  0     6   402   403   405   406   407   408
                                              0
   402   38  HD2  20  1.00800  0.14000  1     3   405   406   407
                                              0
   403   38  CE1  12 12.01100 -0.14000  0     5   404   405   406   407   408
                                              0
   404   38  HE1  20  1.00800  0.14000  1     3   405   407   408
                                              0
   405   38  CE2  12 12.01100 -0.14000  0     3   406   407   408
                                              0
   406   38  HE2  20  1.00800  0.14000  1     2   407   408
                                              0
   407   38   CZ  12 12.01100 -0.14000  0     1   408
                                              0
   408   38   HZ  20  1.00800  0.14000  1     0
                                              0
   409   38    C  12 12.01100  0.45000  0     4   410   411   412   413
                                              2   414   420
   410   38    O   1 15.99940 -0.45000  1     1   411
                                              2   412   413
   411   39    N   6 14.00670 -0.31000  0     4   412   413   414   420
                                              3   415   421   422
   412   39    H  21  1.00800  0.31000  1     1   413
                                              2   414   420
   413   39   CA  14 13.01900  0.00000  0     5   414   415   420   421   422
                                              4   416   417   423   424
   414   39   CB  15 14.02700  0.00000  1     4   415   416   417   420
                                              4   418   419   421   422
   415   39   CG  12 12.01100  0.29000  0     4   416   417   418   419
                                              1   420
   416   39  OD1   1 15.99940 -0.45000  0     1   417
                                              2   418   419
   417   39  ND2   7 14.00670 -0.72000  0     2   418   419
                                              0
   418   39 HD21  21  1.00800  0.44000  0     1   419
                                              0
   419   39 HD22  21  1.00800  0.44000  1     0
                                              0
   420   39    C  12 12.01100  0.45000  0     4   421   422   423   424
                                              2   425   429
   421   39    O   1 15.99940 -0.45000  1     1   422
                                              2   423   424
   422   40    N   6 14.00670 -0.31000  0     4   423   424   425   429
                                              4   426   428   430   431
   423   40    H  21  1.00800  0.31000  1     1   424
                                              2   425   429
   424   40   CA  14 13.01900  0.00000  1     6   425   426   428   429   430   431
                                              3   427   432   433
   425   40   CB  14 13.01900  0.26600  0     4   426   427   428   429
                                              2   430   431
   426   40  OG1   3 15.99940 -0.67400  0     2   427   428
                                              1   429
   427   40  HG1  21  1.00800  0.40800  1     0
                                              1   428
   428   40  CG2  16 15.03500  0.00000  1     0
                                              1   429
   429   40    C  12 12.01100  0.45000  0     4   430   431   432   433
                                              2   434   441
   430   40    O   1 15.99940 -0.45000  1     1   431
                                              2   432   433
   431   41    N   6 14.00670 -0.31000  0     4   432   433   434   441
                                              3   435   442   443
   432   41    H  21  1.00800  0.31000  1     1   433
                                              2   434   441
   433   41   CA  14 13.01900  0.00000  0     5   434   435   441   442   443
                                              3   436   444   445
   434   41   CB  15 14.02700  0.00000  0     3   435   436   441
                                              4   437   438   442   443
   435   41   CG  15 14.02700  0.00000  1     3   436   437   438
                                              3   439   440   441
   436   41   CD  12 12.01100  0.29000  0     4   437   438   439   440
                                              0
   437   41  OE1   1 15.99940 -0.45000  0     1   438
                                              2   439   440
   438   41  NE2   7 14.00670 -0.72000  0     2   439   440
                                              0
   439   41 HE21  21  1.00800  0.44000  0     1   440
                                              0
   440   41 HE22  21  1.00800  0.44000  1     0
                                              0
   441   41    C  12 12.01100  0.45000  0     4   442   443   444   445
                                              2   446   447
   442   41    O   1 15.99940 -0.45000  1     1   443
                                              2   444   445
   443   42    N   6 14.00670 -0.31000  0     4   444   445   446   447
                                              2   448   449
   444   42    H  21  1.00800  0.31000  1     1   445
                                              2   446   447
   445   42   CA  14 13.01900  0.00000  0     4   446   447   448   449
                                              2   450   451
   446   42   CB  16 15.03500  0.00000  1     1   447
                                              2   448   449
   447   42    C  12 12.01100  0.45000  0     4   448   449   450   451
                                              2   452   456
   448   42    O   1 15.99940 -0.45000  1     1   449
                                              2   450   451
   449   43    N   6 14.00670 -0.31000  0     4   450   451   452   456
                                              4   453   455   457   458
   450   43    H  21  1.00800  0.31000  1     1   451
                                              2   452   456
   451   43   CA  14 13.01900  0.00000  1     6   452   453   455   456   457   458
                                              3   454   459   460
   452   43   CB  14 13.01900  0.26600  0     4   453   454   455   456
                                              2   457   458
   453   43  OG1   3 15.99940 -0.67400  0     2   454   455
                                              1   456
   454   43  HG1  21  1.00800  0.40800  1     0
                                              1   455
   455   43  CG2  16 15.03500  0.00000  1     0
                                              1   456
   456   43    C  12 12.01100  0.45000  0     4   457   458   459   460
                                              2   461   467
   457   43    O   1 15.99940 -0.45000  1     1   458
                                              2   459   460
   458   44    N   6 14.00670 -0.31000  0     4   459   460   461   467
                                              3   462   468   469
   459   44    H  21  1.00800  0.31000  1     1   460
                                              2   461   467
   460   44   CA  14 13.01900  0.00000  0     5   461   462   467   468   469
                                              4   463   464   470   471
   461   44   CB  15 14.02700  0.00000  1     4   462   463   464   467
                                              4   465   466   468   469
   462   44   CG  12 12.01100  0.29000  0     4   463   464   465   466
                                              1   467
   463   44  OD1   1 15.99940 -0.45000  0     1   464
                                              2   465   466
   464   44  ND2   7 14.00670 -0.72000  0     2   465   466
                                              0
   465   44 HD21  21  1.00800  0.44000  0     1   466
                                              0
   466   44 HD22  21  1.00800  0.44000  1     0
                                              0
   467   44    C  12 12.01100  0.45000  0     4   468   469   470   471
                                              2   472   484
   468   44    O   1 15.99940 -0.45000  1     1   469
                                              2   470   471
   469   45    N   6 14.00670 -0.31000  0     4   470   471   472   484
                                              3   473   485   486
   470   45    H  21  1.00800  0.31000  1     1   471
                                              2   472   484
   471   45   CA  14 13.01900  0.00000  0     5   472   473   484   485   486
                                              3   474   487   488
   472   45   CB  15 14.02700  0.00000  0     3   473   474   484
                                              3   475   485   486
   473   45   CG  15 14.02700  0.00000  1     2   474   475
                                              3   476   477   484
   474   45   CD  15 14.02700  0.00000  0     3   475   476   477
                                              2   478   481
   475   45   NE  11 14.00670 -0.24000  0     4   476   477   478   481
                                              4   479   480   482   483
   476   45   HE  21  1.00800  0.24000  0     1   477
                                              2   478   481
   477   45   CZ  12 12.01100  0.00000  0     6   478   479   480   481   482   483
                                              0
   478   45  NH1  10 14.00670 -0.48000  0     3   479   480   481
                                              2   482   483
   479   45 HH11  21  1.00800  0.24000  0     1   480
                                              1   481
   480   45 HH12  21  1.00800  0.24000  0     0
                                              1   481
   481   45  NH2  10 14.00670 -0.48000  0     2   482   483
                                              0
   482   45 HH21  21  1.00800  0.24000  0     1   483
                                              0
   483   45 HH22  21  1.00800  0.24000  1     0
                                              0
   484   45    C  12 12.01100  0.45000  0     4   485   486   487   488
                                              2   489   495
   485   45    O   1 15.99940 -0.45000  1     1   486
                                              2   487   488
   486   46    N   6 14.00670 -0.31000  0     4   487   488   489   495
                                              3   490   496   497
   487   46    H  21  1.00800  0.31000  1     1   488
                                              2   489   495
   488   46   CA  14 13.01900  0.00000  0     5   489   490   495   496   497
                                              4   491   492   498   499
   489   46   CB  15 14.02700  0.00000  1     4   490   491   492   495
                                              4   493   494   496   497
   490   46   CG  12 12.01100  0.29000  0     4   491   492   493   494
                                              1   495
   491   46  OD1   1 15.99940 -0.45000  0     1   492
                                              2   493   494
   492   46  ND2   7 14.00670 -0.72000  0     2   493   494
                                              0
   493   46 HD21  21  1.00800  0.44000  0     1   494
                                              0
   494   46 HD22  21  1.00800  0.44000  1     0
                                              0
   495   46    C  12 12.01100  0.45000  0     4   496   497   498   499
                                              2   500   504
   496   46    O   1 15.99940 -0.45000  1     1   497
                                              2   498   499
   497   47    N   6 14.00670 -0.31000  0     4   498   499   500   504
                                              4   501   503   505   506
   498   47    H  21  1.00800  0.31000  1     1   499
                                              2   500   504
   499   47   CA  14 13.01900  0.00000  1     6   500   501   503   504   505   506
                                              3   502   507   508
   500   47   CB  14 13.01900  0.26600  0     4   501   502   503   504
                                              2   505   506
   501   47  OG1   3 15.99940 -0.67400  0     2   502   503
                                              1   504
   502   47  HG1  21  1.00800  0.40800  1     0
                                              1   503
   503   47  CG2  16 15.03500  0.00000  1     0
                                              1   504
   504   47    C  12 12.01100  0.45000  0     4   505   506   507   508
                                              2   509   513
   505   47    O   1 15.99940 -0.45000  1     1   506
                                              2   507   508
   506   48    N   6 14.00670 -0.31000  0     4   507   508   509   513
                                              3   510   514   515
   507   48    H  21  1.00800  0.31000  1     1   508
                                              2   509   513
   508   48   CA  14 13.01900  0.00000  0     5   509   510   513   514   515
                                              4   511   512   516   517
   509   48   CB  15 14.02700  0.00000  1     4   510   511   512   513
                                              2   514   515
   510   48   CG  12 12.01100  0.72000  0     2   511   512
                                              1   513
   511   48  OD1   2 15.99940 -0.36000  0     1   512
                                              0
   512   48  OD2   2 15.99940 -0.36000  1     0
                                              0
   513   48    C  12 12.01100  0.45000  0     4   514   515   516   517
                                              1   518
   514   48    O   1 15.99940 -0.45000  1     1   515
                                              2   516   517
   515   49    N   6 14.00670 -0.31000  0     3   516   517   518
                                              2   519   520
   516   49    H  21  1.00800  0.31000  1     1   517
                                              1   518
   517   49   CA  15 14.02700  0.00000  1     3   518   519   520
                                              2   521   522
   518   49    C  12 12.01100  0.45000  0     4   519   520   521   522
                                              2   523   526
   519   49    O   1 15.99940 -0.45000  1     1   520
                                              2   521   522
   520   50    N   6 14.00670 -0.31000  0     4   521   522   523   526
                                              3   524   527   528
   521   50    H  21  1.00800  0.31000  1     1   522
                                              2   523   526
   522   50   CA  14 13.01900  0.00000  1     5   523   524   526   527   528
                                              3   525   529   530
   523   50   CB  15 14.02700  0.26600  0     3   524   525   526
                                              2   527   528
   524   50   OG   3 15.99940 -0.67400  0     1   525
                                              1   526
   525   50   HG  21  1.00800  0.40800  1     0
                                              0
   526   50    C  12 12.01100  0.45000  0     4   527   528   529   530
                                              2   531   535
   527   50    O   1 15.99940 -0.45000  1     1   528
                                              2   529   530
   528   51    N   6 14.00670 -0.31000  0     4   529   530   531   535
                                              4   532   534   536   537
   529   51    H  21  1.00800  0.31000  1     1   530
                                              2   531   535
   530   51   CA  14 13.01900  0.00000  1     6   531   532   534   535   536   537
                                              3   533   538   539
   531   51   CB  14 13.01900  0.26600  0     4   532   533   534   535
                                              2   536   537
   532   51  OG1   3 15.99940 -0.67400  0     2   533   534
                                              1   535
   533   51  HG1  21  1.00800  0.40800  1     0
                                              1   534
   534   51  CG2  16 15.03500  0.00000  1     0
                                              1   535
   535   51    C  12 12.01100  0.45000  0     4   536   537   538   539
                                              2   540   544
   536   51    O   1 15.99940 -0.45000  1     1   537
                                              2   538   539
   537   52    N   6 14.00670 -0.31000  0     4   538   539   540   544
                                              3   541   545   546
   538   52    H  21  1.00800  0.31000  1     1   539
                                              2   540   544
   539   52   CA  14 13.01900  0.00000  0     5   540   541   544   545   546
                                              4   542   543   547   548
   540   52   CB  15 14.02700  0.00000  1     4   541   542   543   544
                                              2   545   546
   541   52   CG  12 12.01100  0.72000  0     2   542   543
                                              1   544
   542   52  OD1   2 15.99940 -0.36000  0     1   543
                                              0
   543   52  OD2   2 15.99940 -0.36000  1     0
                                              0
   544   52    C  12 12.01100  0.45000  0     4   545   546   547   548
                                              2   549   562
   545   52    O   1 15.99940 -0.45000  1     1   546
                                              2   547   548
   546   53    N   6 14.00670 -0.31000  0     4   547   548   549   562
                                              3   550   563   564
   547   53    H  21  1.00800  0.31000  1     1   548
                                              2   549   562
   548   53   CA  14 13.01900  0.00000  0     5   549   550   562   563   564
                                              4   551   553   565   566
   549   53   CB  15 14.02700  0.00000  0     8   550   551   552   553   554   555
                                                  557   562
                                              2   563   564
   550   53   CG  12 12.01100  0.00000  1     9   551   552   553   554   555   556
                                                  557   558   559
                                              1   562
   551   53  CD1  12 12.01100 -0.14000  0     8   552   553   554   555   556   557
                                                  559   560
                                              0
   552   53  HD1  20  1.00800  0.14000  1     4   553   555   556   559
                                              0
   553   53  CD2  12 12.01100 -0.14000  0     6   554   555   557   558   559   560
                                              0
   554   53  HD2  20  1.00800  0.14000  1     3   557   558   559
                                              0
   555   53  CE1  12 12.01100 -0.14000  0     5   556   557   558   559   560
                                              1   561
   556   53  HE1  20  1.00800  0.14000  1     3   557   559   560
                                              0
   557   53  CE2  12 12.01100 -0.14000  0     3   558   559   560
                                              1   561
   558   53  HE2  20  1.00800  0.14000  1     2   559   560
                                              0
   559   53   CZ  12 12.01100  0.20300  0     2   560   561
                                              0
   560   53   OH   3 15.99940 -0.61100  0     1   561
                                              0
   561   53   HH  21  1.00800  0.40800  1     0
                                              0
   562   53    C  12 12.01100  0.45000  0     4   563   564   565   566
                                              1   567
   563   53    O   1 15.99940 -0.45000  1     1   564
                                              2   565   566
   564   54    N   6 14.00670 -0.31000  0     3   565   566   567
                                              2   568   569
   565   54    H  21  1.00800  0.31000  1     1   566
                                              1   567
   566   54   CA  15 14.02700  0.00000  1     3   567   568   569
                                              2   570   571
   567   54    C  12 12.01100  0.45000  0     4   568   569   570   571
                                              2   572   576
   568   54    O   1 15.99940 -0.45000  1     1   569
                                              2   570   571
   569   55    N   6 14.00670 -0.31000  0     4   570   571   572   576
                                              4   573   574   577   578
   570   55    H  21  1.00800  0.31000  1     1   571
                                              2   572   576
   571   55   CA  14 13.01900  0.00000  1     6   572   573   574   576   577   578
                                              3   575   579   580
   572   55   CB  14 13.01900  0.00000  0     4   573   574   575   576
                                              2   577   578
   573   55  CG1  15 14.02700  0.00000  0     2   574   575
                                              1   576
   574   55  CG2  16 15.03500  0.00000  0     0
                                              2   575   576
   575   55   CD  16 15.03500  0.00000  1     0
                                              0
   576   55    C  12 12.01100  0.45000  0     4   577   578   579   580
                                              2   581   585
   577   55    O   1 15.99940 -0.45000  1     1   578
                                              2   579   580
   578   56    N   6 14.00670 -0.31000  0     4   579   580   581   585
                                              3   582   586   587
   579   56    H  21  1.00800  0.31000  1     1   580
                                              2   581   585
   580   56   CA  14 13.01900  0.00000  0     5   581   582   585   586   587
                                              4   583   584   588   589
   581   56   CB  15 14.02700  0.00000  1     4   582   583   584   585
                                              2   586   587
   582   56   CG  14 13.01900  0.00000  0     2   583   584
                                              1   585
   583   56  CD1  16 15.03500  0.00000  0     1   584
                                              0
   584   56  CD2  16 15.03500  0.00000  1     0
                                              0
   585   56    C  12 12.01100  0.45000  0     4   586   587   588   589
                                              2   590   597
   586   56    O   1 15.99940 -0.45000  1     1   587
                                              2   588   589
   587   57    N   6 14.00670 -0.31000  0     4   588   589   590   597
                                              3   591   598   599
   588   57    H  21  1.00800  0.31000  1     1   589
                                              2   590   597
   589   57   CA  14 13.01900  0.00000  0     5   590   591   597   598   599
                                              3   592   600   601
   590   57   CB  15 14.02700  0.00000  0     3   591   592   597
                                              4   593   594   598   599
   591   57   CG  15 14.02700  0.00000  1     3   592   593   594
                                              3   595   596   597
   592   57   CD  12 12.01100  0.29000  0     4   593   594   595   596
                                              0
   593   57  OE1   1 15.99940 -0.45000  0     1   594
                                              2   595   596
   594   57  NE2   7 14.00670 -0.72000  0     2   595   596
                                              0
   595   57 HE21  21  1.00800  0.44000  0     1   596
                                              0
   596   57 HE22  21  1.00800  0.44000  1     0
                                              0
   597   57    C  12 12.01100  0.45000  0     4   598   599   600   601
                                              2   602   606
   598   57    O   1 15.99940 -0.45000  1     1   599
                                              2   600   601
   599   58    N   6 14.00670 -0.31000  0     4   600   601   602   606
                                              4   603   604   607   608
   600   58    H  21  1.00800  0.31000  1     1   601
                                              2   602   606
   601   58   CA  14 13.01900  0.00000  1     6   602   603   604   606   607   608
                                              3   605   609   610
   602   58   CB  14 13.01900  0.00000  0     4   603   604   605   606
                                              2   607   608
   603   58  CG1  15 14.02700  0.00000  0     2   604   605
                                              1   606
   604   58  CG2  16 15.03500  0.00000  0     0
                                              2   605   606
   605   58   CD  16 15.03500  0.00000  1     0
                                              0
   606   58    C  12 12.01100  0.45000  0     4   607   608   609   610
                                              2   611   617
   607   58    O   1 15.99940 -0.45000  1     1   608
                                              2   609   610
   608   59    N   6 14.00670 -0.31000  0     4   609   610   611   617
                                              3   612   618   619
   609   59    H  21  1.00800  0.31000  1     1   610
                                              2   611   617
   610   59   CA  14 13.01900  0.00000  0     5   611   612   617   618   619
                                              4   613   614   620   621
   611   59   CB  15 14.02700  0.00000  1     4   612   613   614   617
                                              4   615   616   618   619
   612   59   CG  12 12.01100  0.29000  0     4   613   614   615   616
                                              1   617
   613   59  OD1   1 15.99940 -0.45000  0     1   614
                                              2   615   616
   614   59  ND2   7 14.00670 -0.72000  0     2   615   616
                                              0
   615   59 HD21  21  1.00800  0.44000  0     1   616
                                              0
   616   59 HD22  21  1.00800  0.44000  1     0
                                              0
   617   59    C  12 12.01100  0.45000  0     4   618   619   620   621
                                              2   622   625
   618   59    O   1 15.99940 -0.45000  1     1   619
                                              2   620   621
   619   60    N   6 14.00670 -0.31000  0     4   620   621   622   625
                                              3   623   626   627
   620   60    H  21  1.00800  0.31000  1     1   621
                                              2   622   625
   621   60   CA  14 13.01900  0.00000  1     5   622   623   625   626   627
                                              3   624   628   629
   622   60   CB  15 14.02700  0.26600  0     3   623   624   625
                                              2   626   627
   623   60   OG   3 15.99940 -0.67400  0     1   624
                                              1   625
   624   60   HG  21  1.00800  0.40800  1     0
                                              0
   625   60    C  12 12.01100  0.45000  0     4   626   627   628   629
                                              2   630   642
   626   60    O   1 15.99940 -0.45000  1     1   627
                                              2   628   629
   627   61    N   6 14.00670 -0.31000  0     4   628   629   630   642
                                              3   631   643   644
   628   61    H  21  1.00800  0.31000  1     1   629
                                              2   630   642
   629   61   CA  14 13.01900  0.00000  0     5   630   631   642   643   644
                                              3   632   645   646
   630   61   CB  15 14.02700  0.00000  0     3   631   632   642
                                              3   633   643   644
   631   61   CG  15 14.02700  0.00000  1     2   632   633
                                              3   634   635   642
   632   61   CD  15 14.02700  0.00000  0     3   633   634   635
                                              2   636   639
   633   61   NE  11 14.00670 -0.24000  0     4   634   635   636   639
                                              4   637   638   640   641
   634   61   HE  21  1.00800  0.24000  0     1   635
                                              2   636   639
   635   61   CZ  12 12.01100  0.00000  0     6   636   637   638   639   640   641
                                              0
   636   61  NH1  10 14.00670 -0.48000  0     3   637   638   639
                                              2   640   641
   637   61 HH11  21  1.00800  0.24000  0     1   638
                                              1   639
   638   61 HH12  21  1.00800  0.24000  0     0
                                              1   639
   639   61  NH2  10 14.00670 -0.48000  0     2   640   641
                                              0
   640   61 HH21  21  1.00800  0.24000  0     1   641
                                              0
   641   61 HH22  21  1.00800  0.24000  1     0
                                              0
   642   61    C  12 12.01100  0.45000  0     4   643   644   645   646
                                              2   647   663
   643   61    O   1 15.99940 -0.45000  1     1   644
                                              2   645   646
   644   62    N   6 14.00670 -0.31000  0     4   645   646   647   663
                                              3   648   664   665
   645   62    H  21  1.00800  0.31000  1     1   646
                                              2   647   663
   646   62   CA  14 13.01900  0.00000  0     5   647   648   663   664   665
                                              4   649   651   666   667
   647   62   CB  15 14.02700  0.00000  1     8   648   649   650   651   652   654
                                                  655   663
                                              2   664   665
   648   62   CG  12 12.01100 -0.21000  0    10   649   650   651   652   653   654
                                                  655   656   657   659
                                              1   663
   649   62  CD1  12 12.01100 -0.14000  0     7   650   651   652   653   654   655
                                                  657
                                              0
   650   62  HD1  20  1.00800  0.14000  0     4   651   652   653   654
                                              0
   651   62  CD2  12 12.01100  0.00000  0    10   652   653   654   655   656   657
                                                  658   659   660   661
                                              0
   652   62  NE1   9 14.00670 -0.10000  0     6   653   654   655   657   658   661
                                              0
   653   62  HE1  21  1.00800  0.31000  0     2   654   657
                                              0
   654   62  CE2  12 12.01100  0.00000  1     7   655   656   657   658   659   661
                                                  662
                                              0
   655   62  CE3  12 12.01100 -0.14000  0     6   656   657   659   660   661   662
                                              0
   656   62  HE3  20  1.00800  0.14000  1     3   659   660   661
                                              0
   657   62  CZ2  12 12.01100 -0.14000  0     5   658   659   660   661   662
                                              0
   658   62  HZ2  20  1.00800  0.14000  1     3   659   661   662
                                              0
   659   62  CZ3  12 12.01100 -0.14000  0     3   660   661   662
                                              0
   660   62  HZ3  20  1.00800  0.14000  1     2   661   662
                                              0
   661   62  CH2  12 12.01100 -0.14000  0     1   662
                                              0
   662   62  HH2  20  1.00800  0.14000  1     0
                                              0
   663   62    C  12 12.01100  0.45000  0     4   664   665   666   667
                                              2   668   684
   664   62    O   1 15.99940 -0.45000  1     1   665
                                              2   666   667
   665   63    N   6 14.00670 -0.31000  0     4   666   667   668   684
                                              3   669   685   686
   666   63    H  21  1.00800  0.31000  1     1   667
                                              2   668   684
   667   63   CA  14 13.01900  0.00000  0     5   668   669   684   685   686
                                              4   670   672   687   688
   668   63   CB  15 14.02700  0.00000  1     8   669   670   671   672   673   675
                                                  676   684
                                              2   685   686
   669   63   CG  12 12.01100 -0.21000  0    10   670   671   672   673   674   675
                                                  676   677   678   680
                                              1   684
   670   63  CD1  12 12.01100 -0.14000  0     7   671   672   673   674   675   676
                                                  678
                                              0
   671   63  HD1  20  1.00800  0.14000  0     4   672   673   674   675
                                              0
   672   63  CD2  12 12.01100  0.00000  0    10   673   674   675   676   677   678
                                                  679   680   681   682
                                              0
   673   63  NE1   9 14.00670 -0.10000  0     6   674   675   676   678   679   682
                                              0
   674   63  HE1  21  1.00800  0.31000  0     2   675   678
                                              0
   675   63  CE2  12 12.01100  0.00000  1     7   676   677   678   679   680   682
                                                  683
                                              0
   676   63  CE3  12 12.01100 -0.14000  0     6   677   678   680   681   682   683
                                              0
   677   63  HE3  20  1.00800  0.14000  1     3   680   681   682
                                              0
   678   63  CZ2  12 12.01100 -0.14000  0     5   679   680   681   682   683
                                              0
   679   63  HZ2  20  1.00800  0.14000  1     3   680   682   683
                                              0
   680   63  CZ3  12 12.01100 -0.14000  0     3   681   682   683
                                              0
   681   63  HZ3  20  1.00800  0.14000  1     2   682   683
                                              0
   682   63  CH2  12 12.01100 -0.14000  0     1   683
                                              0
   683   63  HH2  20  1.00800  0.14000  1     0
                                              0
   684   63    C  12 12.01100  0.45000  0     4   685   686   687   688
                                              2   689   691
   685   63    O   1 15.99940 -0.45000  1     1   686
                                              2   687   688
   686   64    N   6 14.00670 -0.31000  0     4   687   688   689   691
                                              3   690   692   693
   687   64    H  21  1.00800  0.31000  1     1   688
                                              2   689   691
   688   64   CA  14 13.01900  0.00000  0     5   689   690   691   692   693
                                              3   694   695   839
   689   64   CB  15 14.02700  0.00000  0     3   690   691   839
                                              3   692   693   838
   690   64   SG  23 32.06000  0.00000  1     2   838   839
                                              2   691   837
   691   64    C  12 12.01100  0.45000  0     4   692   693   694   695
                                              2   696   702
   692   64    O   1 15.99940 -0.45000  1     1   693
                                              2   694   695
   693   65    N   6 14.00670 -0.31000  0     4   694   695   696   702
                                              3   697   703   704
   694   65    H  21  1.00800  0.31000  1     1   695
                                              2   696   702
   695   65   CA  14 13.01900  0.00000  0     5   696   697   702   703   704
                                              4   698   699   705   706
   696   65   CB  15 14.02700  0.00000  1     4   697   698   699   702
                                              4   700   701   703   704
   697   65   CG  12 12.01100  0.29000  0     4   698   699   700   701
                                              1   702
   698   65  OD1   1 15.99940 -0.45000  0     1   699
                                              2   700   701
   699   65  ND2   7 14.00670 -0.72000  0     2   700   701
                                              0
   700   65 HD21  21  1.00800  0.44000  0     1   701
                                              0
   701   65 HD22  21  1.00800  0.44000  1     0
                                              0
   702   65    C  12 12.01100  0.45000  0     4   703   704   705   706
                                              2   707   711
   703   65    O   1 15.99940 -0.45000  1     1   704
                                              2   705   706
   704   66    N   6 14.00670 -0.31000  0     4   705   706   707   711
                                              3   708   712   713
   705   66    H  21  1.00800  0.31000  1     1   706
                                              2   707   711
   706   66   CA  14 13.01900  0.00000  0     5   707   708   711   712   713
                                              4   709   710   714   715
   707   66   CB  15 14.02700  0.00000  1     4   708   709   710   711
                                              2   712   713
   708   66   CG  12 12.01100  0.72000  0     2   709   710
                                              1   711
   709   66  OD1   2 15.99940 -0.36000  0     1   710
                                              0
   710   66  OD2   2 15.99940 -0.36000  1     0
                                              0
   711   66    C  12 12.01100  0.45000  0     4   712   713   714   715
                                              1   716
   712   66    O   1 15.99940 -0.45000  1     1   713
                                              2   714   715
   713   67    N   6 14.00670 -0.31000  0     3   714   715   716
                                              2   717   718
   714   67    H  21  1.00800  0.31000  1     1   715
                                              1   716
   715   67   CA  15 14.02700  0.00000  1     3   716   717   718
                                              2   719   720
   716   67    C  12 12.01100  0.45000  0     4   717   718   719   720
                                              2   721   733
   717   67    O   1 15.99940 -0.45000  1     1   718
                                              2   719   720
   718   68    N   6 14.00670 -0.31000  0     4   719   720   721   733
                                              3   722   734   735
   719   68    H  21  1.00800  0.31000  1     1   720
                                              2   721   733
   720   68   CA  14 13.01900  0.00000  0     5   721   722   733   734   735
                                              3   723   736   737
   721   68   CB  15 14.02700  0.00000  0     3   722   723   733
                                              3   724   734   735
   722   68   CG  15 14.02700  0.00000  1     2   723   724
                                              3   725   726   733
   723   68   CD  15 14.02700  0.00000  0     3   724   725   726
                                              2   727   730
   724   68   NE  11 14.00670 -0.24000  0     4   725   726   727   730
                                              4   728   729   731   732
   725   68   HE  21  1.00800  0.24000  0     1   726
                                              2   727   730
   726   68   CZ  12 12.01100  0.00000  0     6   727   728   729   730   731   732
                                              0
   727   68  NH1  10 14.00670 -0.48000  0     3   728   729   730
                                              2   731   732
   728   68 HH11  21  1.00800  0.24000  0     1   729
                                              1   730
   729   68 HH12  21  1.00800  0.24000  0     0
                                              1   730
   730   68  NH2  10 14.00670 -0.48000  0     2   731   732
                                              0
   731   68 HH21  21  1.00800  0.24000  0     1   732
                                              0
   732   68 HH22  21  1.00800  0.24000  1     0
                                              0
   733   68    C  12 12.01100  0.45000  0     4   734   735   736   737
                                              2   738   742
   734   68    O   1 15.99940 -0.45000  1     1   735
                                              2   736   737
   735   69    N   6 14.00670 -0.31000  0     4   736   737   738   742
                                              4   739   741   743   744
   736   69    H  21  1.00800  0.31000  1     1   737
                                              2   738   742
   737   69   CA  14 13.01900  0.00000  1     6   738   739   741   742   743   744
                                              3   740   745   748
   738   69   CB  14 13.01900  0.26600  0     4   739   740   741   742
                                              2   743   744
   739   69  OG1   3 15.99940 -0.67400  0     2   740   741
                                              1   742
   740   69  HG1  21  1.00800  0.40800  1     0
                                              1   741
   741   69  CG2  16 15.03500  0.00000  1     0
                                              1   742
   742   69    C  12 12.01100  0.45000  0     4   743   744   745   748
                                              3   746   747   749
   743   69    O   1 15.99940 -0.45000  1     1   744
                                              2   745   748
   744   70    N   6 14.00670  0.00000  1     5   745   746   747   748   749
                                              2   750   751
   745   70   CA  14 13.01900  0.00000  0     6   746   747   748   749   750   751
                                              2   752   753
   746   70   CB  18 14.02700  0.00000  1     3   747   748   749
                                              2   750   751
   747   70   CG  18 14.02700  0.00000  0     1   748
                                              1   749
   748   70   CD  18 14.02700  0.00000  1     0
                                              1   749
   749   70    C  12 12.01100  0.45000  0     4   750   751   752   753
                                              1   754
   750   70    O   1 15.99940 -0.45000  1     1   751
                                              2   752   753
   751   71    N   6 14.00670 -0.31000  0     3   752   753   754
                                              2   755   756
   752   71    H  21  1.00800  0.31000  1     1   753
                                              1   754
   753   71   CA  15 14.02700  0.00000  1     3   754   755   756
                                              2   757   758
   754   71    C  12 12.01100  0.45000  0     4   755   756   757   758
                                              2   759   762
   755   71    O   1 15.99940 -0.45000  1     1   756
                                              2   757   758
   756   72    N   6 14.00670 -0.31000  0     4   757   758   759   762
                                              3   760   763   764
   757   72    H  21  1.00800  0.31000  1     1   758
                                              2   759   762
   758   72   CA  14 13.01900  0.00000  1     5   759   760   762   763   764
                                              3   761   765   766
   759   72   CB  15 14.02700  0.26600  0     3   760   761   762
                                              2   763   764
   760   72   OG   3 15.99940 -0.67400  0     1   761
                                              1   762
   761   72   HG  21  1.00800  0.40800  1     0
                                              0
   762   72    C  12 12.01100  0.45000  0     4   763   764   765   766
                                              2   767   779
   763   72    O   1 15.99940 -0.45000  1     1   764
                                              2   765   766
   764   73    N   6 14.00670 -0.31000  0     4   765   766   767   779
                                              3   768   780   781
   765   73    H  21  1.00800  0.31000  1     1   766
                                              2   767   779
   766   73   CA  14 13.01900  0.00000  0     5   767   768   779   780   781
                                              3   769   782   783
   767   73   CB  15 14.02700  0.00000  0     3   768   769   779
                                              3   770   780   781
   768   73   CG  15 14.02700  0.00000  1     2   769   770
                                              3   771   772   779
   769   73   CD  15 14.02700  0.00000  0     3   770   771   772
                                              2   773   776
   770   73   NE  11 14.00670 -0.24000  0     4   771   772   773   776
                                              4   774   775   777   778
   771   73   HE  21  1.00800  0.24000  0     1   772
                                              2   773   776
   772   73   CZ  12 12.01100  0.00000  0     6   773   774   775   776   777   778
                                              0
   773   73  NH1  10 14.00670 -0.48000  0     3   774   775   776
                                              2   777   778
   774   73 HH11  21  1.00800  0.24000  0     1   775
                                              1   776
   775   73 HH12  21  1.00800  0.24000  0     0
                                              1   776
   776   73  NH2  10 14.00670 -0.48000  0     2   777   778
                                              0
   777   73 HH21  21  1.00800  0.24000  0     1   778
                                              0
   778   73 HH22  21  1.00800  0.24000  1     0
                                              0
   779   73    C  12 12.01100  0.45000  0     4   780   781   782   783
                                              2   784   790
   780   73    O   1 15.99940 -0.45000  1     1   781
                                              2   782   783
   781   74    N   6 14.00670 -0.31000  0     4   782   783   784   790
                                              3   785   791   792
   782   74    H  21  1.00800  0.31000  1     1   783
                                              2   784   790
   783   74   CA  14 13.01900  0.00000  0     5   784   785   790   791   792
                                              4   786   787   793   794
   784   74   CB  15 14.02700  0.00000  1     4   785   786   787   790
                                              4   788   789   791   792
   785   74   CG  12 12.01100  0.29000  0     4   786   787   788   789
                                              1   790
   786   74  OD1   1 15.99940 -0.45000  0     1   787
                                              2   788   789
   787   74  ND2   7 14.00670 -0.72000  0     2   788   789
                                              0
   788   74 HD21  21  1.00800  0.44000  0     1   789
                                              0
   789   74 HD22  21  1.00800  0.44000  1     0
                                              0
   790   74    C  12 12.01100  0.45000  0     4   791   792   793   794
                                              2   795   799
   791   74    O   1 15.99940 -0.45000  1     1   792
                                              2   793   794
   792   75    N   6 14.00670 -0.31000  0     4   793   794   795   799
                                              3   796   800   801
   793   75    H  21  1.00800  0.31000  1     1   794
                                              2   795   799
   794   75   CA  14 13.01900  0.00000  0     5   795   796   799   800   801
                                              4   797   798   802   803
   795   75   CB  15 14.02700  0.00000  1     4   796   797   798   799
                                              2   800   801
   796   75   CG  14 13.01900  0.00000  0     2   797   798
                                              1   799
   797   75  CD1  16 15.03500  0.00000  0     1   798
                                              0
   798   75  CD2  16 15.03500  0.00000  1     0
                                              0
   799   75    C  12 12.01100  0.45000  0     4   800   801   802   803
                                              2   804   806
   800   75    O   1 15.99940 -0.45000  1     1   801
                                              2   802   803
   801   76    N   6 14.00670 -0.31000  0     4   802   803   804   806
                                              3   805   807   808
   802   76    H  21  1.00800  0.31000  1     1   803
                                              2   804   806
   803   76   CA  14 13.01900  0.00000  0     5   804   805   806   807   808
                                              3   809   810   954
   804   76   CB  15 14.02700  0.00000  0     3   805   806   954
                                              3   807   808   953
   805   76   SG  23 32.06000  0.00000  1     2   953   954
                                              2   806   952
   806   76    C  12 12.01100  0.45000  0     4   807   808   809   810
                                              2   811   817
   807   76    O   1 15.99940 -0.45000  1     1   808
                                              2   809   810
   808   77    N   6 14.00670 -0.31000  0     4   809   810   811   817
                                              3   812   818   819
   809   77    H  21  1.00800  0.31000  1     1   810
                                              2   811   817
   810   77   CA  14 13.01900  0.00000  0     5   811   812   817   818   819
                                              4   813   814   820   821
   811   77   CB  15 14.02700  0.00000  1     4   812   813   814   817
                                              4   815   816   818   819
   812   77   CG  12 12.01100  0.29000  0     4   813   814   815   816
                                              1   817
   813   77  OD1   1 15.99940 -0.45000  0     1   814
                                              2   815   816
   814   77  ND2   7 14.00670 -0.72000  0     2   815   816
                                              0
   815   77 HD21  21  1.00800  0.44000  0     1   816
                                              0
   816   77 HD22  21  1.00800  0.44000  1     0
                                              0
   817   77    C  12 12.01100  0.45000  0     4   818   819   820   821
                                              2   822   826
   818   77    O   1 15.99940 -0.45000  1     1   819
                                              2   820   821
   819   78    N   6 14.00670 -0.31000  0     4   820   821   822   826
                                              4   823   824   827   828
   820   78    H  21  1.00800  0.31000  1     1   821
                                              2   822   826
   821   78   CA  14 13.01900  0.00000  1     6   822   823   824   826   827   828
                                              3   825   829   832
   822   78   CB  14 13.01900  0.00000  0     4   823   824   825   826
                                              2   827   828
   823   78  CG1  15 14.02700  0.00000  0     2   824   825
                                              1   826
   824   78  CG2  16 15.03500  0.00000  0     0
                                              2   825   826
   825   78   CD  16 15.03500  0.00000  1     0
                                              0
   826   78    C  12 12.01100  0.45000  0     4   827   828   829   832
                                              3   830   831   833
   827   78    O   1 15.99940 -0.45000  1     1   828
                                              2   829   832
   828   79    N   6 14.00670  0.00000  1     5   829   830   831   832   833
                                              2   834   835
   829   79   CA  14 13.01900  0.00000  0     6   830   831   832   833   834   835
                                              2   836   837
   830   79   CB  18 14.02700  0.00000  1     3   831   832   833
                                              2   834   835
   831   79   CG  18 14.02700  0.00000  0     1   832
                                              1   833
   832   79   CD  18 14.02700  0.00000  1     0
                                              1   833
   833   79    C  12 12.01100  0.45000  0     4   834   835   836   837
                                              2   838   840
   834   79    O   1 15.99940 -0.45000  1     1   835
                                              2   836   837
   835   80    N   6 14.00670 -0.31000  0     4   836   837   838   840
                                              3   839   841   842
   836   80    H  21  1.00800  0.31000  1     1   837
                                              2   838   840
   837   80   CA  14 13.01900  0.00000  0     5   838   839   840   841   842
                                              2   843   844
   838   80   CB  15 14.02700  0.00000  0     2   839   840
                                              2   841   842
   839   80   SG  23 32.06000  0.00000  1     0
                                              1   840
   840   80    C  12 12.01100  0.45000  0     4   841   842   843   844
                                              2   845   848
   841   80    O   1 15.99940 -0.45000  1     1   842
                                              2   843   844
   842   81    N   6 14.00670 -0.31000  0     4   843   844   845   848
                                              3   846   849   850
   843   81    H  21  1.00800  0.31000  1     1   844
                                              2   845   848
   844   81   CA  14 13.01900  0.00000  1     5   845   846   848   849   850
                                              3   847   851   852
   845   81   CB  15 14.02700  0.26600  0     3   846   847   848
                                              2   849   850
   846   81   OG   3 15.99940 -0.67400  0     1   847
                                              1   848
   847   81   HG  21  1.00800  0.40800  1     0
                                              0
   848   81    C  12 12.01100  0.45000  0     4   849   850   851   852
                                              2   853   854
   849   81    O   1 15.99940 -0.45000  1     1   850
                                              2   851   852
   850   82    N   6 14.00670 -0.31000  0     4   851   852   853   854
                                              2   855   856
   851   82    H  21  1.00800  0.31000  1     1   852
                                              2   853   854
   852   82   CA  14 13.01900  0.00000  0     4   853   854   855   856
                                              2   857   858
   853   82   CB  16 15.03500  0.00000  1     1   854
                                              2   855   856
   854   82    C  12 12.01100  0.45000  0     4   855   856   857   858
                                              2   859   863
   855   82    O   1 15.99940 -0.45000  1     1   856
                                              2   857   858
   856   83    N   6 14.00670 -0.31000  0     4   857   858   859   863
                                              3   860   864   865
   857   83    H  21  1.00800  0.31000  1     1   858
                                              2   859   863
   858   83   CA  14 13.01900  0.00000  0     5   859   860   863   864   865
                                              4   861   862   866   867
   859   83   CB  15 14.02700  0.00000  1     4   860   861   862   863
                                              2   864   865
   860   83   CG  14 13.01900  0.00000  0     2   861   862
                                              1   863
   861   83  CD1  16 15.03500  0.00000  0     1   862
                                              0
   862   83  CD2  16 15.03500  0.00000  1     0
                                              0
   863   83    C  12 12.01100  0.45000  0     4   864   865   866   867
                                              2   868   872
   864   83    O   1 15.99940 -0.45000  1     1   865
                                              2   866   867
   865   84    N   6 14.00670 -0.31000  0     4   866   867   868   872
                                              3   869   873   874
   866   84    H  21  1.00800  0.31000  1     1   867
                                              2   868   872
   867   84   CA  14 13.01900  0.00000  0     5   868   869   872   873   874
                                              4   870   871   875   876
   868   84   CB  15 14.02700  0.00000  1     4   869   870   871   872
                                              2   873   874
   869   84   CG  14 13.01900  0.00000  0     2   870   871
                                              1   872
   870   84  CD1  16 15.03500  0.00000  0     1   871
                                              0
   871   84  CD2  16 15.03500  0.00000  1     0
                                              0
   872   84    C  12 12.01100  0.45000  0     4   873   874   875   876
                                              2   877   880
   873   84    O   1 15.99940 -0.45000  1     1   874
                                              2   875   876
   874   85    N   6 14.00670 -0.31000  0     4   875   876   877   880
                                              3   878   881   882
   875   85    H  21  1.00800  0.31000  1     1   876
                                              2   877   880
   876   85   CA  14 13.01900  0.00000  1     5   877   878   880   881   882
                                              3   879   883   884
   877   85   CB  15 14.02700  0.26600  0     3   878   879   880
                                              2   881   882
   878   85   OG   3 15.99940 -0.67400  0     1   879
                                              1   880
   879   85   HG  21  1.00800  0.40800  1     0
                                              0
   880   85    C  12 12.01100  0.45000  0     4   881   882   883   884
                                              2   885   888
   881   85    O   1 15.99940 -0.45000  1     1   882
                                              2   883   884
   882   86    N   6 14.00670 -0.31000  0     4   883   884   885   888
                                              3   886   889   890
   883   86    H  21  1.00800  0.31000  1     1   884
                                              2   885   888
   884   86   CA  14 13.01900  0.00000  1     5   885   886   888   889   890
                                              3   887   891   892
   885   86   CB  15 14.02700  0.26600  0     3   886   887   888
                                              2   889   890
   886   86   OG   3 15.99940 -0.67400  0     1   887
                                              1   888
   887   86   HG  21  1.00800  0.40800  1     0
                                              0
   888   86    C  12 12.01100  0.45000  0     4   889   890   891   892
                                              2   893   897
   889   86    O   1 15.99940 -0.45000  1     1   890
                                              2   891   892
   890   87    N   6 14.00670 -0.31000  0     4   891   892   893   897
                                              3   894   898   899
   891   87    H  21  1.00800  0.31000  1     1   892
                                              2   893   897
   892   87   CA  14 13.01900  0.00000  0     5   893   894   897   898   899
                                              4   895   896   900   901
   893   87   CB  15 14.02700  0.00000  1     4   894   895   896   897
                                              2   898   899
   894   87   CG  12 12.01100  0.72000  0     2   895   896
                                              1   897
   895   87  OD1   2 15.99940 -0.36000  0     1   896
                                              0
   896   87  OD2   2 15.99940 -0.36000  1     0
                                              0
   897   87    C  12 12.01100  0.45000  0     4   898   899   900   901
                                              2   902   906
   898   87    O   1 15.99940 -0.45000  1     1   899
                                              2   900   901
   899   88    N   6 14.00670 -0.31000  0     4   900   901   902   906
                                              4   903   904   907   908
   900   88    H  21  1.00800  0.31000  1     1   901
                                              2   902   906
   901   88   CA  14 13.01900  0.00000  1     6   902   903   904   906   907   908
                                              3   905   909   910
   902   88   CB  14 13.01900  0.00000  0     4   903   904   905   906
                                              2   907   908
   903   88  CG1  15 14.02700  0.00000  0     2   904   905
                                              1   906
   904   88  CG2  16 15.03500  0.00000  0     0
                                              2   905   906
   905   88   CD  16 15.03500  0.00000  1     0
                                              0
   906   88    C  12 12.01100  0.45000  0     4   907   908   909   910
                                              2   911   915
   907   88    O   1 15.99940 -0.45000  1     1   908
                                              2   909   910
   908   89    N   6 14.00670 -0.31000  0     4   909   910   911   915
                                              4   912   914   916   917
   909   89    H  21  1.00800  0.31000  1     1   910
                                              2   911   915
   910   89   CA  14 13.01900  0.00000  1     6   911   912   914   915   916   917
                                              3   913   918   919
   911   89   CB  14 13.01900  0.26600  0     4   912   913   914   915
                                              2   916   917
   912   89  OG1   3 15.99940 -0.67400  0     2   913   914
                                              1   915
   913   89  HG1  21  1.00800  0.40800  1     0
                                              1   914
   914   89  CG2  16 15.03500  0.00000  1     0
                                              1   915
   915   89    C  12 12.01100  0.45000  0     4   916   917   918   919
                                              2   920   921
   916   89    O   1 15.99940 -0.45000  1     1   917
                                              2   918   919
   917   90    N   6 14.00670 -0.31000  0     4   918   919   920   921
                                              2   922   923
   918   90    H  21  1.00800  0.31000  1     1   919
                                              2   920   921
   919   90   CA  14 13.01900  0.00000  0     4   920   921   922   923
                                              2   924   925
   920   90   CB  16 15.03500  0.00000  1     1   921
                                              2   922   923
   921   90    C  12 12.01100  0.45000  0     4   922   923   924   925
                                              2   926   929
   922   90    O   1 15.99940 -0.45000  1     1   923
                                              2   924   925
   923   91    N   6 14.00670 -0.31000  0     4   924   925   926   929
                                              3   927   930   931
   924   91    H  21  1.00800  0.31000  1     1   925
                                              2   926   929
   925   91   CA  14 13.01900  0.00000  1     5   926   927   929   930   931
                                              3   928   932   933
   926   91   CB  15 14.02700  0.26600  0     3   927   928   929
                                              2   930   931
   927   91   OG   3 15.99940 -0.67400  0     1   928
                                              1   929
   928   91   HG  21  1.00800  0.40800  1     0
                                              0
   929   91    C  12 12.01100  0.45000  0     4   930   931   932   933
                                              2   934   937
   930   91    O   1 15.99940 -0.45000  1     1   931
                                              2   932   933
   931   92    N   6 14.00670 -0.31000  0     4   932   933   934   937
                                              4   935   936   938   939
   932   92    H  21  1.00800  0.31000  1     1   933
                                              2   934   937
   933   92   CA  14 13.01900  0.00000  0     6   934   935   936   937   938   939
                                              2   940   941
   934   92   CB  14 13.01900  0.00000  0     3   935   936   937
                                              2   938   939
   935   92  CG1  16 15.03500  0.00000  0     1   936
                                              1   937
   936   92  CG2  16 15.03500  0.00000  1     0
                                              1   937
   937   92    C  12 12.01100  0.45000  0     4   938   939   940   941
                                              2   942   948
   938   92    O   1 15.99940 -0.45000  1     1   939
                                              2   940   941
   939   93    N   6 14.00670 -0.31000  0     4   940   941   942   948
                                              3   943   949   950
   940   93    H  21  1.00800  0.31000  1     1   941
                                              2   942   948
   941   93   CA  14 13.01900  0.00000  0     5   942   943   948   949   950
                                              4   944   945   951   952
   942   93   CB  15 14.02700  0.00000  1     4   943   944   945   948
                                              4   946   947   949   950
   943   93   CG  12 12.01100  0.29000  0     4   944   945   946   947
                                              1   948
   944   93  OD1   1 15.99940 -0.45000  0     1   945
                                              2   946   947
   945   93  ND2   7 14.00670 -0.72000  0     2   946   947
                                              0
   946   93 HD21  21  1.00800  0.44000  0     1   947
                                              0
   947   93 HD22  21  1.00800  0.44000  1     0
                                              0
   948   93    C  12 12.01100  0.45000  0     4   949   950   951   952
                                              2   953   955
   949   93    O   1 15.99940 -0.45000  1     1   950
                                              2   951   952
   950   94    N   6 14.00670 -0.31000  0     4   951   952   953   955
                                              3   954   956   957
   951   94    H  21  1.00800  0.31000  1     1   952
                                              2   953   955
   952   94   CA  14 13.01900  0.00000  0     5   953   954   955   956   957
                                              2   958   959
   953   94   CB  15 14.02700  0.00000  0     2   954   955
                                              2   956   957
   954   94   SG  23 32.06000  0.00000  1     0
                                              1   955
   955   94    C  12 12.01100  0.45000  0     4   956   957   958   959
                                              2   960   961
   956   94    O   1 15.99940 -0.45000  1     1   957
                                              2   958   959
   957   95    N   6 14.00670 -0.31000  0     4   958   959   960   961
                                              2   962   963
   958   95    H  21  1.00800  0.31000  1     1   959
                                              2   960   961
   959   95   CA  14 13.01900  0.00000  0     4   960   961   962   963
                                              2   964   965
   960   95   CB  16 15.03500  0.00000  1     1   961
                                              2   962   963
   961   95    C  12 12.01100  0.45000  0     4   962   963   964   965
                                              2   966   974
   962   95    O   1 15.99940 -0.45000  1     1   963
                                              2   964   965
   963   96    N   6 14.00670 -0.31000  0     4   964   965   966   974
                                              3   967   975   976
   964   96    H  21  1.00800  0.31000  1     1   965
                                              2   966   974
   965   96   CA  14 13.01900  0.00000  0     5   966   967   974   975   976
                                              3   968   977   978
   966   96   CB  15 14.02700  0.00000  1     3   967   968   974
                                              3   969   975   976
   967   96   CG  15 14.02700  0.00000  0     2   968   969
                                              2   970   974
   968   96   CD  15 14.02700  0.00000  1     2   969   970
                                              3   971   972   973
   969   96   CE  15 14.02700  0.00000  0     4   970   971   972   973
                                              0
   970   96   NZ   8 14.00670 -0.74400  0     3   971   972   973
                                              0
   971   96  HZ1  21  1.00800  0.24800  0     2   972   973
                                              0
   972   96  HZ2  21  1.00800  0.24800  0     1   973
                                              0
   973   96  HZ3  21  1.00800  0.24800  1     0
                                              0
   974   96    C  12 12.01100  0.45000  0     4   975   976   977   978
                                              2   979   987
   975   96    O   1 15.99940 -0.45000  1     1   976
                                              2   977   978
   976   97    N   6 14.00670 -0.31000  0     4   977   978   979   987
                                              3   980   988   989
   977   97    H  21  1.00800  0.31000  1     1   978
                                              2   979   987
   978   97   CA  14 13.01900  0.00000  0     5   979   980   987   988   989
                                              3   981   990   991
   979   97   CB  15 14.02700  0.00000  1     3   980   981   987
                                              3   982   988   989
   980   97   CG  15 14.02700  0.00000  0     2   981   982
                                              2   983   987
   981   97   CD  15 14.02700  0.00000  1     2   982   983
                                              3   984   985   986
   982   97   CE  15 14.02700  0.00000  0     4   983   984   985   986
                                              0
   983   97   NZ   8 14.00670 -0.74400  0     3   984   985   986
                                              0
   984   97  HZ1  21  1.00800  0.24800  0     2   985   986
                                              0
   985   97  HZ2  21  1.00800  0.24800  0     1   986
                                              0
   986   97  HZ3  21  1.00800  0.24800  1     0
                                              0
   987   97    C  12 12.01100  0.45000  0     4   988   989   990   991
                                              2   992   996
   988   97    O   1 15.99940 -0.45000  1     1   989
                                              2   990   991
   989   98    N   6 14.00670 -0.31000  0     4   990   991   992   996
                                              4   993   994   997   998
   990   98    H  21  1.00800  0.31000  1     1   991
                                              2   992   996
   991   98   CA  14 13.01900  0.00000  1     6   992   993   994   996   997   998
                                              3   995   999  1000
   992   98   CB  14 13.01900  0.00000  0     4   993   994   995   996
                                              2   997   998
   993   98  CG1  15 14.02700  0.00000  0     2   994   995
                                              1   996
   994   98  CG2  16 15.03500  0.00000  0     0
                                              2   995   996
   995   98   CD  16 15.03500  0.00000  1     0
                                              0
   996   98    C  12 12.01100  0.45000  0     4   997   998   999  1000
                                              2  1001  1004
   997   98    O   1 15.99940 -0.45000  1     1   998
                                              2   999  1000
   998   99    N   6 14.00670 -0.31000  0     4   999  1000  1001  1004
                                              4  1002  1003  1005  1006
   999   99    H  21  1.00800  0.31000  1     1  1000
                                              2  1001  1004
  1000   99   CA  14 13.01900  0.00000  0     6  1001  1002  1003  1004  1005  1006
                                              2  1007  1008
  1001   99   CB  14 13.01900  0.00000  0     3  1002  1003  1004
                                              2  1005  1006
  1002   99  CG1  16 15.03500  0.00000  0     1  1003
                                              1  1004
  1003   99  CG2  16 15.03500  0.00000  1     0
                                              1  1004
  1004   99    C  12 12.01100  0.45000  0     4  1005  1006  1007  1008
                                              2  1009  1012
  1005   99    O   1 15.99940 -0.45000  1     1  1006
                                              2  1007  1008
  1006  100    N   6 14.00670 -0.31000  0     4  1007  1008  1009  1012
                                              3  1010  1013  1014
  1007  100    H  21  1.00800  0.31000  1     1  1008
                                              2  1009  1012
  1008  100   CA  14 13.01900  0.00000  1     5  1009  1010  1012  1013  1014
                                              3  1011  1015  1016
  1009  100   CB  15 14.02700  0.26600  0     3  1010  1011  1012
                                              2  1013  1014
  1010  100   OG   3 15.99940 -0.67400  0     1  1011
                                              1  1012
  1011  100   HG  21  1.00800  0.40800  1     0
                                              0
  1012  100    C  12 12.01100  0.45000  0     4  1013  1014  1015  1016
                                              2  1017  1021
  1013  100    O   1 15.99940 -0.45000  1     1  1014
                                              2  1015  1016
  1014  101    N   6 14.00670 -0.31000  0     4  1015  1016  1017  1021
                                              3  1018  1022  1023
  1015  101    H  21  1.00800  0.31000  1     1  1016
                                              2  1017  1021
  1016  101   CA  14 13.01900  0.00000  0     5  1017  1018  1021  1022  1023
                                              4  1019  1020  1024  1025
  1017  101   CB  15 14.02700  0.00000  1     4  1018  1019  1020  1021
                                              2  1022  1023
  1018  101   CG  12 12.01100  0.72000  0     2  1019  1020
                                              1  1021
  1019  101  OD1   2 15.99940 -0.36000  0     1  1020
                                              0
  1020  101  OD2   2 15.99940 -0.36000  1     0
                                              0
  1021  101    C  12 12.01100  0.45000  0     4  1022  1023  1024  1025
                                              1  1026
  1022  101    O   1 15.99940 -0.45000  1     1  1023
                                              2  1024  1025
  1023  102    N   6 14.00670 -0.31000  0     3  1024  1025  1026
                                              2  1027  1028
  1024  102    H  21  1.00800  0.31000  1     1  1025
                                              1  1026
  1025  102   CA  15 14.02700  0.00000  1     3  1026  1027  1028
                                              2  1029  1030
  1026  102    C  12 12.01100  0.45000  0     4  1027  1028  1029  1030
                                              2  1031  1037
  1027  102    O   1 15.99940 -0.45000  1     1  1028
                                              2  1029  1030
  1028  103    N   6 14.00670 -0.31000  0     4  1029  1030  1031  1037
                                              3  1032  1038  1039
  1029  103    H  21  1.00800  0.31000  1     1  1030
                                              2  1031  1037
  1030  103   CA  14 13.01900  0.00000  0     5  1031  1032  1037  1038  1039
                                              4  1033  1034  1040  1041
  1031  103   CB  15 14.02700  0.00000  1     4  1032  1033  1034  1037
                                              4  1035  1036  1038  1039
  1032  103   CG  12 12.01100  0.29000  0     4  1033  1034  1035  1036
                                              1  1037
  1033  103  OD1   1 15.99940 -0.45000  0     1  1034
                                              2  1035  1036
  1034  103  ND2   7 14.00670 -0.72000  0     2  1035  1036
                                              0
  1035  103 HD21  21  1.00800  0.44000  0     1  1036
                                              0
  1036  103 HD22  21  1.00800  0.44000  1     0
                                              0
  1037  103    C  12 12.01100  0.45000  0     4  1038  1039  1040  1041
                                              1  1042
  1038  103    O   1 15.99940 -0.45000  1     1  1039
                                              2  1040  1041
  1039  104    N   6 14.00670 -0.31000  0     3  1040  1041  1042
                                              2  1043  1044
  1040  104    H  21  1.00800  0.31000  1     1  1041
                                              1  1042
  1041  104   CA  15 14.02700  0.00000  1     3  1042  1043  1044
                                              2  1045  1046
  1042  104    C  12 12.01100  0.45000  0     4  1043  1044  1045  1046
                                              2  1047  1051
  1043  104    O   1 15.99940 -0.45000  1     1  1044
                                              2  1045  1046
  1044  105    N   6 14.00670 -0.31000  0     4  1045  1046  1047  1051
                                              3  1048  1052  1053
  1045  105    H  21  1.00800  0.31000  1     1  1046
                                              2  1047  1051
  1046  105   CA  14 13.01900  0.00000  0     5  1047  1048  1051  1052  1053
                                              3  1049  1054  1055
  1047  105   CB  15 14.02700  0.00000  1     3  1048  1049  1051
                                              3  1050  1052  1053
  1048  105   CG  15 14.02700  0.24100  0     2  1049  1050
                                              1  1051
  1049  105   SD  23 32.06000 -0.48200  0     1  1050
                                              0
  1050  105   CE  16 15.03500  0.24100  1     0
                                              0
  1051  105    C  12 12.01100  0.45000  0     4  1052  1053  1054  1055
                                              2  1056  1062
  1052  105    O   1 15.99940 -0.45000  1     1  1053
                                              2  1054  1055
  1053  106    N   6 14.00670 -0.31000  0     4  1054  1055  1056  1062
                                              3  1057  1063  1064
  1054  106    H  21  1.00800  0.31000  1     1  1055
                                              2  1056  1062
  1055  106   CA  14 13.01900  0.00000  0     5  1056  1057  1062  1063  1064
                                              4  1058  1059  1065  1066
  1056  106   CB  15 14.02700  0.00000  1     4  1057  1058  1059  1062
                                              4  1060  1061  1063  1064
  1057  106   CG  12 12.01100  0.29000  0     4  1058  1059  1060  1061
                                              1  1062
  1058  106  OD1   1 15.99940 -0.45000  0     1  1059
                                              2  1060  1061
  1059  106  ND2   7 14.00670 -0.72000  0     2  1060  1061
                                              0
  1060  106 HD21  21  1.00800  0.44000  0     1  1061
                                              0
  1061  106 HD22  21  1.00800  0.44000  1     0
                                              0
  1062  106    C  12 12.01100  0.45000  0     4  1063  1064  1065  1066
                                              2  1067  1068
  1063  106    O   1 15.99940 -0.45000  1     1  1064
                                              2  1065  1066
  1064  107    N   6 14.00670 -0.31000  0     4  1065  1066  1067  1068
                                              2  1069  1070
  1065  107    H  21  1.00800  0.31000  1     1  1066
                                              2  1067  1068
  1066  107   CA  14 13.01900  0.00000  0     4  1067  1068  1069  1070
                                              2  1071  1072
  1067  107   CB  16 15.03500  0.00000  1     1  1068
                                              2  1069  1070
  1068  107    C  12 12.01100  0.45000  0     4  1069  1070  1071  1072
                                              2  1073  1089
  1069  107    O   1 15.99940 -0.45000  1     1  1070
                                              2  1071  1072
  1070  108    N   6 14.00670 -0.31000  0     4  1071  1072  1073  1089
                                              3  1074  1090  1091
  1071  108    H  21  1.00800  0.31000  1     1  1072
                                              2  1073  1089
  1072  108   CA  14 13.01900  0.00000  0     5  1073  1074  1089  1090  1091
                                              4  1075  1077  1092  1093
  1073  108   CB  15 14.02700  0.00000  1     8  1074  1075  1076  1077  1078  1080
                                                 1081  1089
                                              2  1090  1091
  1074  108   CG  12 12.01100 -0.21000  0    10  1075  1076  1077  1078  1079  1080
                                                 1081  1082  1083  1085
                                              1  1089
  1075  108  CD1  12 12.01100 -0.14000  0     7  1076  1077  1078  1079  1080  1081
                                                 1083
                                              0
  1076  108  HD1  20  1.00800  0.14000  0     4  1077  1078  1079  1080
                                              0
  1077  108  CD2  12 12.01100  0.00000  0    10  1078  1079  1080  1081  1082  1083
                                                 1084  1085  1086  1087
                                              0
  1078  108  NE1   9 14.00670 -0.10000  0     6  1079  1080  1081  1083  1084  1087
                                              0
  1079  108  HE1  21  1.00800  0.31000  0     2  1080  1083
                                              0
  1080  108  CE2  12 12.01100  0.00000  1     7  1081  1082  1083  1084  1085  1087
                                                 1088
                                              0
  1081  108  CE3  12 12.01100 -0.14000  0     6  1082  1083  1085  1086  1087  1088
                                              0
  1082  108  HE3  20  1.00800  0.14000  1     3  1085  1086  1087
                                              0
  1083  108  CZ2  12 12.01100 -0.14000  0     5  1084  1085  1086  1087  1088
                                              0
  1084  108  HZ2  20  1.00800  0.14000  1     3  1085  1087  1088
                                              0
  1085  108  CZ3  12 12.01100 -0.14000  0     3  1086  1087  1088
                                              0
  1086  108  HZ3  20  1.00800  0.14000  1     2  1087  1088
                                              0
  1087  108  CH2  12 12.01100 -0.14000  0     1  1088
                                              0
  1088  108  HH2  20  1.00800  0.14000  1     0
                                              0
  1089  108    C  12 12.01100  0.45000  0     4  1090  1091  1092  1093
                                              2  1094  1097
  1090  108    O   1 15.99940 -0.45000  1     1  1091
                                              2  1092  1093
  1091  109    N   6 14.00670 -0.31000  0     4  1092  1093  1094  1097
                                              4  1095  1096  1098  1099
  1092  109    H  21  1.00800  0.31000  1     1  1093
                                              2  1094  1097
  1093  109   CA  14 13.01900  0.00000  0     6  1094  1095  1096  1097  1098  1099
                                              2  1100  1101
  1094  109   CB  14 13.01900  0.00000  0     3  1095  1096  1097
                                              2  1098  1099
  1095  109  CG1  16 15.03500  0.00000  0     1  1096
                                              1  1097
  1096  109  CG2  16 15.03500  0.00000  1     0
                                              1  1097
  1097  109    C  12 12.01100  0.45000  0     4  1098  1099  1100  1101
                                              2  1102  1103
  1098  109    O   1 15.99940 -0.45000  1     1  1099
                                              2  1100  1101
  1099  110    N   6 14.00670 -0.31000  0     4  1100  1101  1102  1103
                                              2  1104  1105
  1100  110    H  21  1.00800  0.31000  1     1  1101
                                              2  1102  1103
  1101  110   CA  14 13.01900  0.00000  0     4  1102  1103  1104  1105
                                              2  1106  1107
  1102  110   CB  16 15.03500  0.00000  1     1  1103
                                              2  1104  1105
  1103  110    C  12 12.01100  0.45000  0     4  1104  1105  1106  1107
                                              2  1108  1124
  1104  110    O   1 15.99940 -0.45000  1     1  1105
                                              2  1106  1107
  1105  111    N   6 14.00670 -0.31000  0     4  1106  1107  1108  1124
                                              3  1109  1125  1126
  1106  111    H  21  1.00800  0.31000  1     1  1107
                                              2  1108  1124
  1107  111   CA  14 13.01900  0.00000  0     5  1108  1109  1124  1125  1126
                                              4  1110  1112  1127  1128
  1108  111   CB  15 14.02700  0.00000  1     8  1109  1110  1111  1112  1113  1115
                                                 1116  1124
                                              2  1125  1126
  1109  111   CG  12 12.01100 -0.21000  0    10  1110  1111  1112  1113  1114  1115
                                                 1116  1117  1118  1120
                                              1  1124
  1110  111  CD1  12 12.01100 -0.14000  0     7  1111  1112  1113  1114  1115  1116
                                                 1118
                                              0
  1111  111  HD1  20  1.00800  0.14000  0     4  1112  1113  1114  1115
                                              0
  1112  111  CD2  12 12.01100  0.00000  0    10  1113  1114  1115  1116  1117  1118
                                                 1119  1120  1121  1122
                                              0
  1113  111  NE1   9 14.00670 -0.10000  0     6  1114  1115  1116  1118  1119  1122
                                              0
  1114  111  HE1  21  1.00800  0.31000  0     2  1115  1118
                                              0
  1115  111  CE2  12 12.01100  0.00000  1     7  1116  1117  1118  1119  1120  1122
                                                 1123
                                              0
  1116  111  CE3  12 12.01100 -0.14000  0     6  1117  1118  1120  1121  1122  1123
                                              0
  1117  111  HE3  20  1.00800  0.14000  1     3  1120  1121  1122
                                              0
  1118  111  CZ2  12 12.01100 -0.14000  0     5  1119  1120  1121  1122  1123
                                              0
  1119  111  HZ2  20  1.00800  0.14000  1     3  1120  1122  1123
                                              0
  1120  111  CZ3  12 12.01100 -0.14000  0     3  1121  1122  1123
                                              0
  1121  111  HZ3  20  1.00800  0.14000  1     2  1122  1123
                                              0
  1122  111  CH2  12 12.01100 -0.14000  0     1  1123
                                              0
  1123  111  HH2  20  1.00800  0.14000  1     0
                                              0
  1124  111    C  12 12.01100  0.45000  0     4  1125  1126  1127  1128
                                              2  1129  1141
  1125  111    O   1 15.99940 -0.45000  1     1  1126
                                              2  1127  1128
  1126  112    N   6 14.00670 -0.31000  0     4  1127  1128  1129  1141
                                              3  1130  1142  1143
  1127  112    H  21  1.00800  0.31000  1     1  1128
                                              2  1129  1141
  1128  112   CA  14 13.01900  0.00000  0     5  1129  1130  1141  1142  1143
                                              3  1131  1144  1145
  1129  112   CB  15 14.02700  0.00000  0     3  1130  1131  1141
                                              3  1132  1142  1143
  1130  112   CG  15 14.02700  0.00000  1     2  1131  1132
                                              3  1133  1134  1141
  1131  112   CD  15 14.02700  0.00000  0     3  1132  1133  1134
                                              2  1135  1138
  1132  112   NE  11 14.00670 -0.24000  0     4  1133  1134  1135  1138
                                              4  1136  1137  1139  1140
  1133  112   HE  21  1.00800  0.24000  0     1  1134
                                              2  1135  1138
  1134  112   CZ  12 12.01100  0.00000  0     6  1135  1136  1137  1138  1139  1140
                                              0
  1135  112  NH1  10 14.00670 -0.48000  0     3  1136  1137  1138
                                              2  1139  1140
  1136  112 HH11  21  1.00800  0.24000  0     1  1137
                                              1  1138
  1137  112 HH12  21  1.00800  0.24000  0     0
                                              1  1138
  1138  112  NH2  10 14.00670 -0.48000  0     2  1139  1140
                                              0
  1139  112 HH21  21  1.00800  0.24000  0     1  1140
                                              0
  1140  112 HH22  21  1.00800  0.24000  1     0
                                              0
  1141  112    C  12 12.01100  0.45000  0     4  1142  1143  1144  1145
                                              2  1146  1152
  1142  112    O   1 15.99940 -0.45000  1     1  1143
                                              2  1144  1145
  1143  113    N   6 14.00670 -0.31000  0     4  1144  1145  1146  1152
                                              3  1147  1153  1154
  1144  113    H  21  1.00800  0.31000  1     1  1145
                                              2  1146  1152
  1145  113   CA  14 13.01900  0.00000  0     5  1146  1147  1152  1153  1154
                                              4  1148  1149  1155  1156
  1146  113   CB  15 14.02700  0.00000  1     4  1147  1148  1149  1152
                                              4  1150  1151  1153  1154
  1147  113   CG  12 12.01100  0.29000  0     4  1148  1149  1150  1151
                                              1  1152
  1148  113  OD1   1 15.99940 -0.45000  0     1  1149
                                              2  1150  1151
  1149  113  ND2   7 14.00670 -0.72000  0     2  1150  1151
                                              0
  1150  113 HD21  21  1.00800  0.44000  0     1  1151
                                              0
  1151  113 HD22  21  1.00800  0.44000  1     0
                                              0
  1152  113    C  12 12.01100  0.45000  0     4  1153  1154  1155  1156
                                              2  1157  1169
  1153  113    O   1 15.99940 -0.45000  1     1  1154
                                              2  1155  1156
  1154  114    N   6 14.00670 -0.31000  0     4  1155  1156  1157  1169
                                              3  1158  1170  1171
  1155  114    H  21  1.00800  0.31000  1     1  1156
                                              2  1157  1169
  1156  114   CA  14 13.01900  0.00000  0     5  1157  1158  1169  1170  1171
                                              3  1159  1172  1173
  1157  114   CB  15 14.02700  0.00000  0     3  1158  1159  1169
                                              3  1160  1170  1171
  1158  114   CG  15 14.02700  0.00000  1     2  1159  1160
                                              3  1161  1162  1169
  1159  114   CD  15 14.02700  0.00000  0     3  1160  1161  1162
                                              2  1163  1166
  1160  114   NE  11 14.00670 -0.24000  0     4  1161  1162  1163  1166
                                              4  1164  1165  1167  1168
  1161  114   HE  21  1.00800  0.24000  0     1  1162
                                              2  1163  1166
  1162  114   CZ  12 12.01100  0.00000  0     6  1163  1164  1165  1166  1167  1168
                                              0
  1163  114  NH1  10 14.00670 -0.48000  0     3  1164  1165  1166
                                              2  1167  1168
  1164  114 HH11  21  1.00800  0.24000  0     1  1165
                                              1  1166
  1165  114 HH12  21  1.00800  0.24000  0     0
                                              1  1166
  1166  114  NH2  10 14.00670 -0.48000  0     2  1167  1168
                                              0
  1167  114 HH21  21  1.00800  0.24000  0     1  1168
                                              0
  1168  114 HH22  21  1.00800  0.24000  1     0
                                              0
  1169  114    C  12 12.01100  0.45000  0     4  1170  1171  1172  1173
                                              2  1174  1176
  1170  114    O   1 15.99940 -0.45000  1     1  1171
                                              2  1172  1173
  1171  115    N   6 14.00670 -0.31000  0     4  1172  1173  1174  1176
                                              3  1175  1177  1178
  1172  115    H  21  1.00800  0.31000  1     1  1173
                                              2  1174  1176
  1173  115   CA  14 13.01900  0.00000  0     5  1174  1175  1176  1177  1178
                                              2  1179  1180
  1174  115   CB  15 14.02700  0.00000  0     2  1175  1176
                                              2  1177  1178
  1175  115   SG  23 32.06000  0.00000  1     0
                                              1  1176
  1176  115    C  12 12.01100  0.45000  0     4  1177  1178  1179  1180
                                              2  1181  1189
  1177  115    O   1 15.99940 -0.45000  1     1  1178
                                              2  1179  1180
  1178  116    N   6 14.00670 -0.31000  0     4  1179  1180  1181  1189
                                              3  1182  1190  1191
  1179  116    H  21  1.00800  0.31000  1     1  1180
                                              2  1181  1189
  1180  116   CA  14 13.01900  0.00000  0     5  1181  1182  1189  1190  1191
                                              3  1183  1192  1193
  1181  116   CB  15 14.02700  0.00000  1     3  1182  1183  1189
                                              3  1184  1190  1191
  1182  116   CG  15 14.02700  0.00000  0     2  1183  1184
                                              2  1185  1189
  1183  116   CD  15 14.02700  0.00000  1     2  1184  1185
                                              3  1186  1187  1188
  1184  116   CE  15 14.02700  0.00000  0     4  1185  1186  1187  1188
                                              0
  1185  116   NZ   8 14.00670 -0.74400  0     3  1186  1187  1188
                                              0
  1186  116  HZ1  21  1.00800  0.24800  0     2  1187  1188
                                              0
  1187  116  HZ2  21  1.00800  0.24800  0     1  1188
                                              0
  1188  116  HZ3  21  1.00800  0.24800  1     0
                                              0
  1189  116    C  12 12.01100  0.45000  0     4  1190  1191  1192  1193
                                              1  1194
  1190  116    O   1 15.99940 -0.45000  1     1  1191
                                              2  1192  1193
  1191  117    N   6 14.00670 -0.31000  0     3  1192  1193  1194
                                              2  1195  1196
  1192  117    H  21  1.00800  0.31000  1     1  1193
                                              1  1194
  1193  117   CA  15 14.02700  0.00000  1     3  1194  1195  1196
                                              2  1197  1198
  1194  117    C  12 12.01100  0.45000  0     4  1195  1196  1197  1198
                                              2  1199  1203
  1195  117    O   1 15.99940 -0.45000  1     1  1196
                                              2  1197  1198
  1196  118    N   6 14.00670 -0.31000  0     4  1197  1198  1199  1203
                                              4  1200  1202  1204  1205
  1197  118    H  21  1.00800  0.31000  1     1  1198
                                              2  1199  1203
  1198  118   CA  14 13.01900  0.00000  1     6  1199  1200  1202  1203  1204  1205
                                              3  1201  1206  1207
  1199  118   CB  14 13.01900  0.26600  0     4  1200  1201  1202  1203
                                              2  1204  1205
  1200  118  OG1   3 15.99940 -0.67400  0     2  1201  1202
                                              1  1203
  1201  118  HG1  21  1.00800  0.40800  1     0
                                              1  1202
  1202  118  CG2  16 15.03500  0.00000  1     0
                                              1  1203
  1203  118    C  12 12.01100  0.45000  0     4  1204  1205  1206  1207
                                              2  1208  1212
  1204  118    O   1 15.99940 -0.45000  1     1  1205
                                              2  1206  1207
  1205  119    N   6 14.00670 -0.31000  0     4  1206  1207  1208  1212
                                              3  1209  1213  1214
  1206  119    H  21  1.00800  0.31000  1     1  1207
                                              2  1208  1212
  1207  119   CA  14 13.01900  0.00000  0     5  1208  1209  1212  1213  1214
                                              4  1210  1211  1215  1216
  1208  119   CB  15 14.02700  0.00000  1     4  1209  1210  1211  1212
                                              2  1213  1214
  1209  119   CG  12 12.01100  0.72000  0     2  1210  1211
                                              1  1212
  1210  119  OD1   2 15.99940 -0.36000  0     1  1211
                                              0
  1211  119  OD2   2 15.99940 -0.36000  1     0
                                              0
  1212  119    C  12 12.01100  0.45000  0     4  1213  1214  1215  1216
                                              2  1217  1220
  1213  119    O   1 15.99940 -0.45000  1     1  1214
                                              2  1215  1216
  1214  120    N   6 14.00670 -0.31000  0     4  1215  1216  1217  1220
                                              4  1218  1219  1221  1222
  1215  120    H  21  1.00800  0.31000  1     1  1216
                                              2  1217  1220
  1216  120   CA  14 13.01900  0.00000  0     6  1217  1218  1219  1220  1221  1222
                                              2  1223  1224
  1217  120   CB  14 13.01900  0.00000  0     3  1218  1219  1220
                                              2  1221  1222
  1218  120  CG1  16 15.03500  0.00000  0     1  1219
                                              1  1220
  1219  120  CG2  16 15.03500  0.00000  1     0
                                              1  1220
  1220  120    C  12 12.01100  0.45000  0     4  1221  1222  1223  1224
                                              2  1225  1232
  1221  120    O   1 15.99940 -0.45000  1     1  1222
                                              2  1223  1224
  1222  121    N   6 14.00670 -0.31000  0     4  1223  1224  1225  1232
                                              3  1226  1233  1234
  1223  121    H  21  1.00800  0.31000  1     1  1224
                                              2  1225  1232
  1224  121   CA  14 13.01900  0.00000  0     5  1225  1226  1232  1233  1234
                                              3  1227  1235  1236
  1225  121   CB  15 14.02700  0.00000  0     3  1226  1227  1232
                                              4  1228  1229  1233  1234
  1226  121   CG  15 14.02700  0.00000  1     3  1227  1228  1229
                                              3  1230  1231  1232
  1227  121   CD  12 12.01100  0.29000  0     4  1228  1229  1230  1231
                                              0
  1228  121  OE1   1 15.99940 -0.45000  0     1  1229
                                              2  1230  1231
  1229  121  NE2   7 14.00670 -0.72000  0     2  1230  1231
                                              0
  1230  121 HE21  21  1.00800  0.44000  0     1  1231
                                              0
  1231  121 HE22  21  1.00800  0.44000  1     0
                                              0
  1232  121    C  12 12.01100  0.45000  0     4  1233  1234  1235  1236
                                              2  1237  1238
  1233  121    O   1 15.99940 -0.45000  1     1  1234
                                              2  1235  1236
  1234  122    N   6 14.00670 -0.31000  0     4  1235  1236  1237  1238
                                              2  1239  1240
  1235  122    H  21  1.00800  0.31000  1     1  1236
                                              2  1237  1238
  1236  122   CA  14 13.01900  0.00000  0     4  1237  1238  1239  1240
                                              2  1241  1242
  1237  122   CB  16 15.03500  0.00000  1     1  1238
                                              2  1239  1240
  1238  122    C  12 12.01100  0.45000  0     4  1239  1240  1241  1242
                                              2  1243  1259
  1239  122    O   1 15.99940 -0.45000  1     1  1240
                                              2  1241  1242
  1240  123    N   6 14.00670 -0.31000  0     4  1241  1242  1243  1259
                                              3  1244  1260  1261
  1241  123    H  21  1.00800  0.31000  1     1  1242
                                              2  1243  1259
  1242  123   CA  14 13.01900  0.00000  0     5  1243  1244  1259  1260  1261
                                              4  1245  1247  1262  1263
  1243  123   CB  15 14.02700  0.00000  1     8  1244  1245  1246  1247  1248  1250
                                                 1251  1259
                                              2  1260  1261
  1244  123   CG  12 12.01100 -0.21000  0    10  1245  1246  1247  1248  1249  1250
                                                 1251  1252  1253  1255
                                              1  1259
  1245  123  CD1  12 12.01100 -0.14000  0     7  1246  1247  1248  1249  1250  1251
                                                 1253
                                              0
  1246  123  HD1  20  1.00800  0.14000  0     4  1247  1248  1249  1250
                                              0
  1247  123  CD2  12 12.01100  0.00000  0    10  1248  1249  1250  1251  1252  1253
                                                 1254  1255  1256  1257
                                              0
  1248  123  NE1   9 14.00670 -0.10000  0     6  1249  1250  1251  1253  1254  1257
                                              0
  1249  123  HE1  21  1.00800  0.31000  0     2  1250  1253
                                              0
  1250  123  CE2  12 12.01100  0.00000  1     7  1251  1252  1253  1254  1255  1257
                                                 1258
                                              0
  1251  123  CE3  12 12.01100 -0.14000  0     6  1252  1253  1255  1256  1257  1258
                                              0
  1252  123  HE3  20  1.00800  0.14000  1     3  1255  1256  1257
                                              0
  1253  123  CZ2  12 12.01100 -0.14000  0     5  1254  1255  1256  1257  1258
                                              0
  1254  123  HZ2  20  1.00800  0.14000  1     3  1255  1257  1258
                                              0
  1255  123  CZ3  12 12.01100 -0.14000  0     3  1256  1257  1258
                                              0
  1256  123  HZ3  20  1.00800  0.14000  1     2  1257  1258
                                              0
  1257  123  CH2  12 12.01100 -0.14000  0     1  1258
                                              0
  1258  123  HH2  20  1.00800  0.14000  1     0
                                              0
  1259  123    C  12 12.01100  0.45000  0     4  1260  1261  1262  1263
                                              2  1264  1268
  1260  123    O   1 15.99940 -0.45000  1     1  1261
                                              2  1262  1263
  1261  124    N   6 14.00670 -0.31000  0     4  1262  1263  1264  1268
                                              4  1265  1266  1269  1270
  1262  124    H  21  1.00800  0.31000  1     1  1263
                                              2  1264  1268
  1263  124   CA  14 13.01900  0.00000  1     6  1264  1265  1266  1268  1269  1270
                                              3  1267  1271  1272
  1264  124   CB  14 13.01900  0.00000  0     4  1265  1266  1267  1268
                                              2  1269  1270
  1265  124  CG1  15 14.02700  0.00000  0     2  1266  1267
                                              1  1268
  1266  124  CG2  16 15.03500  0.00000  0     0
                                              2  1267  1268
  1267  124   CD  16 15.03500  0.00000  1     0
                                              0
  1268  124    C  12 12.01100  0.45000  0     4  1269  1270  1271  1272
                                              2  1273  1285
  1269  124    O   1 15.99940 -0.45000  1     1  1270
                                              2  1271  1272
  1270  125    N   6 14.00670 -0.31000  0     4  1271  1272  1273  1285
                                              3  1274  1286  1287
  1271  125    H  21  1.00800  0.31000  1     1  1272
                                              2  1273  1285
  1272  125   CA  14 13.01900  0.00000  0     5  1273  1274  1285  1286  1287
                                              3  1275  1288  1289
  1273  125   CB  15 14.02700  0.00000  0     3  1274  1275  1285
                                              3  1276  1286  1287
  1274  125   CG  15 14.02700  0.00000  1     2  1275  1276
                                              3  1277  1278  1285
  1275  125   CD  15 14.02700  0.00000  0     3  1276  1277  1278
                                              2  1279  1282
  1276  125   NE  11 14.00670 -0.24000  0     4  1277  1278  1279  1282
                                              4  1280  1281  1283  1284
  1277  125   HE  21  1.00800  0.24000  0     1  1278
                                              2  1279  1282
  1278  125   CZ  12 12.01100  0.00000  0     6  1279  1280  1281  1282  1283  1284
                                              0
  1279  125  NH1  10 14.00670 -0.48000  0     3  1280  1281  1282
                                              2  1283  1284
  1280  125 HH11  21  1.00800  0.24000  0     1  1281
                                              1  1282
  1281  125 HH12  21  1.00800  0.24000  0     0
                                              1  1282
  1282  125  NH2  10 14.00670 -0.48000  0     2  1283  1284
                                              0
  1283  125 HH21  21  1.00800  0.24000  0     1  1284
                                              0
  1284  125 HH22  21  1.00800  0.24000  1     0
                                              0
  1285  125    C  12 12.01100  0.45000  0     4  1286  1287  1288  1289
                                              1  1290
  1286  125    O   1 15.99940 -0.45000  1     1  1287
                                              2  1288  1289
  1287  126    N   6 14.00670 -0.31000  0     3  1288  1289  1290
                                              2  1291  1292
  1288  126    H  21  1.00800  0.31000  1     1  1289
                                              1  1290
  1289  126   CA  15 14.02700  0.00000  1     3  1290  1291  1292
                                              2  1293  1294
  1290  126    C  12 12.01100  0.45000  0     4  1291  1292  1293  1294
                                              2  1295  1297
  1291  126    O   1 15.99940 -0.45000  1     1  1292
                                              2  1293  1294
  1292  127    N   6 14.00670 -0.31000  0     4  1293  1294  1295  1297
                                              3  1296  1298  1299
  1293  127    H  21  1.00800  0.31000  1     1  1294
                                              2  1295  1297
  1294  127   CA  14 13.01900  0.00000  0     5  1295  1296  1297  1298  1299
                                              2  1300  1301
  1295  127   CB  15 14.02700  0.00000  0     2  1296  1297
                                              2  1298  1299
  1296  127   SG  23 32.06000  0.00000  1     0
                                              1  1297
  1297  127    C  12 12.01100  0.45000  0     4  1298  1299  1300  1301
                                              2  1302  1314
  1298  127    O   1 15.99940 -0.45000  1     1  1299
                                              2  1300  1301
  1299  128    N   6 14.00670 -0.31000  0     4  1300  1301  1302  1314
                                              3  1303  1315  1316
  1300  128    H  21  1.00800  0.31000  1     1  1301
                                              2  1302  1314
  1301  128   CA  14 13.01900  0.00000  0     5  1302  1303  1314  1315  1316
                                              3  1304  1317  1318
  1302  128   CB  15 14.02700  0.00000  0     3  1303  1304  1314
                                              3  1305  1315  1316
  1303  128   CG  15 14.02700  0.00000  1     2  1304  1305
                                              3  1306  1307  1314
  1304  128   CD  15 14.02700  0.00000  0     3  1305  1306  1307
                                              2  1308  1311
  1305  128   NE  11 14.00670 -0.24000  0     4  1306  1307  1308  1311
                                              4  1309  1310  1312  1313
  1306  128   HE  21  1.00800  0.24000  0     1  1307
                                              2  1308  1311
  1307  128   CZ  12 12.01100  0.00000  0     6  1308  1309  1310  1311  1312  1313
                                              0
  1308  128  NH1  10 14.00670 -0.48000  0     3  1309  1310  1311
                                              2  1312  1313
  1309  128 HH11  21  1.00800  0.24000  0     1  1310
                                              1  1311
  1310  128 HH12  21  1.00800  0.24000  0     0
                                              1  1311
  1311  128  NH2  10 14.00670 -0.48000  0     2  1312  1313
                                              0
  1312  128 HH21  21  1.00800  0.24000  0     1  1313
                                              0
  1313  128 HH22  21  1.00800  0.24000  1     0
                                              0
  1314  128    C  12 12.01100  0.45000  0     4  1315  1316  1317  1318
                                              2  1319  1323
  1315  128    O   1 15.99940 -0.45000  1     1  1316
                                              2  1317  1318
  1316  129    N   6 14.00670 -0.31000  0     4  1317  1318  1319  1323
                                              3  1320  1324  1325
  1317  129    H  21  1.00800  0.31000  1     1  1318
                                              2  1319  1323
  1318  129   CA  14 13.01900  0.00000  0     5  1319  1320  1323  1324  1325
                                              2  1321  1322
  1319  129   CB  15 14.02700  0.00000  1     4  1320  1321  1322  1323
                                              2  1324  1325
  1320  129   CG  14 13.01900  0.00000  0     2  1321  1322
                                              1  1323
  1321  129  CD1  16 15.03500  0.00000  0     1  1322
                                              0
  1322  129  CD2  16 15.03500  0.00000  1     0
                                              0
  1323  129    C  12 12.01100  0.72000  0     2  1324  1325
                                              0
  1324  129   O1   2 15.99940 -0.36000  0     1  1325
                                              0
  1325  129   O2   2 15.99940 -0.36000  1     0
                                              0
END
BONDSTRETCHTYPE
#  NBTY: number of covalent bond types
52
#  CB:  quartic force constant
#  CHB: harmonic force constant
#  B0:  bond length at minimum energy
#         CB         CHB         B0
     1.57000e+07     3.14000e+05     1.00000e-01
     1.87000e+07     3.74000e+05     1.00000e-01
     1.23000e+07     2.92273e+05     1.09000e-01
     3.70000e+07     9.28256e+05     1.12000e-01
     1.66000e+07     5.02283e+05     1.23000e-01
     1.34000e+07     4.18750e+05     1.25000e-01
     1.20000e+07     4.18176e+05     1.32000e-01
     8.87000e+06     3.13803e+05     1.33000e-01
     1.06000e+07     3.75007e+05     1.33000e-01
     1.18000e+07     4.17460e+05     1.33000e-01
# 10
     1.05000e+07     3.77076e+05     1.34000e-01
     1.17000e+07     4.20170e+05     1.34000e-01
     1.02000e+07     3.77318e+05     1.36000e-01
     1.10000e+07     4.18968e+05     1.38000e-01
     8.66000e+06     3.34640e+05     1.39000e-01
     1.08000e+07     4.17334e+05     1.39000e-01
     8.54000e+06     3.34768e+05     1.40000e-01
     8.18000e+06     3.34546e+05     1.43000e-01
     9.21000e+06     3.76671e+05     1.43000e-01
     6.10000e+06     2.51225e+05     1.43500e-01
# 20
     8.71000e+06     3.76429e+05     1.47000e-01
     5.73000e+06     2.51020e+05     1.48000e-01
     7.64000e+06     3.34693e+05     1.48000e-01
     8.60000e+06     3.76749e+05     1.48000e-01
     8.37000e+06     3.76650e+05     1.50000e-01
     5.43000e+06     2.50909e+05     1.52000e-01
     7.15000e+06     3.34749e+05     1.53000e-01
     4.84000e+06     2.50915e+05     1.61000e-01
     4.72000e+06     2.50811e+05     1.63000e-01
     2.72000e+06     1.72361e+05     1.78000e-01
# 30
     5.94000e+06     3.76406e+05     1.78000e-01
     5.62000e+06     3.76416e+05     1.83000e-01
     3.59000e+06     2.51077e+05     1.87000e-01
     6.40000e+05     5.01811e+04     1.98000e-01
     6.28000e+05     5.02400e+04     2.00000e-01
     5.03000e+06     4.18657e+05     2.04000e-01
     5.40000e+05     5.27483e+04     2.21000e-01
     2.32000e+07     4.64000e+05     1.00000e-01
     1.21000e+07     2.92820e+05     1.10000e-01
     8.12000e+06     5.01908e+05     1.75800e-01
# 40
     8.04000e+06     3.76417e+05     1.53000e-01
     4.95000e+06     3.71825e+05     1.93799e-01
     8.10000e+06     5.01811e+05     1.76000e-01
     1.31000e+07     4.19259e+05     1.26500e-01
     1.03000e+07     3.75435e+05     1.35000e-01
     8.71000e+06     4.64532e+05     1.63299e-01
     2.68000e+06     2.93088e+05     2.33839e-01
     2.98000e+06     5.02215e+05     2.90283e-01
     2.39000e+06     3.73116e+05     2.79388e-01
     2.19000e+06     3.71385e+05     2.91189e-01
# 50
     3.97000e+06     3.42526e+05     2.07700e-01
     3.04000e+06     5.02225e+05     2.87407e-01
END
BONDH
#  NBONH: number of bonds involving H atoms in solute
324
#  IBH, JBH: atom sequence numbers of atoms forming a bond
#  ICBH: bond type code
#   IBH    JBH ICBH
      1      3    2
      2      3    2
      3      4    2
     10     11    2
     10     12    2
     10     13    2
     16     17    2
     24     25    2
     29     30    3
     31     32    3
# 10
     33     34    3
     35     36    3
     37     38    3
     41     42    2
     46     47    2
     52     53    2
     55     56    2
     55     57    2
     58     59    2
     58     60    2
# 20
     63     64    2
     70     71    2
     80     81    2
     89     90    2
     95     96    2
    101    102    2
    107    108    2
    116    117    2
    123    124    2
    123    125    2
# 30
    123    126    2
    129    130    2
    135    136    2
    138    139    2
    138    140    2
    141    142    2
    141    143    2
    146    147    2
    151    152    2
    153    154    3
# 40
    155    156    3
    157    158    2
    161    162    2
    166    167    2
    175    176    2
    184    185    2
    190    191    2
    190    192    2
    195    196    2
    200    201    3
# 50
    202    203    3
    204    205    3
    206    207    3
    209    210    1
    213    214    2
    219    220    2
    222    223    2
    222    224    2
    225    226    2
    225    227    2
# 60
    230    231    2
    235    236    2
    240    241    3
    242    243    3
    244    245    3
    246    247    3
    249    250    1
    253    254    2
    257    258    1
    261    262    2
# 70
    270    271    2
    275    276    2
    281    282    2
    281    283    2
    286    287    2
    291    292    3
    294    295    2
    297    298    3
    299    300    3
    301    302    3
# 80
    303    304    3
    307    308    2
    315    316    2
    322    323    2
    328    329    2
    334    335    2
    341    342    2
    341    343    2
    341    344    2
    347    348    2
# 90
    352    353    3
    354    355    3
    356    357    3
    358    359    3
    360    361    3
    364    365    2
    371    372    1
    375    376    2
    379    380    1
    383    384    2
# 100
    389    390    2
    389    391    2
    394    395    2
    399    400    3
    401    402    3
    403    404    3
    405    406    3
    407    408    3
    411    412    2
    417    418    2
# 110
    417    419    2
    422    423    2
    426    427    1
    431    432    2
    438    439    2
    438    440    2
    443    444    2
    449    450    2
    453    454    1
    458    459    2
# 120
    464    465    2
    464    466    2
    469    470    2
    475    476    2
    478    479    2
    478    480    2
    481    482    2
    481    483    2
    486    487    2
    492    493    2
# 130
    492    494    2
    497    498    2
    501    502    1
    506    507    2
    515    516    2
    520    521    2
    524    525    1
    528    529    2
    532    533    1
    537    538    2
# 140
    546    547    2
    551    552    3
    553    554    3
    555    556    3
    557    558    3
    560    561    1
    564    565    2
    569    570    2
    578    579    2
    587    588    2
# 150
    594    595    2
    594    596    2
    599    600    2
    608    609    2
    614    615    2
    614    616    2
    619    620    2
    623    624    1
    627    628    2
    633    634    2
# 160
    636    637    2
    636    638    2
    639    640    2
    639    641    2
    644    645    2
    649    650    3
    652    653    2
    655    656    3
    657    658    3
    659    660    3
# 170
    661    662    3
    665    666    2
    670    671    3
    673    674    2
    676    677    3
    678    679    3
    680    681    3
    682    683    3
    686    687    2
    693    694    2
# 180
    699    700    2
    699    701    2
    704    705    2
    713    714    2
    718    719    2
    724    725    2
    727    728    2
    727    729    2
    730    731    2
    730    732    2
# 190
    735    736    2
    739    740    1
    751    752    2
    756    757    2
    760    761    1
    764    765    2
    770    771    2
    773    774    2
    773    775    2
    776    777    2
# 200
    776    778    2
    781    782    2
    787    788    2
    787    789    2
    792    793    2
    801    802    2
    808    809    2
    814    815    2
    814    816    2
    819    820    2
# 210
    835    836    2
    842    843    2
    846    847    1
    850    851    2
    856    857    2
    865    866    2
    874    875    2
    878    879    1
    882    883    2
    886    887    1
# 220
    890    891    2
    899    900    2
    908    909    2
    912    913    1
    917    918    2
    923    924    2
    927    928    1
    931    932    2
    939    940    2
    945    946    2
# 230
    945    947    2
    950    951    2
    957    958    2
    963    964    2
    970    971    2
    970    972    2
    970    973    2
    976    977    2
    983    984    2
    983    985    2
# 240
    983    986    2
    989    990    2
    998    999    2
   1006   1007    2
   1010   1011    1
   1014   1015    2
   1023   1024    2
   1028   1029    2
   1034   1035    2
   1034   1036    2
# 250
   1039   1040    2
   1044   1045    2
   1053   1054    2
   1059   1060    2
   1059   1061    2
   1064   1065    2
   1070   1071    2
   1075   1076    3
   1078   1079    2
   1081   1082    3
# 260
   1083   1084    3
   1085   1086    3
   1087   1088    3
   1091   1092    2
   1099   1100    2
   1105   1106    2
   1110   1111    3
   1113   1114    2
   1116   1117    3
   1118   1119    3
# 270
   1120   1121    3
   1122   1123    3
   1126   1127    2
   1132   1133    2
   1135   1136    2
   1135   1137    2
   1138   1139    2
   1138   1140    2
   1143   1144    2
   1149   1150    2
# 280
   1149   1151    2
   1154   1155    2
   1160   1161    2
   1163   1164    2
   1163   1165    2
   1166   1167    2
   1166   1168    2
   1171   1172    2
   1178   1179    2
   1185   1186    2
# 290
   1185   1187    2
   1185   1188    2
   1191   1192    2
   1196   1197    2
   1200   1201    1
   1205   1206    2
   1214   1215    2
   1222   1223    2
   1229   1230    2
   1229   1231    2
# 300
   1234   1235    2
   1240   1241    2
   1245   1246    3
   1248   1249    2
   1251   1252    3
   1253   1254    3
   1255   1256    3
   1257   1258    3
   1261   1262    2
   1270   1271    2
# 310
   1276   1277    2
   1279   1280    2
   1279   1281    2
   1282   1283    2
   1282   1284    2
   1287   1288    2
   1292   1293    2
   1299   1300    2
   1305   1306    2
   1308   1309    2
# 320
   1308   1310    2
   1311   1312    2
   1311   1313    2
   1316   1317    2
END
BOND
#  NBON: number of bonds NOT involving H atoms in solute
1025
#  IB, JB: atom sequence numbers of atoms forming a bond
#  ICB: bond type code
#    IB     JB  ICB
      3      5   21
      5      6   27
      5     14   27
      6      7   27
      7      8   27
      8      9   27
      9     10   21
     14     15    5
     14     16   10
     16     18   21
# 10
     18     19   27
     18     22   27
     19     20   27
     19     21   27
     22     23    5
     22     24   10
     24     26   21
     26     27   27
     26     39   27
     27     28   27
# 20
     28     29   16
     28     31   16
     29     33   16
     31     35   16
     33     37   16
     35     37   16
     39     40    5
     39     41   10
     41     43   21
     43     44   27
# 30
     44     45    5
     44     46   10
     46     48   21
     48     49   27
     48     61   27
     49     50   27
     50     51   27
     51     52   21
     52     54   11
     54     55   11
# 40
     54     58   11
     61     62    5
     61     63   10
     63     65   21
     65     66   27
     65     68   27
     66     67   32
     67   1296   36
     68     69    5
     68     70   10
# 50
     70     72   21
     72     73   27
     72     78   27
     73     74   27
     74     75   27
     75     76    6
     75     77    6
     78     79    5
     78     80   10
     80     82   21
# 60
     82     83   27
     82     87   27
     83     84   27
     84     85   27
     84     86   27
     87     88    5
     87     89   10
     89     91   21
     91     92   27
     91     93   27
# 70
     93     94    5
     93     95   10
     95     97   21
     97     98   27
     97     99   27
     99    100    5
     99    101   10
    101    103   21
    103    104   27
    103    105   27
# 80
    105    106    5
    105    107   10
    107    109   21
    109    110   27
    109    114   27
    110    111   27
    111    112   32
    112    113   31
    114    115    5
    114    116   10
# 90
    116    118   21
    118    119   27
    118    127   27
    119    120   27
    120    121   27
    121    122   27
    122    123   21
    127    128    5
    127    129   10
    129    131   21
# 100
    131    132   27
    131    144   27
    132    133   27
    133    134   27
    134    135   21
    135    137   11
    137    138   11
    137    141   11
    144    145    5
    144    146   10
# 110
    146    148   21
    148    149   27
    148    159   27
    149    150   27
    150    151   10
    150    153   10
    151    155   10
    153    157   10
    155    157   10
    159    160    5
# 120
    159    161   10
    161    163   21
    163    164   27
    164    165    5
    164    166   10
    166    168   21
    168    169   27
    168    173   27
    169    170   27
    170    171   27
# 130
    170    172   27
    173    174    5
    173    175   10
    175    177   21
    177    178   27
    177    182   27
    178    179   27
    179    180    6
    179    181    6
    182    183    5
# 140
    182    184   10
    184    186   21
    186    187   27
    186    193   27
    187    188   27
    188    189    5
    188    190    9
    193    194    5
    193    195   10
    195    197   21
# 150
    197    198   27
    197    211   27
    198    199   27
    199    200   16
    199    202   16
    200    204   16
    202    206   16
    204    208   16
    206    208   16
    208    209   13
# 160
    211    212    5
    211    213   10
    213    215   21
    215    216   27
    215    228   27
    216    217   27
    217    218   27
    218    219   21
    219    221   11
    221    222   11
# 170
    221    225   11
    228    229    5
    228    230   10
    230    232   21
    232    233   27
    233    234    5
    233    235   10
    235    237   21
    237    238   27
    237    251   27
# 180
    238    239   27
    239    240   16
    239    242   16
    240    244   16
    242    246   16
    244    248   16
    246    248   16
    248    249   13
    251    252    5
    251    253   10
# 190
    253    255   21
    255    256   27
    255    259   27
    256    257   18
    259    260    5
    259    261   10
    261    263   21
    263    264   27
    263    268   27
    264    265   27
# 200
    265    266   27
    265    267   27
    268    269    5
    268    270   10
    270    272   21
    272    273   27
    273    274    5
    273    275   10
    275    277   21
    277    278   27
# 210
    277    284   27
    278    279   27
    279    280    5
    279    281    9
    284    285    5
    284    286   10
    286    288   21
    288    289   27
    288    305   27
    289    290   27
# 220
    290    291   10
    290    293   16
    291    294   10
    293    296   16
    293    297   16
    294    296   10
    296    299   16
    297    301   16
    299    303   16
    301    303   16
# 230
    305    306    5
    305    307   10
    307    309   21
    309    310   27
    309    313   27
    310    311   27
    310    312   27
    313    314    5
    313    315   10
    315    317   21
# 240
    317    318   27
    317    320   27
    318    319   32
    319   1175   36
    320    321    5
    320    322   10
    322    324   21
    324    325   27
    324    326   27
    326    327    5
# 250
    326    328   10
    328    330   21
    330    331   27
    330    332   27
    332    333    5
    332    334   10
    334    336   21
    336    337   27
    336    345   27
    337    338   27
# 260
    338    339   27
    339    340   27
    340    341   21
    345    346    5
    345    347   10
    347    349   21
    349    350   27
    349    362   27
    350    351   27
    351    352   16
# 270
    351    354   16
    352    356   16
    354    358   16
    356    360   16
    358    360   16
    362    363    5
    362    364   10
    364    366   21
    366    367   27
    366    373   27
# 280
    367    368   27
    368    369   27
    369    370    5
    369    371   13
    373    374    5
    373    375   10
    375    377   21
    377    378   27
    377    381   27
    378    379   18
# 290
    381    382    5
    381    383   10
    383    385   21
    385    386   27
    385    392   27
    386    387   27
    387    388    5
    387    389    9
    392    393    5
    392    394   10
# 300
    394    396   21
    396    397   27
    396    409   27
    397    398   27
    398    399   16
    398    401   16
    399    403   16
    401    405   16
    403    407   16
    405    407   16
# 310
    409    410    5
    409    411   10
    411    413   21
    413    414   27
    413    420   27
    414    415   27
    415    416    5
    415    417    9
    420    421    5
    420    422   10
# 320
    422    424   21
    424    425   27
    424    429   27
    425    426   18
    425    428   27
    429    430    5
    429    431   10
    431    433   21
    433    434   27
    433    441   27
# 330
    434    435   27
    435    436   27
    436    437    5
    436    438    9
    441    442    5
    441    443   10
    443    445   21
    445    446   27
    445    447   27
    447    448    5
# 340
    447    449   10
    449    451   21
    451    452   27
    451    456   27
    452    453   18
    452    455   27
    456    457    5
    456    458   10
    458    460   21
    460    461   27
# 350
    460    467   27
    461    462   27
    462    463    5
    462    464    9
    467    468    5
    467    469   10
    469    471   21
    471    472   27
    471    484   27
    472    473   27
# 360
    473    474   27
    474    475   21
    475    477   11
    477    478   11
    477    481   11
    484    485    5
    484    486   10
    486    488   21
    488    489   27
    488    495   27
# 370
    489    490   27
    490    491    5
    490    492    9
    495    496    5
    495    497   10
    497    499   21
    499    500   27
    499    504   27
    500    501   18
    500    503   27
# 380
    504    505    5
    504    506   10
    506    508   21
    508    509   27
    508    513   27
    509    510   27
    510    511    6
    510    512    6
    513    514    5
    513    515   10
# 390
    515    517   21
    517    518   27
    518    519    5
    518    520   10
    520    522   21
    522    523   27
    522    526   27
    523    524   18
    526    527    5
    526    528   10
# 400
    528    530   21
    530    531   27
    530    535   27
    531    532   18
    531    534   27
    535    536    5
    535    537   10
    537    539   21
    539    540   27
    539    544   27
# 410
    540    541   27
    541    542    6
    541    543    6
    544    545    5
    544    546   10
    546    548   21
    548    549   27
    548    562   27
    549    550   27
    550    551   16
# 420
    550    553   16
    551    555   16
    553    557   16
    555    559   16
    557    559   16
    559    560   13
    562    563    5
    562    564   10
    564    566   21
    566    567   27
# 430
    567    568    5
    567    569   10
    569    571   21
    571    572   27
    571    576   27
    572    573   27
    572    574   27
    573    575   27
    576    577    5
    576    578   10
# 440
    578    580   21
    580    581   27
    580    585   27
    581    582   27
    582    583   27
    582    584   27
    585    586    5
    585    587   10
    587    589   21
    589    590   27
# 450
    589    597   27
    590    591   27
    591    592   27
    592    593    5
    592    594    9
    597    598    5
    597    599   10
    599    601   21
    601    602   27
    601    606   27
# 460
    602    603   27
    602    604   27
    603    605   27
    606    607    5
    606    608   10
    608    610   21
    610    611   27
    610    617   27
    611    612   27
    612    613    5
# 470
    612    614    9
    617    618    5
    617    619   10
    619    621   21
    621    622   27
    621    625   27
    622    623   18
    625    626    5
    625    627   10
    627    629   21
# 480
    629    630   27
    629    642   27
    630    631   27
    631    632   27
    632    633   21
    633    635   11
    635    636   11
    635    639   11
    642    643    5
    642    644   10
# 490
    644    646   21
    646    647   27
    646    663   27
    647    648   27
    648    649   10
    648    651   16
    649    652   10
    651    654   16
    651    655   16
    652    654   10
# 500
    654    657   16
    655    659   16
    657    661   16
    659    661   16
    663    664    5
    663    665   10
    665    667   21
    667    668   27
    667    684   27
    668    669   27
# 510
    669    670   10
    669    672   16
    670    673   10
    672    675   16
    672    676   16
    673    675   10
    675    678   16
    676    680   16
    678    682   16
    680    682   16
# 520
    684    685    5
    684    686   10
    686    688   21
    688    689   27
    688    691   27
    689    690   32
    690    839   36
    691    692    5
    691    693   10
    693    695   21
# 530
    695    696   27
    695    702   27
    696    697   27
    697    698    5
    697    699    9
    702    703    5
    702    704   10
    704    706   21
    706    707   27
    706    711   27
# 540
    707    708   27
    708    709    6
    708    710    6
    711    712    5
    711    713   10
    713    715   21
    715    716   27
    716    717    5
    716    718   10
    718    720   21
# 550
    720    721   27
    720    733   27
    721    722   27
    722    723   27
    723    724   21
    724    726   11
    726    727   11
    726    730   11
    733    734    5
    733    735   10
# 560
    735    737   21
    737    738   27
    737    742   27
    738    739   18
    738    741   27
    742    743    5
    742    744   10
    744    745   21
    744    748   21
    745    746   27
# 570
    745    749   27
    746    747   27
    747    748   27
    749    750    5
    749    751   10
    751    753   21
    753    754   27
    754    755    5
    754    756   10
    756    758   21
# 580
    758    759   27
    758    762   27
    759    760   18
    762    763    5
    762    764   10
    764    766   21
    766    767   27
    766    779   27
    767    768   27
    768    769   27
# 590
    769    770   21
    770    772   11
    772    773   11
    772    776   11
    779    780    5
    779    781   10
    781    783   21
    783    784   27
    783    790   27
    784    785   27
# 600
    785    786    5
    785    787    9
    790    791    5
    790    792   10
    792    794   21
    794    795   27
    794    799   27
    795    796   27
    796    797   27
    796    798   27
# 610
    799    800    5
    799    801   10
    801    803   21
    803    804   27
    803    806   27
    804    805   32
    805    954   36
    806    807    5
    806    808   10
    808    810   21
# 620
    810    811   27
    810    817   27
    811    812   27
    812    813    5
    812    814    9
    817    818    5
    817    819   10
    819    821   21
    821    822   27
    821    826   27
# 630
    822    823   27
    822    824   27
    823    825   27
    826    827    5
    826    828   10
    828    829   21
    828    832   21
    829    830   27
    829    833   27
    830    831   27
# 640
    831    832   27
    833    834    5
    833    835   10
    835    837   21
    837    838   27
    837    840   27
    838    839   32
    840    841    5
    840    842   10
    842    844   21
# 650
    844    845   27
    844    848   27
    845    846   18
    848    849    5
    848    850   10
    850    852   21
    852    853   27
    852    854   27
    854    855    5
    854    856   10
# 660
    856    858   21
    858    859   27
    858    863   27
    859    860   27
    860    861   27
    860    862   27
    863    864    5
    863    865   10
    865    867   21
    867    868   27
# 670
    867    872   27
    868    869   27
    869    870   27
    869    871   27
    872    873    5
    872    874   10
    874    876   21
    876    877   27
    876    880   27
    877    878   18
# 680
    880    881    5
    880    882   10
    882    884   21
    884    885   27
    884    888   27
    885    886   18
    888    889    5
    888    890   10
    890    892   21
    892    893   27
# 690
    892    897   27
    893    894   27
    894    895    6
    894    896    6
    897    898    5
    897    899   10
    899    901   21
    901    902   27
    901    906   27
    902    903   27
# 700
    902    904   27
    903    905   27
    906    907    5
    906    908   10
    908    910   21
    910    911   27
    910    915   27
    911    912   18
    911    914   27
    915    916    5
# 710
    915    917   10
    917    919   21
    919    920   27
    919    921   27
    921    922    5
    921    923   10
    923    925   21
    925    926   27
    925    929   27
    926    927   18
# 720
    929    930    5
    929    931   10
    931    933   21
    933    934   27
    933    937   27
    934    935   27
    934    936   27
    937    938    5
    937    939   10
    939    941   21
# 730
    941    942   27
    941    948   27
    942    943   27
    943    944    5
    943    945    9
    948    949    5
    948    950   10
    950    952   21
    952    953   27
    952    955   27
# 740
    953    954   32
    955    956    5
    955    957   10
    957    959   21
    959    960   27
    959    961   27
    961    962    5
    961    963   10
    963    965   21
    965    966   27
# 750
    965    974   27
    966    967   27
    967    968   27
    968    969   27
    969    970   21
    974    975    5
    974    976   10
    976    978   21
    978    979   27
    978    987   27
# 760
    979    980   27
    980    981   27
    981    982   27
    982    983   21
    987    988    5
    987    989   10
    989    991   21
    991    992   27
    991    996   27
    992    993   27
# 770
    992    994   27
    993    995   27
    996    997    5
    996    998   10
    998   1000   21
   1000   1001   27
   1000   1004   27
   1001   1002   27
   1001   1003   27
   1004   1005    5
# 780
   1004   1006   10
   1006   1008   21
   1008   1009   27
   1008   1012   27
   1009   1010   18
   1012   1013    5
   1012   1014   10
   1014   1016   21
   1016   1017   27
   1016   1021   27
# 790
   1017   1018   27
   1018   1019    6
   1018   1020    6
   1021   1022    5
   1021   1023   10
   1023   1025   21
   1025   1026   27
   1026   1027    5
   1026   1028   10
   1028   1030   21
# 800
   1030   1031   27
   1030   1037   27
   1031   1032   27
   1032   1033    5
   1032   1034    9
   1037   1038    5
   1037   1039   10
   1039   1041   21
   1041   1042   27
   1042   1043    5
# 810
   1042   1044   10
   1044   1046   21
   1046   1047   27
   1046   1051   27
   1047   1048   27
   1048   1049   32
   1049   1050   31
   1051   1052    5
   1051   1053   10
   1053   1055   21
# 820
   1055   1056   27
   1055   1062   27
   1056   1057   27
   1057   1058    5
   1057   1059    9
   1062   1063    5
   1062   1064   10
   1064   1066   21
   1066   1067   27
   1066   1068   27
# 830
   1068   1069    5
   1068   1070   10
   1070   1072   21
   1072   1073   27
   1072   1089   27
   1073   1074   27
   1074   1075   10
   1074   1077   16
   1075   1078   10
   1077   1080   16
# 840
   1077   1081   16
   1078   1080   10
   1080   1083   16
   1081   1085   16
   1083   1087   16
   1085   1087   16
   1089   1090    5
   1089   1091   10
   1091   1093   21
   1093   1094   27
# 850
   1093   1097   27
   1094   1095   27
   1094   1096   27
   1097   1098    5
   1097   1099   10
   1099   1101   21
   1101   1102   27
   1101   1103   27
   1103   1104    5
   1103   1105   10
# 860
   1105   1107   21
   1107   1108   27
   1107   1124   27
   1108   1109   27
   1109   1110   10
   1109   1112   16
   1110   1113   10
   1112   1115   16
   1112   1116   16
   1113   1115   10
# 870
   1115   1118   16
   1116   1120   16
   1118   1122   16
   1120   1122   16
   1124   1125    5
   1124   1126   10
   1126   1128   21
   1128   1129   27
   1128   1141   27
   1129   1130   27
# 880
   1130   1131   27
   1131   1132   21
   1132   1134   11
   1134   1135   11
   1134   1138   11
   1141   1142    5
   1141   1143   10
   1143   1145   21
   1145   1146   27
   1145   1152   27
# 890
   1146   1147   27
   1147   1148    5
   1147   1149    9
   1152   1153    5
   1152   1154   10
   1154   1156   21
   1156   1157   27
   1156   1169   27
   1157   1158   27
   1158   1159   27
# 900
   1159   1160   21
   1160   1162   11
   1162   1163   11
   1162   1166   11
   1169   1170    5
   1169   1171   10
   1171   1173   21
   1173   1174   27
   1173   1176   27
   1174   1175   32
# 910
   1176   1177    5
   1176   1178   10
   1178   1180   21
   1180   1181   27
   1180   1189   27
   1181   1182   27
   1182   1183   27
   1183   1184   27
   1184   1185   21
   1189   1190    5
# 920
   1189   1191   10
   1191   1193   21
   1193   1194   27
   1194   1195    5
   1194   1196   10
   1196   1198   21
   1198   1199   27
   1198   1203   27
   1199   1200   18
   1199   1202   27
# 930
   1203   1204    5
   1203   1205   10
   1205   1207   21
   1207   1208   27
   1207   1212   27
   1208   1209   27
   1209   1210    6
   1209   1211    6
   1212   1213    5
   1212   1214   10
# 940
   1214   1216   21
   1216   1217   27
   1216   1220   27
   1217   1218   27
   1217   1219   27
   1220   1221    5
   1220   1222   10
   1222   1224   21
   1224   1225   27
   1224   1232   27
# 950
   1225   1226   27
   1226   1227   27
   1227   1228    5
   1227   1229    9
   1232   1233    5
   1232   1234   10
   1234   1236   21
   1236   1237   27
   1236   1238   27
   1238   1239    5
# 960
   1238   1240   10
   1240   1242   21
   1242   1243   27
   1242   1259   27
   1243   1244   27
   1244   1245   10
   1244   1247   16
   1245   1248   10
   1247   1250   16
   1247   1251   16
# 970
   1248   1250   10
   1250   1253   16
   1251   1255   16
   1253   1257   16
   1255   1257   16
   1259   1260    5
   1259   1261   10
   1261   1263   21
   1263   1264   27
   1263   1268   27
# 980
   1264   1265   27
   1264   1266   27
   1265   1267   27
   1268   1269    5
   1268   1270   10
   1270   1272   21
   1272   1273   27
   1272   1285   27
   1273   1274   27
   1274   1275   27
# 990
   1275   1276   21
   1276   1278   11
   1278   1279   11
   1278   1282   11
   1285   1286    5
   1285   1287   10
   1287   1289   21
   1289   1290   27
   1290   1291    5
   1290   1292   10
# 1000
   1292   1294   21
   1294   1295   27
   1294   1297   27
   1295   1296   32
   1297   1298    5
   1297   1299   10
   1299   1301   21
   1301   1302   27
   1301   1314   27
   1302   1303   27
# 1010
   1303   1304   27
   1304   1305   21
   1305   1307   11
   1307   1308   11
   1307   1311   11
   1314   1315    5
   1314   1316   10
   1316   1318   21
   1318   1319   27
   1318   1323   27
# 1020
   1319   1320   27
   1320   1321   27
   1320   1322   27
   1323   1324    6
   1323   1325    6
END
BONDANGLEBENDTYPE
#  NTTY: number of bond angle types
54
#  CT:  force constant (based on potential
#       harmonic in the angle cosine)
#  CHT: force constant (based on potential
#       harmonic in the angle)
#  T0:  bond angle at minimum energy in degrees
#         CT         CHT          T0
     3.80000e+02     1.15501e-01     9.00000e+01
     4.20000e+02     1.27686e-01     9.00000e+01
     4.05000e+02     1.21771e-01     9.60000e+01
     4.75000e+02     1.40083e-01     1.00000e+02
     4.20000e+02     1.21222e-01     1.03000e+02
     4.90000e+02     1.40285e-01     1.04000e+02
     4.65000e+02     1.27888e-01     1.08000e+02
     2.85000e+02     7.69125e-02     1.09500e+02
     3.20000e+02     8.63861e-02     1.09500e+02
     3.80000e+02     1.02627e-01     1.09500e+02
# 10
     4.25000e+02     1.14807e-01     1.09500e+02
     4.50000e+02     1.21574e-01     1.09500e+02
     5.20000e+02     1.40521e-01     1.09500e+02
     4.50000e+02     1.21423e-01     1.09600e+02
     5.30000e+02     1.40487e-01     1.11000e+02
     5.45000e+02     1.40451e-01     1.13000e+02
     5.00000e+01     1.22966e-02     1.15000e+02
     4.60000e+02     1.14885e-01     1.15000e+02
     6.10000e+02     1.52417e-01     1.15000e+02
     4.65000e+02     1.14219e-01     1.16000e+02
# 20
     6.20000e+02     1.52361e-01     1.16000e+02
     6.35000e+02     1.53360e-01     1.17000e+02
     3.90000e+02     8.89104e-02     1.20000e+02
     4.45000e+02     1.01476e-01     1.20000e+02
     5.05000e+02     1.15184e-01     1.20000e+02
     5.30000e+02     1.20895e-01     1.20000e+02
     5.60000e+02     1.27749e-01     1.20000e+02
     6.70000e+02     1.52880e-01     1.20000e+02
     7.80000e+02     1.78011e-01     1.20000e+02
     6.85000e+02     1.53127e-01     1.21000e+02
# 30
     7.00000e+02     1.53174e-01     1.22000e+02
     4.15000e+02     8.87438e-02     1.23000e+02
     7.30000e+02     1.52669e-01     1.24000e+02
     3.75000e+02     7.64902e-02     1.25000e+02
     7.50000e+02     1.53141e-01     1.25000e+02
     5.75000e+02     1.14487e-01     1.26000e+02
     6.40000e+02     1.27447e-01     1.26000e+02
     7.70000e+02     1.53365e-01     1.26000e+02
     7.60000e+02     1.27755e-01     1.32000e+02
     2.21500e+03     1.21127e-01     1.55000e+02
# 40
     9.13500e+04     7.26402e-02     1.80000e+02
     4.34000e+02     1.17243e-01     1.09500e+02
     4.84000e+02     1.33765e-01     1.07570e+02
     6.32000e+02     1.66891e-01     1.11300e+02
     4.69000e+02     1.40245e-01     9.74000e+01
     5.03000e+02     1.40260e-01     1.06750e+02
     4.43000e+02     1.21084e-01     1.08530e+02
     6.18000e+02     1.67047e-01     1.09500e+02
     5.07000e+02     1.40086e-01     1.07600e+02
     4.48000e+02     1.21033e-01     1.09500e+02
# 50
     5.24000e+02     1.40180e-01     1.10300e+02
     5.32000e+02     1.40257e-01     1.11400e+02
     6.36000e+02     1.53054e-01     1.17200e+02
     6.90000e+02     1.52948e-01     1.21400e+02
END
BONDANGLEH
#  NTHEH: number of bond angles involving H atoms in solute
588
#  ITH, JTH, KTH: atom sequence numbers
#    of atoms forming a bond angle in solute
#  ICTH: bond angle type code
#   ITH    JTH    KTH ICTH
      1      3      2   10
      1      3      4   10
      1      3      5   11
      2      3      4   10
      2      3      5   11
      4      3      5   11
      9     10     11   11
      9     10     12   11
      9     10     13   11
     11     10     12   10
# 10
     11     10     13   10
     12     10     13   10
     14     16     17   32
     17     16     18   18
     22     24     25   32
     25     24     26   18
     28     29     30   25
     30     29     33   25
     28     31     32   25
     32     31     35   25
# 20
     29     33     34   25
     34     33     37   25
     31     35     36   25
     36     35     37   25
     33     37     38   25
     35     37     38   25
     39     41     42   32
     42     41     43   18
     44     46     47   32
     47     46     48   18
# 30
     51     52     53   20
     53     52     54   23
     54     55     56   23
     54     55     57   23
     56     55     57   24
     54     58     59   23
     54     58     60   23
     59     58     60   24
     61     63     64   32
     64     63     65   18
# 40
     68     70     71   32
     71     70     72   18
     78     80     81   32
     81     80     82   18
     87     89     90   32
     90     89     91   18
     93     95     96   32
     96     95     97   18
     99    101    102   32
    102    101    103   18
# 50
    105    107    108   32
    108    107    109   18
    114    116    117   32
    117    116    118   18
    122    123    124   11
    122    123    125   11
    122    123    126   11
    124    123    125   10
    124    123    126   10
    125    123    126   10
# 60
    127    129    130   32
    130    129    131   18
    134    135    136   20
    136    135    137   23
    137    138    139   23
    137    138    140   23
    139    138    140   24
    137    141    142   23
    137    141    143   23
    142    141    143   24
# 70
    144    146    147   32
    147    146    148   18
    150    151    152   36
    152    151    155   36
    150    153    154   36
    154    153    157   36
    151    155    156   36
    156    155    157   36
    153    157    158   36
    155    157    158   36
# 80
    159    161    162   32
    162    161    163   18
    164    166    167   32
    167    166    168   18
    173    175    176   32
    176    175    177   18
    182    184    185   32
    185    184    186   18
    188    190    191   23
    188    190    192   23
# 90
    191    190    192   24
    193    195    196   32
    196    195    197   18
    199    200    201   25
    201    200    204   25
    199    202    203   25
    203    202    206   25
    200    204    205   25
    205    204    208   25
    202    206    207   25
# 100
    207    206    208   25
    208    209    210   12
    211    213    214   32
    214    213    215   18
    218    219    220   20
    220    219    221   23
    221    222    223   23
    221    222    224   23
    223    222    224   24
    221    225    226   23
# 110
    221    225    227   23
    226    225    227   24
    228    230    231   32
    231    230    232   18
    233    235    236   32
    236    235    237   18
    239    240    241   25
    241    240    244   25
    239    242    243   25
    243    242    246   25
# 120
    240    244    245   25
    245    244    248   25
    242    246    247   25
    247    246    248   25
    248    249    250   12
    251    253    254   32
    254    253    255   18
    256    257    258   12
    259    261    262   32
    262    261    263   18
# 130
    268    270    271   32
    271    270    272   18
    273    275    276   32
    276    275    277   18
    279    281    282   23
    279    281    283   23
    282    281    283   24
    284    286    287   32
    287    286    288   18
    290    291    292   36
# 140
    292    291    294   36
    291    294    295   36
    295    294    296   36
    293    297    298   25
    298    297    301   25
    296    299    300   25
    300    299    303   25
    297    301    302   25
    302    301    303   25
    299    303    304   25
# 150
    301    303    304   25
    305    307    308   32
    308    307    309   18
    313    315    316   32
    316    315    317   18
    320    322    323   32
    323    322    324   18
    326    328    329   32
    329    328    330   18
    332    334    335   32
# 160
    335    334    336   18
    340    341    342   11
    340    341    343   11
    340    341    344   11
    342    341    343   10
    342    341    344   10
    343    341    344   10
    345    347    348   32
    348    347    349   18
    351    352    353   25
# 170
    353    352    356   25
    351    354    355   25
    355    354    358   25
    352    356    357   25
    357    356    360   25
    354    358    359   25
    359    358    360   25
    356    360    361   25
    358    360    361   25
    362    364    365   32
# 180
    365    364    366   18
    369    371    372   12
    373    375    376   32
    376    375    377   18
    378    379    380   12
    381    383    384   32
    384    383    385   18
    387    389    390   23
    387    389    391   23
    390    389    391   24
# 190
    392    394    395   32
    395    394    396   18
    398    399    400   25
    400    399    403   25
    398    401    402   25
    402    401    405   25
    399    403    404   25
    404    403    407   25
    401    405    406   25
    406    405    407   25
# 200
    403    407    408   25
    405    407    408   25
    409    411    412   32
    412    411    413   18
    415    417    418   23
    415    417    419   23
    418    417    419   24
    420    422    423   32
    423    422    424   18
    425    426    427   12
# 210
    429    431    432   32
    432    431    433   18
    436    438    439   23
    436    438    440   23
    439    438    440   24
    441    443    444   32
    444    443    445   18
    447    449    450   32
    450    449    451   18
    452    453    454   12
# 220
    456    458    459   32
    459    458    460   18
    462    464    465   23
    462    464    466   23
    465    464    466   24
    467    469    470   32
    470    469    471   18
    474    475    476   20
    476    475    477   23
    477    478    479   23
# 230
    477    478    480   23
    479    478    480   24
    477    481    482   23
    477    481    483   23
    482    481    483   24
    484    486    487   32
    487    486    488   18
    490    492    493   23
    490    492    494   23
    493    492    494   24
# 240
    495    497    498   32
    498    497    499   18
    500    501    502   12
    504    506    507   32
    507    506    508   18
    513    515    516   32
    516    515    517   18
    518    520    521   32
    521    520    522   18
    523    524    525   12
# 250
    526    528    529   32
    529    528    530   18
    531    532    533   12
    535    537    538   32
    538    537    539   18
    544    546    547   32
    547    546    548   18
    550    551    552   25
    552    551    555   25
    550    553    554   25
# 260
    554    553    557   25
    551    555    556   25
    556    555    559   25
    553    557    558   25
    558    557    559   25
    559    560    561   12
    562    564    565   32
    565    564    566   18
    567    569    570   32
    570    569    571   18
# 270
    576    578    579   32
    579    578    580   18
    585    587    588   32
    588    587    589   18
    592    594    595   23
    592    594    596   23
    595    594    596   24
    597    599    600   32
    600    599    601   18
    606    608    609   32
# 280
    609    608    610   18
    612    614    615   23
    612    614    616   23
    615    614    616   24
    617    619    620   32
    620    619    621   18
    622    623    624   12
    625    627    628   32
    628    627    629   18
    632    633    634   20
# 290
    634    633    635   23
    635    636    637   23
    635    636    638   23
    637    636    638   24
    635    639    640   23
    635    639    641   23
    640    639    641   24
    642    644    645   32
    645    644    646   18
    648    649    650   36
# 300
    650    649    652   36
    649    652    653   36
    653    652    654   36
    651    655    656   25
    656    655    659   25
    654    657    658   25
    658    657    661   25
    655    659    660   25
    660    659    661   25
    657    661    662   25
# 310
    659    661    662   25
    663    665    666   32
    666    665    667   18
    669    670    671   36
    671    670    673   36
    670    673    674   36
    674    673    675   36
    672    676    677   25
    677    676    680   25
    675    678    679   25
# 320
    679    678    682   25
    676    680    681   25
    681    680    682   25
    678    682    683   25
    680    682    683   25
    684    686    687   32
    687    686    688   18
    691    693    694   32
    694    693    695   18
    697    699    700   23
# 330
    697    699    701   23
    700    699    701   24
    702    704    705   32
    705    704    706   18
    711    713    714   32
    714    713    715   18
    716    718    719   32
    719    718    720   18
    723    724    725   20
    725    724    726   23
# 340
    726    727    728   23
    726    727    729   23
    728    727    729   24
    726    730    731   23
    726    730    732   23
    731    730    732   24
    733    735    736   32
    736    735    737   18
    738    739    740   12
    749    751    752   32
# 350
    752    751    753   18
    754    756    757   32
    757    756    758   18
    759    760    761   12
    762    764    765   32
    765    764    766   18
    769    770    771   20
    771    770    772   23
    772    773    774   23
    772    773    775   23
# 360
    774    773    775   24
    772    776    777   23
    772    776    778   23
    777    776    778   24
    779    781    782   32
    782    781    783   18
    785    787    788   23
    785    787    789   23
    788    787    789   24
    790    792    793   32
# 370
    793    792    794   18
    799    801    802   32
    802    801    803   18
    806    808    809   32
    809    808    810   18
    812    814    815   23
    812    814    816   23
    815    814    816   24
    817    819    820   32
    820    819    821   18
# 380
    833    835    836   32
    836    835    837   18
    840    842    843   32
    843    842    844   18
    845    846    847   12
    848    850    851   32
    851    850    852   18
    854    856    857   32
    857    856    858   18
    863    865    866   32
# 390
    866    865    867   18
    872    874    875   32
    875    874    876   18
    877    878    879   12
    880    882    883   32
    883    882    884   18
    885    886    887   12
    888    890    891   32
    891    890    892   18
    897    899    900   32
# 400
    900    899    901   18
    906    908    909   32
    909    908    910   18
    911    912    913   12
    915    917    918   32
    918    917    919   18
    921    923    924   32
    924    923    925   18
    926    927    928   12
    929    931    932   32
# 410
    932    931    933   18
    937    939    940   32
    940    939    941   18
    943    945    946   23
    943    945    947   23
    946    945    947   24
    948    950    951   32
    951    950    952   18
    955    957    958   32
    958    957    959   18
# 420
    961    963    964   32
    964    963    965   18
    969    970    971   11
    969    970    972   11
    969    970    973   11
    971    970    972   10
    971    970    973   10
    972    970    973   10
    974    976    977   32
    977    976    978   18
# 430
    982    983    984   11
    982    983    985   11
    982    983    986   11
    984    983    985   10
    984    983    986   10
    985    983    986   10
    987    989    990   32
    990    989    991   18
    996    998    999   32
    999    998   1000   18
# 440
   1004   1006   1007   32
   1007   1006   1008   18
   1009   1010   1011   12
   1012   1014   1015   32
   1015   1014   1016   18
   1021   1023   1024   32
   1024   1023   1025   18
   1026   1028   1029   32
   1029   1028   1030   18
   1032   1034   1035   23
# 450
   1032   1034   1036   23
   1035   1034   1036   24
   1037   1039   1040   32
   1040   1039   1041   18
   1042   1044   1045   32
   1045   1044   1046   18
   1051   1053   1054   32
   1054   1053   1055   18
   1057   1059   1060   23
   1057   1059   1061   23
# 460
   1060   1059   1061   24
   1062   1064   1065   32
   1065   1064   1066   18
   1068   1070   1071   32
   1071   1070   1072   18
   1074   1075   1076   36
   1076   1075   1078   36
   1075   1078   1079   36
   1079   1078   1080   36
   1077   1081   1082   25
# 470
   1082   1081   1085   25
   1080   1083   1084   25
   1084   1083   1087   25
   1081   1085   1086   25
   1086   1085   1087   25
   1083   1087   1088   25
   1085   1087   1088   25
   1089   1091   1092   32
   1092   1091   1093   18
   1097   1099   1100   32
# 480
   1100   1099   1101   18
   1103   1105   1106   32
   1106   1105   1107   18
   1109   1110   1111   36
   1111   1110   1113   36
   1110   1113   1114   36
   1114   1113   1115   36
   1112   1116   1117   25
   1117   1116   1120   25
   1115   1118   1119   25
# 490
   1119   1118   1122   25
   1116   1120   1121   25
   1121   1120   1122   25
   1118   1122   1123   25
   1120   1122   1123   25
   1124   1126   1127   32
   1127   1126   1128   18
   1131   1132   1133   20
   1133   1132   1134   23
   1134   1135   1136   23
# 500
   1134   1135   1137   23
   1136   1135   1137   24
   1134   1138   1139   23
   1134   1138   1140   23
   1139   1138   1140   24
   1141   1143   1144   32
   1144   1143   1145   18
   1147   1149   1150   23
   1147   1149   1151   23
   1150   1149   1151   24
# 510
   1152   1154   1155   32
   1155   1154   1156   18
   1159   1160   1161   20
   1161   1160   1162   23
   1162   1163   1164   23
   1162   1163   1165   23
   1164   1163   1165   24
   1162   1166   1167   23
   1162   1166   1168   23
   1167   1166   1168   24
# 520
   1169   1171   1172   32
   1172   1171   1173   18
   1176   1178   1179   32
   1179   1178   1180   18
   1184   1185   1186   11
   1184   1185   1187   11
   1184   1185   1188   11
   1186   1185   1187   10
   1186   1185   1188   10
   1187   1185   1188   10
# 530
   1189   1191   1192   32
   1192   1191   1193   18
   1194   1196   1197   32
   1197   1196   1198   18
   1199   1200   1201   12
   1203   1205   1206   32
   1206   1205   1207   18
   1212   1214   1215   32
   1215   1214   1216   18
   1220   1222   1223   32
# 540
   1223   1222   1224   18
   1227   1229   1230   23
   1227   1229   1231   23
   1230   1229   1231   24
   1232   1234   1235   32
   1235   1234   1236   18
   1238   1240   1241   32
   1241   1240   1242   18
   1244   1245   1246   36
   1246   1245   1248   36
# 550
   1245   1248   1249   36
   1249   1248   1250   36
   1247   1251   1252   25
   1252   1251   1255   25
   1250   1253   1254   25
   1254   1253   1257   25
   1251   1255   1256   25
   1256   1255   1257   25
   1253   1257   1258   25
   1255   1257   1258   25
# 560
   1259   1261   1262   32
   1262   1261   1263   18
   1268   1270   1271   32
   1271   1270   1272   18
   1275   1276   1277   20
   1277   1276   1278   23
   1278   1279   1280   23
   1278   1279   1281   23
   1280   1279   1281   24
   1278   1282   1283   23
# 570
   1278   1282   1284   23
   1283   1282   1284   24
   1285   1287   1288   32
   1288   1287   1289   18
   1290   1292   1293   32
   1293   1292   1294   18
   1297   1299   1300   32
   1300   1299   1301   18
   1304   1305   1306   20
   1306   1305   1307   23
# 580
   1307   1308   1309   23
   1307   1308   1310   23
   1309   1308   1310   24
   1307   1311   1312   23
   1307   1311   1313   23
   1312   1311   1313   24
   1314   1316   1317   32
   1317   1316   1318   18
END
BONDANGLE
#  NTHE: number of bond angles NOT
#        involving H atoms in solute
1389
#  IT, JT, KT: atom sequence numbers of atoms
#     forming a bond angle
#  ICT: bond angle type code
#    IT     JT     KT  ICT
      3      5      6   13
      3      5     14   13
      6      5     14   13
      5      6      7   15
      6      7      8   15
      7      8      9   15
      8      9     10   15
      5     14     15   30
      5     14     16   19
     15     14     16   33
# 10
     14     16     18   31
     16     18     19   13
     16     18     22   13
     19     18     22   13
     18     19     20   15
     18     19     21   15
     20     19     21   15
     18     22     23   30
     18     22     24   19
     23     22     24   33
# 20
     22     24     26   31
     24     26     27   13
     24     26     39   13
     27     26     39   13
     26     27     28   15
     27     28     29   27
     27     28     31   27
     29     28     31   27
     28     29     33   27
     28     31     35   27
# 30
     29     33     37   27
     31     35     37   27
     33     37     35   27
     26     39     40   30
     26     39     41   19
     40     39     41   33
     39     41     43   31
     41     43     44   13
     43     44     45   30
     43     44     46   19
# 40
     45     44     46   33
     44     46     48   31
     46     48     49   13
     46     48     61   13
     49     48     61   13
     48     49     50   15
     49     50     51   15
     50     51     52   13
     51     52     54   33
     52     54     55   28
# 50
     52     54     58   28
     55     54     58   28
     48     61     62   30
     48     61     63   19
     62     61     63   33
     61     63     65   31
     63     65     66   13
     63     65     68   13
     66     65     68   13
     65     66     67   16
# 60
     66     67   1296    6
     65     68     69   30
     65     68     70   19
     69     68     70   33
     68     70     72   31
     70     72     73   13
     70     72     78   13
     73     72     78   13
     72     73     74   15
     73     74     75   15
# 70
     74     75     76   22
     74     75     77   22
     76     75     77   38
     72     78     79   30
     72     78     80   19
     79     78     80   33
     78     80     82   31
     80     82     83   13
     80     82     87   13
     83     82     87   13
# 80
     82     83     84   15
     83     84     85   15
     83     84     86   15
     85     84     86   15
     82     87     88   30
     82     87     89   19
     88     87     89   33
     87     89     91   31
     89     91     92   13
     89     91     93   13
# 90
     92     91     93   13
     91     93     94   30
     91     93     95   19
     94     93     95   33
     93     95     97   31
     95     97     98   13
     95     97     99   13
     98     97     99   13
     97     99    100   30
     97     99    101   19
# 100
    100     99    101   33
     99    101    103   31
    101    103    104   13
    101    103    105   13
    104    103    105   13
    103    105    106   30
    103    105    107   19
    106    105    107   33
    105    107    109   31
    107    109    110   13
# 110
    107    109    114   13
    110    109    114   13
    109    110    111   15
    110    111    112   16
    111    112    113    4
    109    114    115   30
    109    114    116   19
    115    114    116   33
    114    116    118   31
    116    118    119   13
# 120
    116    118    127   13
    119    118    127   13
    118    119    120   15
    119    120    121   15
    120    121    122   15
    121    122    123   15
    118    127    128   30
    118    127    129   19
    128    127    129   33
    127    129    131   31
# 130
    129    131    132   13
    129    131    144   13
    132    131    144   13
    131    132    133   15
    132    133    134   15
    133    134    135   13
    134    135    137   33
    135    137    138   28
    135    137    141   28
    138    137    141   28
# 140
    131    144    145   30
    131    144    146   19
    145    144    146   33
    144    146    148   31
    146    148    149   13
    146    148    159   13
    149    148    159   13
    148    149    150   15
    149    150    151   37
    149    150    153   37
# 150
    151    150    153    7
    150    151    155    7
    150    153    157    7
    151    155    157    7
    153    157    155    7
    148    159    160   30
    148    159    161   19
    160    159    161   33
    159    161    163   31
    161    163    164   13
# 160
    163    164    165   30
    163    164    166   19
    165    164    166   33
    164    166    168   31
    166    168    169   13
    166    168    173   13
    169    168    173   13
    168    169    170   15
    169    170    171   15
    169    170    172   15
# 170
    171    170    172   15
    168    173    174   30
    168    173    175   19
    174    173    175   33
    173    175    177   31
    175    177    178   13
    175    177    182   13
    178    177    182   13
    177    178    179   15
    178    179    180   22
# 180
    178    179    181   22
    180    179    181   38
    177    182    183   30
    177    182    184   19
    183    182    184   33
    182    184    186   31
    184    186    187   13
    184    186    193   13
    187    186    193   13
    186    187    188   15
# 190
    187    188    189   30
    187    188    190   19
    189    188    190   33
    186    193    194   30
    186    193    195   19
    194    193    195   33
    193    195    197   31
    195    197    198   13
    195    197    211   13
    198    197    211   13
# 200
    197    198    199   15
    198    199    200   27
    198    199    202   27
    200    199    202   27
    199    200    204   27
    199    202    206   27
    200    204    208   27
    202    206    208   27
    204    208    206   27
    204    208    209   27
# 210
    206    208    209   27
    197    211    212   30
    197    211    213   19
    212    211    213   33
    211    213    215   31
    213    215    216   13
    213    215    228   13
    216    215    228   13
    215    216    217   15
    216    217    218   15
# 220
    217    218    219   13
    218    219    221   33
    219    221    222   28
    219    221    225   28
    222    221    225   28
    215    228    229   30
    215    228    230   19
    229    228    230   33
    228    230    232   31
    230    232    233   13
# 230
    232    233    234   30
    232    233    235   19
    234    233    235   33
    233    235    237   31
    235    237    238   13
    235    237    251   13
    238    237    251   13
    237    238    239   15
    238    239    240   27
    238    239    242   27
# 240
    240    239    242   27
    239    240    244   27
    239    242    246   27
    240    244    248   27
    242    246    248   27
    244    248    246   27
    244    248    249   27
    246    248    249   27
    237    251    252   30
    237    251    253   19
# 250
    252    251    253   33
    251    253    255   31
    253    255    256   13
    253    255    259   13
    256    255    259   13
    255    256    257   13
    255    259    260   30
    255    259    261   19
    260    259    261   33
    259    261    263   31
# 260
    261    263    264   13
    261    263    268   13
    264    263    268   13
    263    264    265   15
    264    265    266   15
    264    265    267   15
    266    265    267   15
    263    268    269   30
    263    268    270   19
    269    268    270   33
# 270
    268    270    272   31
    270    272    273   13
    272    273    274   30
    272    273    275   19
    274    273    275   33
    273    275    277   31
    275    277    278   13
    275    277    284   13
    278    277    284   13
    277    278    279   15
# 280
    278    279    280   30
    278    279    281   19
    280    279    281   33
    277    284    285   30
    277    284    286   19
    285    284    286   33
    284    286    288   31
    286    288    289   13
    286    288    305   13
    289    288    305   13
# 290
    288    289    290   15
    289    290    291   37
    289    290    293   37
    291    290    293    7
    290    291    294    7
    290    293    296    7
    290    293    297   39
    296    293    297   27
    291    294    296    7
    293    296    294    7
# 300
    293    296    299   27
    294    296    299   39
    293    297    301   27
    296    299    303   27
    297    301    303   27
    299    303    301   27
    288    305    306   30
    288    305    307   19
    306    305    307   33
    305    307    309   31
# 310
    307    309    310   13
    307    309    313   13
    310    309    313   13
    309    310    311   15
    309    310    312   15
    311    310    312   15
    309    313    314   30
    309    313    315   19
    314    313    315   33
    313    315    317   31
# 320
    315    317    318   13
    315    317    320   13
    318    317    320   13
    317    318    319   16
    318    319   1175    6
    317    320    321   30
    317    320    322   19
    321    320    322   33
    320    322    324   31
    322    324    325   13
# 330
    322    324    326   13
    325    324    326   13
    324    326    327   30
    324    326    328   19
    327    326    328   33
    326    328    330   31
    328    330    331   13
    328    330    332   13
    331    330    332   13
    330    332    333   30
# 340
    330    332    334   19
    333    332    334   33
    332    334    336   31
    334    336    337   13
    334    336    345   13
    337    336    345   13
    336    337    338   15
    337    338    339   15
    338    339    340   15
    339    340    341   15
# 350
    336    345    346   30
    336    345    347   19
    346    345    347   33
    345    347    349   31
    347    349    350   13
    347    349    362   13
    350    349    362   13
    349    350    351   15
    350    351    352   27
    350    351    354   27
# 360
    352    351    354   27
    351    352    356   27
    351    354    358   27
    352    356    360   27
    354    358    360   27
    356    360    358   27
    349    362    363   30
    349    362    364   19
    363    362    364   33
    362    364    366   31
# 370
    364    366    367   13
    364    366    373   13
    367    366    373   13
    366    367    368   15
    367    368    369   15
    368    369    370   30
    368    369    371   19
    370    369    371   33
    366    373    374   30
    366    373    375   19
# 380
    374    373    375   33
    373    375    377   31
    375    377    378   13
    375    377    381   13
    378    377    381   13
    377    378    379   13
    377    381    382   30
    377    381    383   19
    382    381    383   33
    381    383    385   31
# 390
    383    385    386   13
    383    385    392   13
    386    385    392   13
    385    386    387   15
    386    387    388   30
    386    387    389   19
    388    387    389   33
    385    392    393   30
    385    392    394   19
    393    392    394   33
# 400
    392    394    396   31
    394    396    397   13
    394    396    409   13
    397    396    409   13
    396    397    398   15
    397    398    399   27
    397    398    401   27
    399    398    401   27
    398    399    403   27
    398    401    405   27
# 410
    399    403    407   27
    401    405    407   27
    403    407    405   27
    396    409    410   30
    396    409    411   19
    410    409    411   33
    409    411    413   31
    411    413    414   13
    411    413    420   13
    414    413    420   13
# 420
    413    414    415   15
    414    415    416   30
    414    415    417   19
    416    415    417   33
    413    420    421   30
    413    420    422   19
    421    420    422   33
    420    422    424   31
    422    424    425   13
    422    424    429   13
# 430
    425    424    429   13
    424    425    426   13
    424    425    428   15
    426    425    428   15
    424    429    430   30
    424    429    431   19
    430    429    431   33
    429    431    433   31
    431    433    434   13
    431    433    441   13
# 440
    434    433    441   13
    433    434    435   15
    434    435    436   15
    435    436    437   30
    435    436    438   19
    437    436    438   33
    433    441    442   30
    433    441    443   19
    442    441    443   33
    441    443    445   31
# 450
    443    445    446   13
    443    445    447   13
    446    445    447   13
    445    447    448   30
    445    447    449   19
    448    447    449   33
    447    449    451   31
    449    451    452   13
    449    451    456   13
    452    451    456   13
# 460
    451    452    453   13
    451    452    455   15
    453    452    455   15
    451    456    457   30
    451    456    458   19
    457    456    458   33
    456    458    460   31
    458    460    461   13
    458    460    467   13
    461    460    467   13
# 470
    460    461    462   15
    461    462    463   30
    461    462    464   19
    463    462    464   33
    460    467    468   30
    460    467    469   19
    468    467    469   33
    467    469    471   31
    469    471    472   13
    469    471    484   13
# 480
    472    471    484   13
    471    472    473   15
    472    473    474   15
    473    474    475   13
    474    475    477   33
    475    477    478   28
    475    477    481   28
    478    477    481   28
    471    484    485   30
    471    484    486   19
# 490
    485    484    486   33
    484    486    488   31
    486    488    489   13
    486    488    495   13
    489    488    495   13
    488    489    490   15
    489    490    491   30
    489    490    492   19
    491    490    492   33
    488    495    496   30
# 500
    488    495    497   19
    496    495    497   33
    495    497    499   31
    497    499    500   13
    497    499    504   13
    500    499    504   13
    499    500    501   13
    499    500    503   15
    501    500    503   15
    499    504    505   30
# 510
    499    504    506   19
    505    504    506   33
    504    506    508   31
    506    508    509   13
    506    508    513   13
    509    508    513   13
    508    509    510   15
    509    510    511   22
    509    510    512   22
    511    510    512   38
# 520
    508    513    514   30
    508    513    515   19
    514    513    515   33
    513    515    517   31
    515    517    518   13
    517    518    519   30
    517    518    520   19
    519    518    520   33
    518    520    522   31
    520    522    523   13
# 530
    520    522    526   13
    523    522    526   13
    522    523    524   13
    522    526    527   30
    522    526    528   19
    527    526    528   33
    526    528    530   31
    528    530    531   13
    528    530    535   13
    531    530    535   13
# 540
    530    531    532   13
    530    531    534   15
    532    531    534   15
    530    535    536   30
    530    535    537   19
    536    535    537   33
    535    537    539   31
    537    539    540   13
    537    539    544   13
    540    539    544   13
# 550
    539    540    541   15
    540    541    542   22
    540    541    543   22
    542    541    543   38
    539    544    545   30
    539    544    546   19
    545    544    546   33
    544    546    548   31
    546    548    549   13
    546    548    562   13
# 560
    549    548    562   13
    548    549    550   15
    549    550    551   27
    549    550    553   27
    551    550    553   27
    550    551    555   27
    550    553    557   27
    551    555    559   27
    553    557    559   27
    555    559    557   27
# 570
    555    559    560   27
    557    559    560   27
    548    562    563   30
    548    562    564   19
    563    562    564   33
    562    564    566   31
    564    566    567   13
    566    567    568   30
    566    567    569   19
    568    567    569   33
# 580
    567    569    571   31
    569    571    572   13
    569    571    576   13
    572    571    576   13
    571    572    573   15
    571    572    574   15
    573    572    574   15
    572    573    575   15
    571    576    577   30
    571    576    578   19
# 590
    577    576    578   33
    576    578    580   31
    578    580    581   13
    578    580    585   13
    581    580    585   13
    580    581    582   15
    581    582    583   15
    581    582    584   15
    583    582    584   15
    580    585    586   30
# 600
    580    585    587   19
    586    585    587   33
    585    587    589   31
    587    589    590   13
    587    589    597   13
    590    589    597   13
    589    590    591   15
    590    591    592   15
    591    592    593   30
    591    592    594   19
# 610
    593    592    594   33
    589    597    598   30
    589    597    599   19
    598    597    599   33
    597    599    601   31
    599    601    602   13
    599    601    606   13
    602    601    606   13
    601    602    603   15
    601    602    604   15
# 620
    603    602    604   15
    602    603    605   15
    601    606    607   30
    601    606    608   19
    607    606    608   33
    606    608    610   31
    608    610    611   13
    608    610    617   13
    611    610    617   13
    610    611    612   15
# 630
    611    612    613   30
    611    612    614   19
    613    612    614   33
    610    617    618   30
    610    617    619   19
    618    617    619   33
    617    619    621   31
    619    621    622   13
    619    621    625   13
    622    621    625   13
# 640
    621    622    623   13
    621    625    626   30
    621    625    627   19
    626    625    627   33
    625    627    629   31
    627    629    630   13
    627    629    642   13
    630    629    642   13
    629    630    631   15
    630    631    632   15
# 650
    631    632    633   13
    632    633    635   33
    633    635    636   28
    633    635    639   28
    636    635    639   28
    629    642    643   30
    629    642    644   19
    643    642    644   33
    642    644    646   31
    644    646    647   13
# 660
    644    646    663   13
    647    646    663   13
    646    647    648   15
    647    648    649   37
    647    648    651   37
    649    648    651    7
    648    649    652    7
    648    651    654    7
    648    651    655   39
    654    651    655   27
# 670
    649    652    654    7
    651    654    652    7
    651    654    657   27
    652    654    657   39
    651    655    659   27
    654    657    661   27
    655    659    661   27
    657    661    659   27
    646    663    664   30
    646    663    665   19
# 680
    664    663    665   33
    663    665    667   31
    665    667    668   13
    665    667    684   13
    668    667    684   13
    667    668    669   15
    668    669    670   37
    668    669    672   37
    670    669    672    7
    669    670    673    7
# 690
    669    672    675    7
    669    672    676   39
    675    672    676   27
    670    673    675    7
    672    675    673    7
    672    675    678   27
    673    675    678   39
    672    676    680   27
    675    678    682   27
    676    680    682   27
# 700
    678    682    680   27
    667    684    685   30
    667    684    686   19
    685    684    686   33
    684    686    688   31
    686    688    689   13
    686    688    691   13
    689    688    691   13
    688    689    690   16
    689    690    839    6
# 710
    688    691    692   30
    688    691    693   19
    692    691    693   33
    691    693    695   31
    693    695    696   13
    693    695    702   13
    696    695    702   13
    695    696    697   15
    696    697    698   30
    696    697    699   19
# 720
    698    697    699   33
    695    702    703   30
    695    702    704   19
    703    702    704   33
    702    704    706   31
    704    706    707   13
    704    706    711   13
    707    706    711   13
    706    707    708   15
    707    708    709   22
# 730
    707    708    710   22
    709    708    710   38
    706    711    712   30
    706    711    713   19
    712    711    713   33
    711    713    715   31
    713    715    716   13
    715    716    717   30
    715    716    718   19
    717    716    718   33
# 740
    716    718    720   31
    718    720    721   13
    718    720    733   13
    721    720    733   13
    720    721    722   15
    721    722    723   15
    722    723    724   13
    723    724    726   33
    724    726    727   28
    724    726    730   28
# 750
    727    726    730   28
    720    733    734   30
    720    733    735   19
    734    733    735   33
    733    735    737   31
    735    737    738   13
    735    737    742   13
    738    737    742   13
    737    738    739   13
    737    738    741   15
# 760
    739    738    741   15
    737    742    743   30
    737    742    744   19
    743    742    744   33
    742    744    745   31
    742    744    748   31
    745    744    748   21
    744    745    746   13
    744    745    749   13
    746    745    749   13
# 770
    745    746    747   13
    746    747    748   13
    744    748    747   13
    745    749    750   30
    745    749    751   19
    750    749    751   33
    749    751    753   31
    751    753    754   13
    753    754    755   30
    753    754    756   19
# 780
    755    754    756   33
    754    756    758   31
    756    758    759   13
    756    758    762   13
    759    758    762   13
    758    759    760   13
    758    762    763   30
    758    762    764   19
    763    762    764   33
    762    764    766   31
# 790
    764    766    767   13
    764    766    779   13
    767    766    779   13
    766    767    768   15
    767    768    769   15
    768    769    770   13
    769    770    772   33
    770    772    773   28
    770    772    776   28
    773    772    776   28
# 800
    766    779    780   30
    766    779    781   19
    780    779    781   33
    779    781    783   31
    781    783    784   13
    781    783    790   13
    784    783    790   13
    783    784    785   15
    784    785    786   30
    784    785    787   19
# 810
    786    785    787   33
    783    790    791   30
    783    790    792   19
    791    790    792   33
    790    792    794   31
    792    794    795   13
    792    794    799   13
    795    794    799   13
    794    795    796   15
    795    796    797   15
# 820
    795    796    798   15
    797    796    798   15
    794    799    800   30
    794    799    801   19
    800    799    801   33
    799    801    803   31
    801    803    804   13
    801    803    806   13
    804    803    806   13
    803    804    805   16
# 830
    804    805    954    6
    803    806    807   30
    803    806    808   19
    807    806    808   33
    806    808    810   31
    808    810    811   13
    808    810    817   13
    811    810    817   13
    810    811    812   15
    811    812    813   30
# 840
    811    812    814   19
    813    812    814   33
    810    817    818   30
    810    817    819   19
    818    817    819   33
    817    819    821   31
    819    821    822   13
    819    821    826   13
    822    821    826   13
    821    822    823   15
# 850
    821    822    824   15
    823    822    824   15
    822    823    825   15
    821    826    827   30
    821    826    828   19
    827    826    828   33
    826    828    829   31
    826    828    832   31
    829    828    832   21
    828    829    830   13
# 860
    828    829    833   13
    830    829    833   13
    829    830    831   13
    830    831    832   13
    828    832    831   13
    829    833    834   30
    829    833    835   19
    834    833    835   33
    833    835    837   31
    835    837    838   13
# 870
    835    837    840   13
    838    837    840   13
    837    838    839   16
    690    839    838    6
    837    840    841   30
    837    840    842   19
    841    840    842   33
    840    842    844   31
    842    844    845   13
    842    844    848   13
# 880
    845    844    848   13
    844    845    846   13
    844    848    849   30
    844    848    850   19
    849    848    850   33
    848    850    852   31
    850    852    853   13
    850    852    854   13
    853    852    854   13
    852    854    855   30
# 890
    852    854    856   19
    855    854    856   33
    854    856    858   31
    856    858    859   13
    856    858    863   13
    859    858    863   13
    858    859    860   15
    859    860    861   15
    859    860    862   15
    861    860    862   15
# 900
    858    863    864   30
    858    863    865   19
    864    863    865   33
    863    865    867   31
    865    867    868   13
    865    867    872   13
    868    867    872   13
    867    868    869   15
    868    869    870   15
    868    869    871   15
# 910
    870    869    871   15
    867    872    873   30
    867    872    874   19
    873    872    874   33
    872    874    876   31
    874    876    877   13
    874    876    880   13
    877    876    880   13
    876    877    878   13
    876    880    881   30
# 920
    876    880    882   19
    881    880    882   33
    880    882    884   31
    882    884    885   13
    882    884    888   13
    885    884    888   13
    884    885    886   13
    884    888    889   30
    884    888    890   19
    889    888    890   33
# 930
    888    890    892   31
    890    892    893   13
    890    892    897   13
    893    892    897   13
    892    893    894   15
    893    894    895   22
    893    894    896   22
    895    894    896   38
    892    897    898   30
    892    897    899   19
# 940
    898    897    899   33
    897    899    901   31
    899    901    902   13
    899    901    906   13
    902    901    906   13
    901    902    903   15
    901    902    904   15
    903    902    904   15
    902    903    905   15
    901    906    907   30
# 950
    901    906    908   19
    907    906    908   33
    906    908    910   31
    908    910    911   13
    908    910    915   13
    911    910    915   13
    910    911    912   13
    910    911    914   15
    912    911    914   15
    910    915    916   30
# 960
    910    915    917   19
    916    915    917   33
    915    917    919   31
    917    919    920   13
    917    919    921   13
    920    919    921   13
    919    921    922   30
    919    921    923   19
    922    921    923   33
    921    923    925   31
# 970
    923    925    926   13
    923    925    929   13
    926    925    929   13
    925    926    927   13
    925    929    930   30
    925    929    931   19
    930    929    931   33
    929    931    933   31
    931    933    934   13
    931    933    937   13
# 980
    934    933    937   13
    933    934    935   15
    933    934    936   15
    935    934    936   15
    933    937    938   30
    933    937    939   19
    938    937    939   33
    937    939    941   31
    939    941    942   13
    939    941    948   13
# 990
    942    941    948   13
    941    942    943   15
    942    943    944   30
    942    943    945   19
    944    943    945   33
    941    948    949   30
    941    948    950   19
    949    948    950   33
    948    950    952   31
    950    952    953   13
# 1000
    950    952    955   13
    953    952    955   13
    952    953    954   16
    805    954    953    6
    952    955    956   30
    952    955    957   19
    956    955    957   33
    955    957    959   31
    957    959    960   13
    957    959    961   13
# 1010
    960    959    961   13
    959    961    962   30
    959    961    963   19
    962    961    963   33
    961    963    965   31
    963    965    966   13
    963    965    974   13
    966    965    974   13
    965    966    967   15
    966    967    968   15
# 1020
    967    968    969   15
    968    969    970   15
    965    974    975   30
    965    974    976   19
    975    974    976   33
    974    976    978   31
    976    978    979   13
    976    978    987   13
    979    978    987   13
    978    979    980   15
# 1030
    979    980    981   15
    980    981    982   15
    981    982    983   15
    978    987    988   30
    978    987    989   19
    988    987    989   33
    987    989    991   31
    989    991    992   13
    989    991    996   13
    992    991    996   13
# 1040
    991    992    993   15
    991    992    994   15
    993    992    994   15
    992    993    995   15
    991    996    997   30
    991    996    998   19
    997    996    998   33
    996    998   1000   31
    998   1000   1001   13
    998   1000   1004   13
# 1050
   1001   1000   1004   13
   1000   1001   1002   15
   1000   1001   1003   15
   1002   1001   1003   15
   1000   1004   1005   30
   1000   1004   1006   19
   1005   1004   1006   33
   1004   1006   1008   31
   1006   1008   1009   13
   1006   1008   1012   13
# 1060
   1009   1008   1012   13
   1008   1009   1010   13
   1008   1012   1013   30
   1008   1012   1014   19
   1013   1012   1014   33
   1012   1014   1016   31
   1014   1016   1017   13
   1014   1016   1021   13
   1017   1016   1021   13
   1016   1017   1018   15
# 1070
   1017   1018   1019   22
   1017   1018   1020   22
   1019   1018   1020   38
   1016   1021   1022   30
   1016   1021   1023   19
   1022   1021   1023   33
   1021   1023   1025   31
   1023   1025   1026   13
   1025   1026   1027   30
   1025   1026   1028   19
# 1080
   1027   1026   1028   33
   1026   1028   1030   31
   1028   1030   1031   13
   1028   1030   1037   13
   1031   1030   1037   13
   1030   1031   1032   15
   1031   1032   1033   30
   1031   1032   1034   19
   1033   1032   1034   33
   1030   1037   1038   30
# 1090
   1030   1037   1039   19
   1038   1037   1039   33
   1037   1039   1041   31
   1039   1041   1042   13
   1041   1042   1043   30
   1041   1042   1044   19
   1043   1042   1044   33
   1042   1044   1046   31
   1044   1046   1047   13
   1044   1046   1051   13
# 1100
   1047   1046   1051   13
   1046   1047   1048   15
   1047   1048   1049   16
   1048   1049   1050    4
   1046   1051   1052   30
   1046   1051   1053   19
   1052   1051   1053   33
   1051   1053   1055   31
   1053   1055   1056   13
   1053   1055   1062   13
# 1110
   1056   1055   1062   13
   1055   1056   1057   15
   1056   1057   1058   30
   1056   1057   1059   19
   1058   1057   1059   33
   1055   1062   1063   30
   1055   1062   1064   19
   1063   1062   1064   33
   1062   1064   1066   31
   1064   1066   1067   13
# 1120
   1064   1066   1068   13
   1067   1066   1068   13
   1066   1068   1069   30
   1066   1068   1070   19
   1069   1068   1070   33
   1068   1070   1072   31
   1070   1072   1073   13
   1070   1072   1089   13
   1073   1072   1089   13
   1072   1073   1074   15
# 1130
   1073   1074   1075   37
   1073   1074   1077   37
   1075   1074   1077    7
   1074   1075   1078    7
   1074   1077   1080    7
   1074   1077   1081   39
   1080   1077   1081   27
   1075   1078   1080    7
   1077   1080   1078    7
   1077   1080   1083   27
# 1140
   1078   1080   1083   39
   1077   1081   1085   27
   1080   1083   1087   27
   1081   1085   1087   27
   1083   1087   1085   27
   1072   1089   1090   30
   1072   1089   1091   19
   1090   1089   1091   33
   1089   1091   1093   31
   1091   1093   1094   13
# 1150
   1091   1093   1097   13
   1094   1093   1097   13
   1093   1094   1095   15
   1093   1094   1096   15
   1095   1094   1096   15
   1093   1097   1098   30
   1093   1097   1099   19
   1098   1097   1099   33
   1097   1099   1101   31
   1099   1101   1102   13
# 1160
   1099   1101   1103   13
   1102   1101   1103   13
   1101   1103   1104   30
   1101   1103   1105   19
   1104   1103   1105   33
   1103   1105   1107   31
   1105   1107   1108   13
   1105   1107   1124   13
   1108   1107   1124   13
   1107   1108   1109   15
# 1170
   1108   1109   1110   37
   1108   1109   1112   37
   1110   1109   1112    7
   1109   1110   1113    7
   1109   1112   1115    7
   1109   1112   1116   39
   1115   1112   1116   27
   1110   1113   1115    7
   1112   1115   1113    7
   1112   1115   1118   27
# 1180
   1113   1115   1118   39
   1112   1116   1120   27
   1115   1118   1122   27
   1116   1120   1122   27
   1118   1122   1120   27
   1107   1124   1125   30
   1107   1124   1126   19
   1125   1124   1126   33
   1124   1126   1128   31
   1126   1128   1129   13
# 1190
   1126   1128   1141   13
   1129   1128   1141   13
   1128   1129   1130   15
   1129   1130   1131   15
   1130   1131   1132   13
   1131   1132   1134   33
   1132   1134   1135   28
   1132   1134   1138   28
   1135   1134   1138   28
   1128   1141   1142   30
# 1200
   1128   1141   1143   19
   1142   1141   1143   33
   1141   1143   1145   31
   1143   1145   1146   13
   1143   1145   1152   13
   1146   1145   1152   13
   1145   1146   1147   15
   1146   1147   1148   30
   1146   1147   1149   19
   1148   1147   1149   33
# 1210
   1145   1152   1153   30
   1145   1152   1154   19
   1153   1152   1154   33
   1152   1154   1156   31
   1154   1156   1157   13
   1154   1156   1169   13
   1157   1156   1169   13
   1156   1157   1158   15
   1157   1158   1159   15
   1158   1159   1160   13
# 1220
   1159   1160   1162   33
   1160   1162   1163   28
   1160   1162   1166   28
   1163   1162   1166   28
   1156   1169   1170   30
   1156   1169   1171   19
   1170   1169   1171   33
   1169   1171   1173   31
   1171   1173   1174   13
   1171   1173   1176   13
# 1230
   1174   1173   1176   13
   1173   1174   1175   16
    319   1175   1174    6
   1173   1176   1177   30
   1173   1176   1178   19
   1177   1176   1178   33
   1176   1178   1180   31
   1178   1180   1181   13
   1178   1180   1189   13
   1181   1180   1189   13
# 1240
   1180   1181   1182   15
   1181   1182   1183   15
   1182   1183   1184   15
   1183   1184   1185   15
   1180   1189   1190   30
   1180   1189   1191   19
   1190   1189   1191   33
   1189   1191   1193   31
   1191   1193   1194   13
   1193   1194   1195   30
# 1250
   1193   1194   1196   19
   1195   1194   1196   33
   1194   1196   1198   31
   1196   1198   1199   13
   1196   1198   1203   13
   1199   1198   1203   13
   1198   1199   1200   13
   1198   1199   1202   15
   1200   1199   1202   15
   1198   1203   1204   30
# 1260
   1198   1203   1205   19
   1204   1203   1205   33
   1203   1205   1207   31
   1205   1207   1208   13
   1205   1207   1212   13
   1208   1207   1212   13
   1207   1208   1209   15
   1208   1209   1210   22
   1208   1209   1211   22
   1210   1209   1211   38
# 1270
   1207   1212   1213   30
   1207   1212   1214   19
   1213   1212   1214   33
   1212   1214   1216   31
   1214   1216   1217   13
   1214   1216   1220   13
   1217   1216   1220   13
   1216   1217   1218   15
   1216   1217   1219   15
   1218   1217   1219   15
# 1280
   1216   1220   1221   30
   1216   1220   1222   19
   1221   1220   1222   33
   1220   1222   1224   31
   1222   1224   1225   13
   1222   1224   1232   13
   1225   1224   1232   13
   1224   1225   1226   15
   1225   1226   1227   15
   1226   1227   1228   30
# 1290
   1226   1227   1229   19
   1228   1227   1229   33
   1224   1232   1233   30
   1224   1232   1234   19
   1233   1232   1234   33
   1232   1234   1236   31
   1234   1236   1237   13
   1234   1236   1238   13
   1237   1236   1238   13
   1236   1238   1239   30
# 1300
   1236   1238   1240   19
   1239   1238   1240   33
   1238   1240   1242   31
   1240   1242   1243   13
   1240   1242   1259   13
   1243   1242   1259   13
   1242   1243   1244   15
   1243   1244   1245   37
   1243   1244   1247   37
   1245   1244   1247    7
# 1310
   1244   1245   1248    7
   1244   1247   1250    7
   1244   1247   1251   39
   1250   1247   1251   27
   1245   1248   1250    7
   1247   1250   1248    7
   1247   1250   1253   27
   1248   1250   1253   39
   1247   1251   1255   27
   1250   1253   1257   27
# 1320
   1251   1255   1257   27
   1253   1257   1255   27
   1242   1259   1260   30
   1242   1259   1261   19
   1260   1259   1261   33
   1259   1261   1263   31
   1261   1263   1264   13
   1261   1263   1268   13
   1264   1263   1268   13
   1263   1264   1265   15
# 1330
   1263   1264   1266   15
   1265   1264   1266   15
   1264   1265   1267   15
   1263   1268   1269   30
   1263   1268   1270   19
   1269   1268   1270   33
   1268   1270   1272   31
   1270   1272   1273   13
   1270   1272   1285   13
   1273   1272   1285   13
# 1340
   1272   1273   1274   15
   1273   1274   1275   15
   1274   1275   1276   13
   1275   1276   1278   33
   1276   1278   1279   28
   1276   1278   1282   28
   1279   1278   1282   28
   1272   1285   1286   30
   1272   1285   1287   19
   1286   1285   1287   33
# 1350
   1285   1287   1289   31
   1287   1289   1290   13
   1289   1290   1291   30
   1289   1290   1292   19
   1291   1290   1292   33
   1290   1292   1294   31
   1292   1294   1295   13
   1292   1294   1297   13
   1295   1294   1297   13
   1294   1295   1296   16
# 1360
     67   1296   1295    6
   1294   1297   1298   30
   1294   1297   1299   19
   1298   1297   1299   33
   1297   1299   1301   31
   1299   1301   1302   13
   1299   1301   1314   13
   1302   1301   1314   13
   1301   1302   1303   15
   1302   1303   1304   15
# 1370
   1303   1304   1305   13
   1304   1305   1307   33
   1305   1307   1308   28
   1305   1307   1311   28
   1308   1307   1311   28
   1301   1314   1315   30
   1301   1314   1316   19
   1315   1314   1316   33
   1314   1316   1318   31
   1316   1318   1319   13
# 1380
   1316   1318   1323   13
   1319   1318   1323   13
   1318   1319   1320   15
   1319   1320   1321   15
   1319   1320   1322   15
   1321   1320   1322   15
   1318   1323   1324   22
   1318   1323   1325   22
   1324   1323   1325   38
END
IMPDIHEDRALTYPE
#  NQTY: number of improper dihedrals
5
#  CQ: force constant of improper dihedral per degrees square
#  Q0: improper dihedral angle at minimum energy in degrees
#            CQ             Q0
    5.10000e-02    0.00000e+00
    1.02000e-01    3.52644e+01
    2.04000e-01    0.00000e+00
    5.10000e-02    1.80000e+02
    1.02000e-01   -3.52644e+01
END
IMPDIHEDRALH
#  NQHIH: number of improper dihedrals
#         involving H atoms in the solute
243
#  IQH,JQH,KQH,LQH: atom sequence numbers
#     of atoms forming an improper dihedral
#  ICQH: improper dihedral type code
#   IQH    JQH    KQH    LQH ICQH
     16     14     18     17    1
     24     22     26     25    1
     29     28     33     30    1
     31     28     35     32    1
     34     29     37     33    1
     36     31     37     35    1
     37     33     35     38    1
     41     39     43     42    1
     46     44     48     47    1
     52     51     54     53    1
# 10
     55     56     57     54    1
     58     59     60     54    1
     63     61     65     64    1
     70     68     72     71    1
     80     78     82     81    1
     89     87     91     90    1
     95     93     97     96    1
    101     99    103    102    1
    107    105    109    108    1
    116    114    118    117    1
# 20
    129    127    131    130    1
    135    134    137    136    1
    138    139    140    137    1
    141    142    143    137    1
    146    144    148    147    1
    151    150    155    152    1
    153    150    157    154    1
    155    151    157    156    1
    157    153    155    158    1
    161    159    163    162    1
# 30
    166    164    168    167    1
    175    173    177    176    1
    184    182    186    185    1
    190    191    192    188    1
    195    193    197    196    1
    200    199    204    201    1
    202    199    206    203    1
    205    200    208    204    1
    207    202    208    206    1
    213    211    215    214    1
# 40
    219    218    221    220    1
    222    223    224    221    1
    225    226    227    221    1
    230    228    232    231    1
    235    233    237    236    1
    240    239    244    241    1
    242    239    246    243    1
    245    240    248    244    1
    247    242    248    246    1
    253    251    255    254    1
# 50
    261    259    263    262    1
    270    268    272    271    1
    275    273    277    276    1
    281    282    283    279    1
    286    284    288    287    1
    291    290    294    292    1
    294    291    296    295    1
    297    293    301    298    1
    299    296    303    300    1
    301    297    303    302    1
# 60
    303    299    301    304    1
    307    305    309    308    1
    315    313    317    316    1
    322    320    324    323    1
    328    326    330    329    1
    334    332    336    335    1
    347    345    349    348    1
    352    351    356    353    1
    354    351    358    355    1
    357    352    360    356    1
# 70
    359    354    360    358    1
    360    356    358    361    1
    364    362    366    365    1
    375    373    377    376    1
    383    381    385    384    1
    389    390    391    387    1
    394    392    396    395    1
    399    398    403    400    1
    401    398    405    402    1
    404    399    407    403    1
# 80
    406    401    407    405    1
    407    403    405    408    1
    411    409    413    412    1
    417    418    419    415    1
    422    420    424    423    1
    431    429    433    432    1
    438    439    440    436    1
    443    441    445    444    1
    449    447    451    450    1
    458    456    460    459    1
# 90
    464    465    466    462    1
    469    467    471    470    1
    475    474    477    476    1
    478    479    480    477    1
    481    482    483    477    1
    486    484    488    487    1
    492    493    494    490    1
    497    495    499    498    1
    506    504    508    507    1
    515    513    517    516    1
# 100
    520    518    522    521    1
    528    526    530    529    1
    537    535    539    538    1
    546    544    548    547    1
    551    550    555    552    1
    553    550    557    554    1
    556    551    559    555    1
    558    553    559    557    1
    564    562    566    565    1
    569    567    571    570    1
# 110
    578    576    580    579    1
    587    585    589    588    1
    594    595    596    592    1
    599    597    601    600    1
    608    606    610    609    1
    614    615    616    612    1
    619    617    621    620    1
    627    625    629    628    1
    633    632    635    634    1
    636    637    638    635    1
# 120
    639    640    641    635    1
    644    642    646    645    1
    649    648    652    650    1
    652    649    654    653    1
    655    651    659    656    1
    657    654    661    658    1
    659    655    661    660    1
    661    657    659    662    1
    665    663    667    666    1
    670    669    673    671    1
# 130
    673    670    675    674    1
    676    672    680    677    1
    678    675    682    679    1
    680    676    682    681    1
    682    678    680    683    1
    686    684    688    687    1
    693    691    695    694    1
    699    700    701    697    1
    704    702    706    705    1
    713    711    715    714    1
# 140
    718    716    720    719    1
    724    723    726    725    1
    727    728    729    726    1
    730    731    732    726    1
    735    733    737    736    1
    751    749    753    752    1
    756    754    758    757    1
    764    762    766    765    1
    770    769    772    771    1
    773    774    775    772    1
# 150
    776    777    778    772    1
    781    779    783    782    1
    787    788    789    785    1
    792    790    794    793    1
    801    799    803    802    1
    808    806    810    809    1
    814    815    816    812    1
    819    817    821    820    1
    835    833    837    836    1
    842    840    844    843    1
# 160
    850    848    852    851    1
    856    854    858    857    1
    865    863    867    866    1
    874    872    876    875    1
    882    880    884    883    1
    890    888    892    891    1
    899    897    901    900    1
    908    906    910    909    1
    917    915    919    918    1
    923    921    925    924    1
# 170
    931    929    933    932    1
    939    937    941    940    1
    945    946    947    943    1
    950    948    952    951    1
    957    955    959    958    1
    963    961    965    964    1
    976    974    978    977    1
    989    987    991    990    1
    998    996   1000    999    1
   1006   1004   1008   1007    1
# 180
   1014   1012   1016   1015    1
   1023   1021   1025   1024    1
   1028   1026   1030   1029    1
   1034   1035   1036   1032    1
   1039   1037   1041   1040    1
   1044   1042   1046   1045    1
   1053   1051   1055   1054    1
   1059   1060   1061   1057    1
   1064   1062   1066   1065    1
   1070   1068   1072   1071    1
# 190
   1075   1074   1078   1076    1
   1078   1075   1080   1079    1
   1081   1077   1085   1082    1
   1083   1080   1087   1084    1
   1085   1081   1087   1086    1
   1087   1083   1085   1088    1
   1091   1089   1093   1092    1
   1099   1097   1101   1100    1
   1105   1103   1107   1106    1
   1110   1109   1113   1111    1
# 200
   1113   1110   1115   1114    1
   1116   1112   1120   1117    1
   1118   1115   1122   1119    1
   1120   1116   1122   1121    1
   1122   1118   1120   1123    1
   1126   1124   1128   1127    1
   1132   1131   1134   1133    1
   1135   1136   1137   1134    1
   1138   1139   1140   1134    1
   1143   1141   1145   1144    1
# 210
   1149   1150   1151   1147    1
   1154   1152   1156   1155    1
   1160   1159   1162   1161    1
   1163   1164   1165   1162    1
   1166   1167   1168   1162    1
   1171   1169   1173   1172    1
   1178   1176   1180   1179    1
   1191   1189   1193   1192    1
   1196   1194   1198   1197    1
   1205   1203   1207   1206    1
# 220
   1214   1212   1216   1215    1
   1222   1220   1224   1223    1
   1229   1230   1231   1227    1
   1234   1232   1236   1235    1
   1240   1238   1242   1241    1
   1245   1244   1248   1246    1
   1248   1245   1250   1249    1
   1251   1247   1255   1252    1
   1253   1250   1257   1254    1
   1255   1251   1257   1256    1
# 230
   1257   1253   1255   1258    1
   1261   1259   1263   1262    1
   1270   1268   1272   1271    1
   1276   1275   1278   1277    1
   1279   1280   1281   1278    1
   1282   1283   1284   1278    1
   1287   1285   1289   1288    1
   1292   1290   1294   1293    1
   1299   1297   1301   1300    1
   1305   1304   1307   1306    1
# 240
   1308   1309   1310   1307    1
   1311   1312   1313   1307    1
   1316   1314   1318   1317    1
END
IMPDIHEDRAL
#  NQHI: number of improper dihedrals NOT
#    involving H atoms in solute
447
#  IQ,JQ,KQ,LQ: atom sequence numbers of atoms
#    forming an improper dihedral
#  ICQ: improper dihedral type code
#    IQ     JQ     KQ     LQ  ICQ
      5      3     14      6    2
     14      5     16     15    1
     18     16     22     19    2
     18     20     21     19    2
     22     18     24     23    1
     26     24     39     27    2
     28     29     31     27    1
     28     29     33     37    1
     28     31     35     37    1
     29     28     31     35    1
# 10
     29     33     37     35    1
     31     28     29     33    1
     31     35     37     33    1
     39     26     41     40    1
     44     43     46     45    1
     48     46     61     49    2
     54     55     58     52    1
     61     48     63     62    1
     65     63     68     66    2
     68     65     70     69    1
# 20
     72     70     78     73    2
     75     76     77     74    1
     78     72     80     79    1
     82     80     87     83    2
     83     85     86     84    2
     87     82     89     88    1
     91     89     93     92    2
     93     91     95     94    1
     97     95     99     98    2
     99     97    101    100    1
# 30
    103    101    105    104    2
    105    103    107    106    1
    109    107    114    110    2
    114    109    116    115    1
    118    116    127    119    2
    127    118    129    128    1
    131    129    144    132    2
    137    138    141    135    1
    144    131    146    145    1
    148    146    159    149    2
# 40
    150    151    153    149    1
    150    151    155    157    1
    150    153    157    155    1
    151    150    153    157    1
    151    155    157    153    1
    153    150    151    155    1
    159    148    161    160    1
    164    163    166    165    1
    168    166    173    169    2
    169    171    172    170    2
# 50
    173    168    175    174    1
    177    175    182    178    2
    179    180    181    178    1
    182    177    184    183    1
    186    184    193    187    2
    188    189    190    187    1
    193    186    195    194    1
    197    195    211    198    2
    199    200    202    198    1
    199    200    204    208    1
# 60
    199    202    206    208    1
    200    199    202    206    1
    200    204    208    206    1
    202    199    200    204    1
    202    206    208    204    1
    208    204    206    209    1
    211    197    213    212    1
    215    213    228    216    2
    221    222    225    219    1
    228    215    230    229    1
# 70
    233    232    235    234    1
    237    235    251    238    2
    239    240    242    238    1
    239    240    244    248    1
    239    242    246    248    1
    240    239    242    246    1
    240    244    248    246    1
    242    239    240    244    1
    242    246    248    244    1
    248    244    246    249    1
# 80
    251    237    253    252    1
    255    253    259    256    2
    259    255    261    260    1
    263    261    268    264    2
    264    266    267    265    2
    268    263    270    269    1
    273    272    275    274    1
    277    275    284    278    2
    279    280    281    278    1
    284    277    286    285    1
# 90
    288    286    305    289    2
    290    291    293    289    1
    290    291    294    296    1
    290    293    296    294    1
    291    290    293    296    1
    291    294    296    293    1
    293    290    291    294    1
    293    296    297    290    1
    293    296    299    303    1
    293    297    301    303    1
# 100
    296    293    297    301    1
    296    293    299    294    1
    296    299    303    301    1
    297    293    296    299    1
    297    301    303    299    1
    305    288    307    306    1
    309    307    313    310    2
    309    311    312    310    2
    313    309    315    314    1
    317    315    320    318    2
# 110
    320    317    322    321    1
    324    322    326    325    2
    326    324    328    327    1
    330    328    332    331    2
    332    330    334    333    1
    336    334    345    337    2
    345    336    347    346    1
    349    347    362    350    2
    351    352    354    350    1
    351    352    356    360    1
# 120
    351    354    358    360    1
    352    351    354    358    1
    352    356    360    358    1
    354    351    352    356    1
    354    358    360    356    1
    362    349    364    363    1
    366    364    373    367    2
    369    370    371    368    1
    373    366    375    374    1
    377    375    381    378    2
# 130
    381    377    383    382    1
    385    383    392    386    2
    387    388    389    386    1
    392    385    394    393    1
    396    394    409    397    2
    398    399    401    397    1
    398    399    403    407    1
    398    401    405    407    1
    399    398    401    405    1
    399    403    407    405    1
# 140
    401    398    399    403    1
    401    405    407    403    1
    409    396    411    410    1
    413    411    420    414    2
    415    416    417    414    1
    420    413    422    421    1
    424    422    429    425    2
    425    426    428    424    2
    429    424    431    430    1
    433    431    441    434    2
# 150
    436    437    438    435    1
    441    433    443    442    1
    445    443    447    446    2
    447    445    449    448    1
    451    449    456    452    2
    452    453    455    451    2
    456    451    458    457    1
    460    458    467    461    2
    462    463    464    461    1
    467    460    469    468    1
# 160
    471    469    484    472    2
    477    478    481    475    1
    484    471    486    485    1
    488    486    495    489    2
    490    491    492    489    1
    495    488    497    496    1
    499    497    504    500    2
    500    501    503    499    2
    504    499    506    505    1
    508    506    513    509    2
# 170
    510    511    512    509    1
    513    508    515    514    1
    518    517    520    519    1
    522    520    526    523    2
    526    522    528    527    1
    530    528    535    531    2
    531    532    534    530    2
    535    530    537    536    1
    539    537    544    540    2
    541    542    543    540    1
# 180
    544    539    546    545    1
    548    546    562    549    2
    550    551    553    549    1
    550    551    555    559    1
    550    553    557    559    1
    551    550    553    557    1
    551    555    559    557    1
    553    550    551    555    1
    553    557    559    555    1
    559    555    557    560    1
# 190
    562    548    564    563    1
    567    566    569    568    1
    571    569    576    572    2
    572    573    574    571    2
    576    571    578    577    1
    580    578    585    581    2
    581    583    584    582    2
    585    580    587    586    1
    589    587    597    590    2
    592    593    594    591    1
# 200
    597    589    599    598    1
    601    599    606    602    2
    602    603    604    601    2
    606    601    608    607    1
    610    608    617    611    2
    612    613    614    611    1
    617    610    619    618    1
    621    619    625    622    2
    625    621    627    626    1
    629    627    642    630    2
# 210
    635    636    639    633    1
    642    629    644    643    1
    646    644    663    647    2
    648    649    651    647    1
    648    649    652    654    1
    648    651    654    652    1
    649    648    651    654    1
    649    652    654    651    1
    651    648    649    652    1
    651    654    655    648    1
# 220
    651    654    657    661    1
    651    655    659    661    1
    654    651    655    659    1
    654    651    657    652    1
    654    657    661    659    1
    655    651    654    657    1
    655    659    661    657    1
    663    646    665    664    1
    667    665    684    668    2
    669    670    672    668    1
# 230
    669    670    673    675    1
    669    672    675    673    1
    670    669    672    675    1
    670    673    675    672    1
    672    669    670    673    1
    672    675    676    669    1
    672    675    678    682    1
    672    676    680    682    1
    675    672    676    680    1
    675    672    678    673    1
# 240
    675    678    682    680    1
    676    672    675    678    1
    676    680    682    678    1
    684    667    686    685    1
    688    686    691    689    2
    691    688    693    692    1
    695    693    702    696    2
    697    698    699    696    1
    702    695    704    703    1
    706    704    711    707    2
# 250
    708    709    710    707    1
    711    706    713    712    1
    716    715    718    717    1
    720    718    733    721    2
    726    727    730    724    1
    733    720    735    734    1
    737    735    742    738    2
    738    739    741    737    2
    742    737    744    743    1
    744    742    745    748    1
# 260
    745    744    749    746    2
    749    745    751    750    1
    754    753    756    755    1
    758    756    762    759    2
    762    758    764    763    1
    766    764    779    767    2
    772    773    776    770    1
    779    766    781    780    1
    783    781    790    784    2
    785    786    787    784    1
# 270
    790    783    792    791    1
    794    792    799    795    2
    795    797    798    796    2
    799    794    801    800    1
    803    801    806    804    2
    806    803    808    807    1
    810    808    817    811    2
    812    813    814    811    1
    817    810    819    818    1
    821    819    826    822    2
# 280
    822    823    824    821    2
    826    821    828    827    1
    828    826    829    832    1
    829    828    833    830    2
    833    829    835    834    1
    837    835    840    838    2
    840    837    842    841    1
    844    842    848    845    2
    848    844    850    849    1
    852    850    854    853    2
# 290
    854    852    856    855    1
    858    856    863    859    2
    859    861    862    860    2
    863    858    865    864    1
    867    865    872    868    2
    868    870    871    869    2
    872    867    874    873    1
    876    874    880    877    2
    880    876    882    881    1
    884    882    888    885    2
# 300
    888    884    890    889    1
    892    890    897    893    2
    894    895    896    893    1
    897    892    899    898    1
    901    899    906    902    2
    902    903    904    901    2
    906    901    908    907    1
    910    908    915    911    2
    911    912    914    910    2
    915    910    917    916    1
# 310
    919    917    921    920    2
    921    919    923    922    1
    925    923    929    926    2
    929    925    931    930    1
    933    931    937    934    2
    933    935    936    934    2
    937    933    939    938    1
    941    939    948    942    2
    943    944    945    942    1
    948    941    950    949    1
# 320
    952    950    955    953    2
    955    952    957    956    1
    959    957    961    960    2
    961    959    963    962    1
    965    963    974    966    2
    974    965    976    975    1
    978    976    987    979    2
    987    978    989    988    1
    991    989    996    992    2
    992    993    994    991    2
# 330
    996    991    998    997    1
   1000    998   1004   1001    2
   1000   1002   1003   1001    2
   1004   1000   1006   1005    1
   1008   1006   1012   1009    2
   1012   1008   1014   1013    1
   1016   1014   1021   1017    2
   1018   1019   1020   1017    1
   1021   1016   1023   1022    1
   1026   1025   1028   1027    1
# 340
   1030   1028   1037   1031    2
   1032   1033   1034   1031    1
   1037   1030   1039   1038    1
   1042   1041   1044   1043    1
   1046   1044   1051   1047    2
   1051   1046   1053   1052    1
   1055   1053   1062   1056    2
   1057   1058   1059   1056    1
   1062   1055   1064   1063    1
   1066   1064   1068   1067    2
# 350
   1068   1066   1070   1069    1
   1072   1070   1089   1073    2
   1074   1075   1077   1073    1
   1074   1075   1078   1080    1
   1074   1077   1080   1078    1
   1075   1074   1077   1080    1
   1075   1078   1080   1077    1
   1077   1074   1075   1078    1
   1077   1080   1081   1074    1
   1077   1080   1083   1087    1
# 360
   1077   1081   1085   1087    1
   1080   1077   1081   1085    1
   1080   1077   1083   1078    1
   1080   1083   1087   1085    1
   1081   1077   1080   1083    1
   1081   1085   1087   1083    1
   1089   1072   1091   1090    1
   1093   1091   1097   1094    2
   1093   1095   1096   1094    2
   1097   1093   1099   1098    1
# 370
   1101   1099   1103   1102    2
   1103   1101   1105   1104    1
   1107   1105   1124   1108    2
   1109   1110   1112   1108    1
   1109   1110   1113   1115    1
   1109   1112   1115   1113    1
   1110   1109   1112   1115    1
   1110   1113   1115   1112    1
   1112   1109   1110   1113    1
   1112   1115   1116   1109    1
# 380
   1112   1115   1118   1122    1
   1112   1116   1120   1122    1
   1115   1112   1116   1120    1
   1115   1112   1118   1113    1
   1115   1118   1122   1120    1
   1116   1112   1115   1118    1
   1116   1120   1122   1118    1
   1124   1107   1126   1125    1
   1128   1126   1141   1129    2
   1134   1135   1138   1132    1
# 390
   1141   1128   1143   1142    1
   1145   1143   1152   1146    2
   1147   1148   1149   1146    1
   1152   1145   1154   1153    1
   1156   1154   1169   1157    2
   1162   1163   1166   1160    1
   1169   1156   1171   1170    1
   1173   1171   1176   1174    2
   1176   1173   1178   1177    1
   1180   1178   1189   1181    2
# 400
   1189   1180   1191   1190    1
   1194   1193   1196   1195    1
   1198   1196   1203   1199    2
   1199   1200   1202   1198    2
   1203   1198   1205   1204    1
   1207   1205   1212   1208    2
   1209   1210   1211   1208    1
   1212   1207   1214   1213    1
   1216   1214   1220   1217    2
   1216   1218   1219   1217    2
# 410
   1220   1216   1222   1221    1
   1224   1222   1232   1225    2
   1227   1228   1229   1226    1
   1232   1224   1234   1233    1
   1236   1234   1238   1237    2
   1238   1236   1240   1239    1
   1242   1240   1259   1243    2
   1244   1245   1247   1243    1
   1244   1245   1248   1250    1
   1244   1247   1250   1248    1
# 420
   1245   1244   1247   1250    1
   1245   1248   1250   1247    1
   1247   1244   1245   1248    1
   1247   1250   1251   1244    1
   1247   1250   1253   1257    1
   1247   1251   1255   1257    1
   1250   1247   1251   1255    1
   1250   1247   1253   1248    1
   1250   1253   1257   1255    1
   1251   1247   1250   1253    1
# 430
   1251   1255   1257   1253    1
   1259   1242   1261   1260    1
   1263   1261   1268   1264    2
   1264   1265   1266   1263    2
   1268   1263   1270   1269    1
   1272   1270   1285   1273    2
   1278   1279   1282   1276    1
   1285   1272   1287   1286    1
   1290   1289   1292   1291    1
   1294   1292   1297   1295    2
# 440
   1297   1294   1299   1298    1
   1301   1299   1314   1302    2
   1307   1308   1311   1305    1
   1314   1301   1316   1315    1
   1318   1316   1323   1319    2
   1319   1321   1322   1320    2
   1323   1318   1325   1324    1
END
TORSDIHEDRALTYPE
#  NPTY: number of dihedral types
45
#  CP: force constant
#  PD: phase-shift angle
#  NP: multiplicity
#       CP         PD  NP
   2.67000  180.00000   1
   3.41000  180.00000   1
   6.66000  180.00000   1
   5.86000  180.00000   1
   9.35000  180.00000   1
   9.45000  180.00000   1
   2.79000    0.00000   1
   5.35000    0.00000   1
   1.53000  180.00000   2
   5.86000  180.00000   2
# 10
   7.11000  180.00000   2
  16.70000  180.00000   2
  24.00000  180.00000   2
  33.50000  180.00000   2
  41.80000  180.00000   2
   0.00000    0.00000   2
   0.41800    0.00000   2
   2.09000    0.00000   2
   3.14000    0.00000   2
   5.09000    0.00000   2
# 20
  16.70000    0.00000   2
   1.05000    0.00000   3
   1.26000    0.00000   3
   1.30000    0.00000   3
   2.53000    0.00000   3
   2.93000    0.00000   3
   3.19000    0.00000   3
   3.65000    0.00000   3
   3.77000    0.00000   3
   3.90000    0.00000   3
# 30
   4.18000    0.00000   3
   4.69000    0.00000   3
   5.44000    0.00000   3
   5.92000    0.00000   3
   7.69000    0.00000   3
   8.62000    0.00000   3
   9.50000    0.00000   3
   0.00000    0.00000   4
   1.00000  180.00000   6
   1.00000    0.00000   6
# 40
   3.77000    0.00000   6
   3.50000  180.00000   2
   2.80000    0.00000   3
   0.70000  180.00000   6
   0.40000    0.00000   6
END
DIHEDRALH
#  NPHIH: number of dihedrals involving H atoms in solute
67
#  IPH, JPH, KPH, LPH: atom sequence numbers
#    of atoms forming a dihedral
#  ICPH: dihedral type code
#   IPH    JPH    KPH    LPH ICPH
      2      3      5     14   29
      8      9     10     11   29
     52     54     55     56   14
     52     54     58     59   14
    121    122    123    124   29
    135    137    138    139   14
    135    137    141    142   14
    187    188    190    191   14
    204    208    209    210   11
    219    221    222    223   14
# 10
    219    221    225    226   14
    244    248    249    250   11
    255    256    257    258   23
    278    279    281    282   14
    339    340    341    342   29
    368    369    371    372   12
    377    378    379    380   23
    386    387    389    390   14
    414    415    417    418   14
    424    425    426    427   23
# 20
    435    436    438    439   14
    451    452    453    454   23
    461    462    464    465   14
    475    477    478    479   14
    475    477    481    482   14
    489    490    492    493   14
    499    500    501    502   23
    522    523    524    525   23
    530    531    532    533   23
    555    559    560    561   11
# 30
    591    592    594    595   14
    611    612    614    615   14
    621    622    623    624   23
    633    635    636    637   14
    633    635    639    640   14
    696    697    699    700   14
    724    726    727    728   14
    724    726    730    731   14
    737    738    739    740   23
    758    759    760    761   23
# 40
    770    772    773    774   14
    770    772    776    777   14
    784    785    787    788   14
    811    812    814    815   14
    844    845    846    847   23
    876    877    878    879   23
    884    885    886    887   23
    910    911    912    913   23
    925    926    927    928   23
    942    943    945    946   14
# 50
    968    969    970    971   29
    981    982    983    984   29
   1008   1009   1010   1011   23
   1031   1032   1034   1035   14
   1056   1057   1059   1060   14
   1132   1134   1135   1136   14
   1132   1134   1138   1139   14
   1146   1147   1149   1150   14
   1160   1162   1163   1164   14
   1160   1162   1166   1167   14
# 60
   1183   1184   1185   1186   29
   1198   1199   1200   1201   23
   1226   1227   1229   1230   14
   1276   1278   1279   1280   14
   1276   1278   1282   1283   14
   1305   1307   1308   1309   14
   1305   1307   1311   1312   14
END
DIHEDRAL
#  NPHI: number of dihedrals NOT involving H atoms in solute
889
#  IP, JP, KP, LP: atom sequence numbers
#     of atoms forming a dihedral
#  ICP: dihedral type code
#    IP     JP     KP     LP  ICP
      3      5      6      7   34
      3      5     14     16   42
      3      5     14     16   45
      5      6      7      8   34
      6      7      8      9   34
      7      8      9     10   34
      5     14     16     18   14
     14     16     18     22   43
     14     16     18     22   44
     16     18     19     20   34
# 10
     16     18     22     24   42
     16     18     22     24   45
     18     22     24     26   14
     22     24     26     39   43
     22     24     26     39   44
     24     26     27     28   34
     24     26     39     41   42
     24     26     39     41   45
     26     27     28     29   40
     26     39     41     43   14
# 20
     39     41     43     44   43
     39     41     43     44   44
     41     43     44     46   42
     41     43     44     46   45
     43     44     46     48   14
     44     46     48     61   43
     44     46     48     61   44
     46     48     49     50   34
     46     48     61     63   42
     46     48     61     63   45
# 30
     48     49     50     51   34
     49     50     51     52   34
     50     51     52     54   39
     51     52     54     55   14
     48     61     63     65   14
     61     63     65     68   43
     61     63     65     68   44
     63     65     66     67   34
     63     65     68     70   42
     63     65     68     70   45
# 40
     65     66     67   1296   26
     66     67   1296   1295   21
     65     68     70     72   14
     68     70     72     78   43
     68     70     72     78   44
     70     72     73     74   34
     70     72     78     80   42
     70     72     78     80   45
     72     73     74     75   34
     73     74     75     77   40
# 50
     72     78     80     82   14
     78     80     82     87   43
     78     80     82     87   44
     80     82     83     84   34
     80     82     87     89   42
     80     82     87     89   45
     82     83     84     85   34
     82     87     89     91   14
     87     89     91     93   43
     87     89     91     93   44
# 60
     89     91     93     95   42
     89     91     93     95   45
     91     93     95     97   14
     93     95     97     99   43
     93     95     97     99   44
     95     97     99    101   42
     95     97     99    101   45
     97     99    101    103   14
     99    101    103    105   43
     99    101    103    105   44
# 70
    101    103    105    107   42
    101    103    105    107   45
    103    105    107    109   14
    105    107    109    114   43
    105    107    109    114   44
    107    109    110    111   34
    107    109    114    116   42
    107    109    114    116   45
    109    110    111    112   34
    110    111    112    113   26
# 80
    109    114    116    118   14
    114    116    118    127   43
    114    116    118    127   44
    116    118    119    120   34
    116    118    127    129   42
    116    118    127    129   45
    118    119    120    121   34
    119    120    121    122   34
    120    121    122    123   34
    118    127    129    131   14
# 90
    127    129    131    144   43
    127    129    131    144   44
    129    131    132    133   34
    129    131    144    146   42
    129    131    144    146   45
    131    132    133    134   34
    132    133    134    135   34
    133    134    135    137   39
    134    135    137    138   14
    131    144    146    148   14
# 100
    144    146    148    159   43
    144    146    148    159   44
    146    148    149    150   34
    146    148    159    161   42
    146    148    159    161   45
    148    149    150    151   40
    148    159    161    163   14
    159    161    163    164   43
    159    161    163    164   44
    161    163    164    166   42
# 110
    161    163    164    166   45
    163    164    166    168   14
    164    166    168    173   43
    164    166    168    173   44
    166    168    169    170   34
    166    168    173    175   42
    166    168    173    175   45
    168    169    170    171   34
    168    173    175    177   14
    173    175    177    182   43
# 120
    173    175    177    182   44
    175    177    178    179   34
    175    177    182    184   42
    175    177    182    184   45
    177    178    179    180   40
    177    182    184    186   14
    182    184    186    193   43
    182    184    186    193   44
    184    186    187    188   34
    184    186    193    195   42
# 130
    184    186    193    195   45
    186    187    188    190   40
    186    193    195    197   14
    193    195    197    211   43
    193    195    197    211   44
    195    197    198    199   34
    195    197    211    213   42
    195    197    211    213   45
    197    198    199    200   40
    197    211    213    215   14
# 140
    211    213    215    228   43
    211    213    215    228   44
    213    215    216    217   34
    213    215    228    230   42
    213    215    228    230   45
    215    216    217    218   34
    216    217    218    219   34
    217    218    219    221   39
    218    219    221    222   14
    215    228    230    232   14
# 150
    228    230    232    233   43
    228    230    232    233   44
    230    232    233    235   42
    230    232    233    235   45
    232    233    235    237   14
    233    235    237    251   43
    233    235    237    251   44
    235    237    238    239   34
    235    237    251    253   42
    235    237    251    253   45
# 160
    237    238    239    240   40
    237    251    253    255   14
    251    253    255    259   43
    251    253    255    259   44
    253    255    256    257   34
    253    255    259    261   42
    253    255    259    261   45
    255    259    261    263   14
    259    261    263    268   43
    259    261    263    268   44
# 170
    261    263    264    265   34
    261    263    268    270   42
    261    263    268    270   45
    263    264    265    266   34
    263    268    270    272   14
    268    270    272    273   43
    268    270    272    273   44
    270    272    273    275   42
    270    272    273    275   45
    272    273    275    277   14
# 180
    273    275    277    284   43
    273    275    277    284   44
    275    277    278    279   34
    275    277    284    286   42
    275    277    284    286   45
    277    278    279    281   40
    277    284    286    288   14
    284    286    288    305   43
    284    286    288    305   44
    286    288    289    290   34
# 190
    286    288    305    307   42
    286    288    305    307   45
    288    289    290    293   40
    288    305    307    309   14
    305    307    309    313   43
    305    307    309    313   44
    307    309    310    311   34
    307    309    313    315   42
    307    309    313    315   45
    309    313    315    317   14
# 200
    313    315    317    320   43
    313    315    317    320   44
    315    317    318    319   34
    315    317    320    322   42
    315    317    320    322   45
    317    318    319   1175   26
    318    319   1175   1174   21
    317    320    322    324   14
    320    322    324    326   43
    320    322    324    326   44
# 210
    322    324    326    328   42
    322    324    326    328   45
    324    326    328    330   14
    326    328    330    332   43
    326    328    330    332   44
    328    330    332    334   42
    328    330    332    334   45
    330    332    334    336   14
    332    334    336    345   43
    332    334    336    345   44
# 220
    334    336    337    338   34
    334    336    345    347   42
    334    336    345    347   45
    336    337    338    339   34
    337    338    339    340   34
    338    339    340    341   34
    336    345    347    349   14
    345    347    349    362   43
    345    347    349    362   44
    347    349    350    351   34
# 230
    347    349    362    364   42
    347    349    362    364   45
    349    350    351    352   40
    349    362    364    366   14
    362    364    366    373   43
    362    364    366    373   44
    364    366    367    368   34
    364    366    373    375   42
    364    366    373    375   45
    366    367    368    369   34
# 240
    367    368    369    371   40
    366    373    375    377   14
    373    375    377    381   43
    373    375    377    381   44
    375    377    378    379   34
    375    377    381    383   42
    375    377    381    383   45
    377    381    383    385   14
    381    383    385    392   43
    381    383    385    392   44
# 250
    383    385    386    387   34
    383    385    392    394   42
    383    385    392    394   45
    385    386    387    389   40
    385    392    394    396   14
    392    394    396    409   43
    392    394    396    409   44
    394    396    397    398   34
    394    396    409    411   42
    394    396    409    411   45
# 260
    396    397    398    399   40
    396    409    411    413   14
    409    411    413    420   43
    409    411    413    420   44
    411    413    414    415   34
    411    413    420    422   42
    411    413    420    422   45
    413    414    415    417   40
    413    420    422    424   14
    420    422    424    429   43
# 270
    420    422    424    429   44
    422    424    425    426   34
    422    424    429    431   42
    422    424    429    431   45
    424    429    431    433   14
    429    431    433    441   43
    429    431    433    441   44
    431    433    434    435   34
    431    433    441    443   42
    431    433    441    443   45
# 280
    433    434    435    436   34
    434    435    436    438   40
    433    441    443    445   14
    441    443    445    447   43
    441    443    445    447   44
    443    445    447    449   42
    443    445    447    449   45
    445    447    449    451   14
    447    449    451    456   43
    447    449    451    456   44
# 290
    449    451    452    453   34
    449    451    456    458   42
    449    451    456    458   45
    451    456    458    460   14
    456    458    460    467   43
    456    458    460    467   44
    458    460    461    462   34
    458    460    467    469   42
    458    460    467    469   45
    460    461    462    464   40
# 300
    460    467    469    471   14
    467    469    471    484   43
    467    469    471    484   44
    469    471    472    473   34
    469    471    484    486   42
    469    471    484    486   45
    471    472    473    474   34
    472    473    474    475   34
    473    474    475    477   39
    474    475    477    478   14
# 310
    471    484    486    488   14
    484    486    488    495   43
    484    486    488    495   44
    486    488    489    490   34
    486    488    495    497   42
    486    488    495    497   45
    488    489    490    492   40
    488    495    497    499   14
    495    497    499    504   43
    495    497    499    504   44
# 320
    497    499    500    501   34
    497    499    504    506   42
    497    499    504    506   45
    499    504    506    508   14
    504    506    508    513   43
    504    506    508    513   44
    506    508    509    510   34
    506    508    513    515   42
    506    508    513    515   45
    508    509    510    511   40
# 330
    508    513    515    517   14
    513    515    517    518   43
    513    515    517    518   44
    515    517    518    520   42
    515    517    518    520   45
    517    518    520    522   14
    518    520    522    526   43
    518    520    522    526   44
    520    522    523    524   34
    520    522    526    528   42
# 340
    520    522    526    528   45
    522    526    528    530   14
    526    528    530    535   43
    526    528    530    535   44
    528    530    531    532   34
    528    530    535    537   42
    528    530    535    537   45
    530    535    537    539   14
    535    537    539    544   43
    535    537    539    544   44
# 350
    537    539    540    541   34
    537    539    544    546   42
    537    539    544    546   45
    539    540    541    542   40
    539    544    546    548   14
    544    546    548    562   43
    544    546    548    562   44
    546    548    549    550   34
    546    548    562    564   42
    546    548    562    564   45
# 360
    548    549    550    551   40
    548    562    564    566   14
    562    564    566    567   43
    562    564    566    567   44
    564    566    567    569   42
    564    566    567    569   45
    566    567    569    571   14
    567    569    571    576   43
    567    569    571    576   44
    569    571    572    573   34
# 370
    569    571    576    578   42
    569    571    576    578   45
    571    572    573    575   34
    571    576    578    580   14
    576    578    580    585   43
    576    578    580    585   44
    578    580    581    582   34
    578    580    585    587   42
    578    580    585    587   45
    580    581    582    583   34
# 380
    580    585    587    589   14
    585    587    589    597   43
    585    587    589    597   44
    587    589    590    591   34
    587    589    597    599   42
    587    589    597    599   45
    589    590    591    592   34
    590    591    592    594   40
    589    597    599    601   14
    597    599    601    606   43
# 390
    597    599    601    606   44
    599    601    602    603   34
    599    601    606    608   42
    599    601    606    608   45
    601    602    603    605   34
    601    606    608    610   14
    606    608    610    617   43
    606    608    610    617   44
    608    610    611    612   34
    608    610    617    619   42
# 400
    608    610    617    619   45
    610    611    612    614   40
    610    617    619    621   14
    617    619    621    625   43
    617    619    621    625   44
    619    621    622    623   34
    619    621    625    627   42
    619    621    625    627   45
    621    625    627    629   14
    625    627    629    642   43
# 410
    625    627    629    642   44
    627    629    630    631   34
    627    629    642    644   42
    627    629    642    644   45
    629    630    631    632   34
    630    631    632    633   34
    631    632    633    635   39
    632    633    635    636   14
    629    642    644    646   14
    642    644    646    663   43
# 420
    642    644    646    663   44
    644    646    647    648   34
    644    646    663    665   42
    644    646    663    665   45
    646    647    648    651   40
    646    663    665    667   14
    663    665    667    684   43
    663    665    667    684   44
    665    667    668    669   34
    665    667    684    686   42
# 430
    665    667    684    686   45
    667    668    669    672   40
    667    684    686    688   14
    684    686    688    691   43
    684    686    688    691   44
    686    688    689    690   34
    686    688    691    693   42
    686    688    691    693   45
    688    689    690    839   26
    689    690    839    838   21
# 440
    688    691    693    695   14
    691    693    695    702   43
    691    693    695    702   44
    693    695    696    697   34
    693    695    702    704   42
    693    695    702    704   45
    695    696    697    699   40
    695    702    704    706   14
    702    704    706    711   43
    702    704    706    711   44
# 450
    704    706    707    708   34
    704    706    711    713   42
    704    706    711    713   45
    706    707    708    709   40
    706    711    713    715   14
    711    713    715    716   43
    711    713    715    716   44
    713    715    716    718   42
    713    715    716    718   45
    715    716    718    720   14
# 460
    716    718    720    733   43
    716    718    720    733   44
    718    720    721    722   34
    718    720    733    735   42
    718    720    733    735   45
    720    721    722    723   34
    721    722    723    724   34
    722    723    724    726   39
    723    724    726    727   14
    720    733    735    737   14
# 470
    733    735    737    742   43
    733    735    737    742   44
    735    737    738    739   34
    735    737    742    744   42
    735    737    742    744   45
    737    742    744    745   14
    742    744    745    749   43
    742    744    745    749   44
    745    744    748    747   39
    744    745    746    747   34
# 480
    744    745    749    751   42
    744    745    749    751   45
    745    746    747    748   34
    746    747    748    744   34
    745    749    751    753   14
    749    751    753    754   43
    749    751    753    754   44
    751    753    754    756   42
    751    753    754    756   45
    753    754    756    758   14
# 490
    754    756    758    762   43
    754    756    758    762   44
    756    758    759    760   34
    756    758    762    764   42
    756    758    762    764   45
    758    762    764    766   14
    762    764    766    779   43
    762    764    766    779   44
    764    766    767    768   34
    764    766    779    781   42
# 500
    764    766    779    781   45
    766    767    768    769   34
    767    768    769    770   34
    768    769    770    772   39
    769    770    772    773   14
    766    779    781    783   14
    779    781    783    790   43
    779    781    783    790   44
    781    783    784    785   34
    781    783    790    792   42
# 510
    781    783    790    792   45
    783    784    785    787   40
    783    790    792    794   14
    790    792    794    799   43
    790    792    794    799   44
    792    794    795    796   34
    792    794    799    801   42
    792    794    799    801   45
    794    795    796    797   34
    794    799    801    803   14
# 520
    799    801    803    806   43
    799    801    803    806   44
    801    803    804    805   34
    801    803    806    808   42
    801    803    806    808   45
    803    804    805    954   26
    804    805    954    953   21
    803    806    808    810   14
    806    808    810    817   43
    806    808    810    817   44
# 530
    808    810    811    812   34
    808    810    817    819   42
    808    810    817    819   45
    810    811    812    814   40
    810    817    819    821   14
    817    819    821    826   43
    817    819    821    826   44
    819    821    822    823   34
    819    821    826    828   42
    819    821    826    828   45
# 540
    821    822    823    825   34
    821    826    828    829   14
    826    828    829    833   43
    826    828    829    833   44
    829    828    832    831   39
    828    829    830    831   34
    828    829    833    835   42
    828    829    833    835   45
    829    830    831    832   34
    830    831    832    828   34
# 550
    829    833    835    837   14
    833    835    837    840   43
    833    835    837    840   44
    835    837    838    839   34
    835    837    840    842   42
    835    837    840    842   45
    837    838    839    690   26
    837    840    842    844   14
    840    842    844    848   43
    840    842    844    848   44
# 560
    842    844    845    846   34
    842    844    848    850   42
    842    844    848    850   45
    844    848    850    852   14
    848    850    852    854   43
    848    850    852    854   44
    850    852    854    856   42
    850    852    854    856   45
    852    854    856    858   14
    854    856    858    863   43
# 570
    854    856    858    863   44
    856    858    859    860   34
    856    858    863    865   42
    856    858    863    865   45
    858    859    860    861   34
    858    863    865    867   14
    863    865    867    872   43
    863    865    867    872   44
    865    867    868    869   34
    865    867    872    874   42
# 580
    865    867    872    874   45
    867    868    869    870   34
    867    872    874    876   14
    872    874    876    880   43
    872    874    876    880   44
    874    876    877    878   34
    874    876    880    882   42
    874    876    880    882   45
    876    880    882    884   14
    880    882    884    888   43
# 590
    880    882    884    888   44
    882    884    885    886   34
    882    884    888    890   42
    882    884    888    890   45
    884    888    890    892   14
    888    890    892    897   43
    888    890    892    897   44
    890    892    893    894   34
    890    892    897    899   42
    890    892    897    899   45
# 600
    892    893    894    895   40
    892    897    899    901   14
    897    899    901    906   43
    897    899    901    906   44
    899    901    902    903   34
    899    901    906    908   42
    899    901    906    908   45
    901    902    903    905   34
    901    906    908    910   14
    906    908    910    915   43
# 610
    906    908    910    915   44
    908    910    911    912   34
    908    910    915    917   42
    908    910    915    917   45
    910    915    917    919   14
    915    917    919    921   43
    915    917    919    921   44
    917    919    921    923   42
    917    919    921    923   45
    919    921    923    925   14
# 620
    921    923    925    929   43
    921    923    925    929   44
    923    925    926    927   34
    923    925    929    931   42
    923    925    929    931   45
    925    929    931    933   14
    929    931    933    937   43
    929    931    933    937   44
    931    933    934    935   34
    931    933    937    939   42
# 630
    931    933    937    939   45
    933    937    939    941   14
    937    939    941    948   43
    937    939    941    948   44
    939    941    942    943   34
    939    941    948    950   42
    939    941    948    950   45
    941    942    943    945   40
    941    948    950    952   14
    948    950    952    955   43
# 640
    948    950    952    955   44
    950    952    953    954   34
    950    952    955    957   42
    950    952    955    957   45
    952    953    954    805   26
    952    955    957    959   14
    955    957    959    961   43
    955    957    959    961   44
    957    959    961    963   42
    957    959    961    963   45
# 650
    959    961    963    965   14
    961    963    965    974   43
    961    963    965    974   44
    963    965    966    967   34
    963    965    974    976   42
    963    965    974    976   45
    965    966    967    968   34
    966    967    968    969   34
    967    968    969    970   34
    965    974    976    978   14
# 660
    974    976    978    987   43
    974    976    978    987   44
    976    978    979    980   34
    976    978    987    989   42
    976    978    987    989   45
    978    979    980    981   34
    979    980    981    982   34
    980    981    982    983   34
    978    987    989    991   14
    987    989    991    996   43
# 670
    987    989    991    996   44
    989    991    992    993   34
    989    991    996    998   42
    989    991    996    998   45
    991    992    993    995   34
    991    996    998   1000   14
    996    998   1000   1004   43
    996    998   1000   1004   44
    998   1000   1001   1002   34
    998   1000   1004   1006   42
# 680
    998   1000   1004   1006   45
   1000   1004   1006   1008   14
   1004   1006   1008   1012   43
   1004   1006   1008   1012   44
   1006   1008   1009   1010   34
   1006   1008   1012   1014   42
   1006   1008   1012   1014   45
   1008   1012   1014   1016   14
   1012   1014   1016   1021   43
   1012   1014   1016   1021   44
# 690
   1014   1016   1017   1018   34
   1014   1016   1021   1023   42
   1014   1016   1021   1023   45
   1016   1017   1018   1019   40
   1016   1021   1023   1025   14
   1021   1023   1025   1026   43
   1021   1023   1025   1026   44
   1023   1025   1026   1028   42
   1023   1025   1026   1028   45
   1025   1026   1028   1030   14
# 700
   1026   1028   1030   1037   43
   1026   1028   1030   1037   44
   1028   1030   1031   1032   34
   1028   1030   1037   1039   42
   1028   1030   1037   1039   45
   1030   1031   1032   1034   40
   1030   1037   1039   1041   14
   1037   1039   1041   1042   43
   1037   1039   1041   1042   44
   1039   1041   1042   1044   42
# 710
   1039   1041   1042   1044   45
   1041   1042   1044   1046   14
   1042   1044   1046   1051   43
   1042   1044   1046   1051   44
   1044   1046   1047   1048   34
   1044   1046   1051   1053   42
   1044   1046   1051   1053   45
   1046   1047   1048   1049   34
   1047   1048   1049   1050   26
   1046   1051   1053   1055   14
# 720
   1051   1053   1055   1062   43
   1051   1053   1055   1062   44
   1053   1055   1056   1057   34
   1053   1055   1062   1064   42
   1053   1055   1062   1064   45
   1055   1056   1057   1059   40
   1055   1062   1064   1066   14
   1062   1064   1066   1068   43
   1062   1064   1066   1068   44
   1064   1066   1068   1070   42
# 730
   1064   1066   1068   1070   45
   1066   1068   1070   1072   14
   1068   1070   1072   1089   43
   1068   1070   1072   1089   44
   1070   1072   1073   1074   34
   1070   1072   1089   1091   42
   1070   1072   1089   1091   45
   1072   1073   1074   1077   40
   1072   1089   1091   1093   14
   1089   1091   1093   1097   43
# 740
   1089   1091   1093   1097   44
   1091   1093   1094   1095   34
   1091   1093   1097   1099   42
   1091   1093   1097   1099   45
   1093   1097   1099   1101   14
   1097   1099   1101   1103   43
   1097   1099   1101   1103   44
   1099   1101   1103   1105   42
   1099   1101   1103   1105   45
   1101   1103   1105   1107   14
# 750
   1103   1105   1107   1124   43
   1103   1105   1107   1124   44
   1105   1107   1108   1109   34
   1105   1107   1124   1126   42
   1105   1107   1124   1126   45
   1107   1108   1109   1112   40
   1107   1124   1126   1128   14
   1124   1126   1128   1141   43
   1124   1126   1128   1141   44
   1126   1128   1129   1130   34
# 760
   1126   1128   1141   1143   42
   1126   1128   1141   1143   45
   1128   1129   1130   1131   34
   1129   1130   1131   1132   34
   1130   1131   1132   1134   39
   1131   1132   1134   1135   14
   1128   1141   1143   1145   14
   1141   1143   1145   1152   43
   1141   1143   1145   1152   44
   1143   1145   1146   1147   34
# 770
   1143   1145   1152   1154   42
   1143   1145   1152   1154   45
   1145   1146   1147   1149   40
   1145   1152   1154   1156   14
   1152   1154   1156   1169   43
   1152   1154   1156   1169   44
   1154   1156   1157   1158   34
   1154   1156   1169   1171   42
   1154   1156   1169   1171   45
   1156   1157   1158   1159   34
# 780
   1157   1158   1159   1160   34
   1158   1159   1160   1162   39
   1159   1160   1162   1163   14
   1156   1169   1171   1173   14
   1169   1171   1173   1176   43
   1169   1171   1173   1176   44
   1171   1173   1174   1175   34
   1171   1173   1176   1178   42
   1171   1173   1176   1178   45
   1173   1174   1175    319   26
# 790
   1173   1176   1178   1180   14
   1176   1178   1180   1189   43
   1176   1178   1180   1189   44
   1178   1180   1181   1182   34
   1178   1180   1189   1191   42
   1178   1180   1189   1191   45
   1180   1181   1182   1183   34
   1181   1182   1183   1184   34
   1182   1183   1184   1185   34
   1180   1189   1191   1193   14
# 800
   1189   1191   1193   1194   43
   1189   1191   1193   1194   44
   1191   1193   1194   1196   42
   1191   1193   1194   1196   45
   1193   1194   1196   1198   14
   1194   1196   1198   1203   43
   1194   1196   1198   1203   44
   1196   1198   1199   1200   34
   1196   1198   1203   1205   42
   1196   1198   1203   1205   45
# 810
   1198   1203   1205   1207   14
   1203   1205   1207   1212   43
   1203   1205   1207   1212   44
   1205   1207   1208   1209   34
   1205   1207   1212   1214   42
   1205   1207   1212   1214   45
   1207   1208   1209   1210   40
   1207   1212   1214   1216   14
   1212   1214   1216   1220   43
   1212   1214   1216   1220   44
# 820
   1214   1216   1217   1218   34
   1214   1216   1220   1222   42
   1214   1216   1220   1222   45
   1216   1220   1222   1224   14
   1220   1222   1224   1232   43
   1220   1222   1224   1232   44
   1222   1224   1225   1226   34
   1222   1224   1232   1234   42
   1222   1224   1232   1234   45
   1224   1225   1226   1227   34
# 830
   1225   1226   1227   1229   40
   1224   1232   1234   1236   14
   1232   1234   1236   1238   43
   1232   1234   1236   1238   44
   1234   1236   1238   1240   42
   1234   1236   1238   1240   45
   1236   1238   1240   1242   14
   1238   1240   1242   1259   43
   1238   1240   1242   1259   44
   1240   1242   1243   1244   34
# 840
   1240   1242   1259   1261   42
   1240   1242   1259   1261   45
   1242   1243   1244   1247   40
   1242   1259   1261   1263   14
   1259   1261   1263   1268   43
   1259   1261   1263   1268   44
   1261   1263   1264   1265   34
   1261   1263   1268   1270   42
   1261   1263   1268   1270   45
   1263   1264   1265   1267   34
# 850
   1263   1268   1270   1272   14
   1268   1270   1272   1285   43
   1268   1270   1272   1285   44
   1270   1272   1273   1274   34
   1270   1272   1285   1287   42
   1270   1272   1285   1287   45
   1272   1273   1274   1275   34
   1273   1274   1275   1276   34
   1274   1275   1276   1278   39
   1275   1276   1278   1279   14
# 860
   1272   1285   1287   1289   14
   1285   1287   1289   1290   43
   1285   1287   1289   1290   44
   1287   1289   1290   1292   42
   1287   1289   1290   1292   45
   1289   1290   1292   1294   14
   1290   1292   1294   1297   43
   1290   1292   1294   1297   44
   1292   1294   1295   1296   34
   1292   1294   1297   1299   42
# 870
   1292   1294   1297   1299   45
   1294   1295   1296     67   26
   1294   1297   1299   1301   14
   1297   1299   1301   1314   43
   1297   1299   1301   1314   44
   1299   1301   1302   1303   34
   1299   1301   1314   1316   42
   1299   1301   1314   1316   45
   1301   1302   1303   1304   34
   1302   1303   1304   1305   34
# 880
   1303   1304   1305   1307   39
   1304   1305   1307   1308   14
   1301   1314   1316   1318   14
   1314   1316   1318   1323   43
   1314   1316   1318   1323   44
   1316   1318   1319   1320   34
   1316   1318   1323   1325   42
   1316   1318   1323   1325   45
   1318   1319   1320   1321   34
END
CROSSDIHEDRALH
#  NPHIH: number of cross dihedrals involving H atoms in solute
0
#  APH, BPH, CPH, DPH, EPH, FPH, GPH, HPH: atom sequence numbers
#    of atoms forming a dihedral
#  ICCH: dihedral type code
#   APH    BPH    CPH    DPH    EPH    FPH    GPH    HPH ICCH
END
CROSSDIHEDRAL
#  NPPC: number of cross dihedrals NOT involving H atoms in solute
0
#  AP, BP, CP, DP, EP, FP, GP, HP: atom sequence numbers
#     of atoms forming a dihedral
#  ICC: dihedral type code
#    AP     BP     CP     DP     EP     FP     GP     HP  ICC
END
LJPARAMETERS
#  NRATT2: number of LJ interaction types = NRATT*(NRATT+1)/2
1485
#  IAC,JAC: integer (van der Waals) atom type code
#  C12: r**(-12) term in nonbonded interactions
#   C6: r**(-6) term in nonbonded interactions
# CS12: r**(-12) term in 1-4 nonbonded interactions
#  CS6: r**(-6) term in 1-4 nonbonded interactions
# IAC  JAC           C12            C6          CS12           CS6
    1    1  1.000000e-06  2.261954e-03  7.414932e-07  2.261954e-03
#
    1    2  1.000000e-06  2.261954e-03  7.414932e-07  2.261954e-03
    2    2  1.000000e-06  2.261954e-03  7.414932e-07  2.261954e-03
#
    1    3  1.386510e-06  2.261954e-03  9.687375e-07  2.261954e-03
    2    3  1.386510e-06  2.261954e-03  9.687375e-07  2.261954e-03
    3    3  1.505529e-06  2.261954e-03  1.265625e-06  2.261954e-03
#
    1    4  1.100000e-06  2.261954e-03  9.687375e-07  2.261954e-03
    2    4  1.100000e-06  2.261954e-03  9.687375e-07  2.261954e-03
    3    4  1.505529e-06  2.261954e-03  1.265625e-06  2.261954e-03
    4    4  1.210000e-06  2.261954e-03  1.265625e-06  2.261954e-03
#
    1    5  1.833990e-06  2.433170e-03  1.397565e-06  2.433170e-03
    2    5  1.833990e-06  2.433170e-03  1.397565e-06  2.433170e-03
    3    5  1.991421e-06  2.433170e-03  1.825875e-06  2.433170e-03
    4    5  1.991421e-06  2.433170e-03  1.825875e-06  2.433170e-03
    5    5  2.634129e-06  2.617346e-03  2.634129e-06  2.617346e-03
#
    1    6  1.943000e-06  2.347562e-03  1.120291e-06  2.347562e-03
    2    6  2.195590e-06  2.347562e-03  1.120291e-06  2.347562e-03
    3    6  2.384061e-06  2.347562e-03  1.463625e-06  2.347562e-03
    4    6  2.384061e-06  2.347562e-03  1.463625e-06  2.347562e-03
    5    6  3.153489e-06  2.525258e-03  2.111523e-06  2.525258e-03
    6    6  2.319529e-06  2.436410e-03  1.692601e-06  2.436410e-03
#
    1    7  2.542500e-06  2.347562e-03  1.120291e-06  2.347562e-03
    2    7  2.542500e-06  2.347562e-03  1.120291e-06  2.347562e-03
    3    7  2.760750e-06  2.347562e-03  1.463625e-06  2.347562e-03
    4    7  2.760750e-06  2.347562e-03  1.463625e-06  2.347562e-03
    5    7  3.651750e-06  2.525258e-03  2.111523e-06  2.525258e-03
    6    7  4.371750e-06  2.436410e-03  1.692601e-06  2.436410e-03
    7    7  5.062500e-06  2.436410e-03  1.692601e-06  2.436410e-03
#
    1    8  2.195590e-06  2.347562e-03  1.120291e-06  2.347562e-03
    2    8  2.195590e-06  2.347562e-03  1.120291e-06  2.347562e-03
    3    8  2.384061e-06  2.347562e-03  1.463625e-06  2.347562e-03
    4    8  2.384061e-06  2.347562e-03  1.463625e-06  2.347562e-03
    5    8  3.153489e-06  2.525258e-03  2.111523e-06  2.525258e-03
    6    8  2.319529e-06  2.436410e-03  1.692601e-06  2.436410e-03
    7    8  4.371750e-06  2.436410e-03  1.692601e-06  2.436410e-03
    8    8  2.319529e-06  2.436410e-03  1.692601e-06  2.436410e-03
#
    1    9  2.080330e-06  2.347562e-03  1.120291e-06  2.347562e-03
    2    9  2.080330e-06  2.347562e-03  1.120291e-06  2.347562e-03
    3    9  2.258907e-06  2.347562e-03  1.463625e-06  2.347562e-03
    4    9  2.258907e-06  2.347562e-03  1.463625e-06  2.347562e-03
    5    9  2.987943e-06  2.525258e-03  2.111523e-06  2.525258e-03
    6    9  3.577063e-06  2.436410e-03  1.692601e-06  2.436410e-03
    7    9  4.142250e-06  2.436410e-03  1.692601e-06  2.436410e-03
    8    9  3.577063e-06  2.436410e-03  1.692601e-06  2.436410e-03
    9    9  3.389281e-06  2.436410e-03  1.692601e-06  2.436410e-03
#
    1   10  2.427240e-06  2.347562e-03  1.120291e-06  2.347562e-03
    2   10  2.427240e-06  2.347562e-03  1.120291e-06  2.347562e-03
    3   10  2.635596e-06  2.347562e-03  1.463625e-06  2.347562e-03
    4   10  2.635596e-06  2.347562e-03  1.463625e-06  2.347562e-03
    5   10  3.486204e-06  2.525258e-03  2.111523e-06  2.525258e-03
    6   10  2.319529e-06  2.436410e-03  1.692601e-06  2.436410e-03
    7   10  4.833000e-06  2.436410e-03  1.692601e-06  2.436410e-03
    8   10  2.319529e-06  2.436410e-03  1.692601e-06  2.436410e-03
    9   10  3.954468e-06  2.436410e-03  1.692601e-06  2.436410e-03
   10   10  2.319529e-06  2.436410e-03  1.692601e-06  2.436410e-03
#
    1   11  2.241920e-06  2.347562e-03  1.120291e-06  2.347562e-03
    2   11  2.241920e-06  2.347562e-03  1.120291e-06  2.347562e-03
    3   11  2.434368e-06  2.347562e-03  1.463625e-06  2.347562e-03
    4   11  2.434368e-06  2.347562e-03  1.463625e-06  2.347562e-03
    5   11  3.220032e-06  2.525258e-03  2.111523e-06  2.525258e-03
    6   11  2.319529e-06  2.436410e-03  1.692601e-06  2.436410e-03
    7   11  4.464000e-06  2.436410e-03  1.692601e-06  2.436410e-03
    8   11  2.319529e-06  2.436410e-03  1.692601e-06  2.436410e-03
    9   11  3.652544e-06  2.436410e-03  1.692601e-06  2.436410e-03
   10   11  2.319529e-06  2.436410e-03  1.692601e-06  2.436410e-03
   11   11  2.319529e-06  2.436410e-03  1.692601e-06  2.436410e-03
#
    1   12  2.222000e-06  2.300953e-03  1.581841e-06  2.300953e-03
    2   12  2.222000e-06  2.300953e-03  1.581841e-06  2.300953e-03
    3   12  2.444200e-06  2.300953e-03  2.066625e-06  2.300953e-03
    4   12  2.444200e-06  2.300953e-03  2.066625e-06  2.300953e-03
    5   12  3.606306e-06  2.475121e-03  2.981451e-06  2.475121e-03
    6   12  3.384106e-06  2.388037e-03  2.389937e-06  2.388037e-03
    7   12  3.384106e-06  2.388037e-03  2.389937e-06  2.388037e-03
    8   12  3.384106e-06  2.388037e-03  2.389937e-06  2.388037e-03
    9   12  3.384106e-06  2.388037e-03  2.389937e-06  2.388037e-03
   10   12  3.384106e-06  2.388037e-03  2.389937e-06  2.388037e-03
   11   12  3.384106e-06  2.388037e-03  2.389937e-06  2.388037e-03
   12   12  4.937284e-06  2.340624e-03  3.374569e-06  2.340624e-03
#
    1   13  1.433000e-05  2.328538e-03  1.581841e-06  2.300953e-03
    2   13  1.433000e-05  2.328538e-03  1.581841e-06  2.300953e-03
    3   13  1.576300e-05  2.328538e-03  2.066625e-06  2.300953e-03
    4   13  1.576300e-05  2.328538e-03  2.066625e-06  2.300953e-03
    5   13  2.325759e-05  2.504794e-03  2.981451e-06  2.475121e-03
    6   13  2.182459e-05  2.416666e-03  2.389937e-06  2.388037e-03
    7   13  2.182459e-05  2.416666e-03  2.389937e-06  2.388037e-03
    8   13  2.182459e-05  2.416666e-03  2.389937e-06  2.388037e-03
    9   13  2.182459e-05  2.416666e-03  2.389937e-06  2.388037e-03
   10   13  2.182459e-05  2.416666e-03  2.389937e-06  2.388037e-03
   11   13  2.182459e-05  2.416666e-03  2.389937e-06  2.388037e-03
   12   13  3.184126e-05  2.368685e-03  3.374569e-06  2.340624e-03
   13   13  2.053489e-04  2.397082e-03  3.374569e-06  2.340624e-03
#
    1   14  9.850000e-06  3.704924e-03  1.664506e-06  2.566338e-03
    2   14  9.850000e-06  3.704924e-03  1.664506e-06  2.566338e-03
    3   14  1.083500e-05  3.704924e-03  2.174625e-06  2.566338e-03
    4   14  1.083500e-05  3.704924e-03  2.174625e-06  2.566338e-03
    5   14  1.598655e-05  3.985364e-03  3.137259e-06  2.760594e-03
    6   14  1.500155e-05  3.845144e-03  2.514833e-06  2.663466e-03
    7   14  1.500155e-05  3.845144e-03  2.514833e-06  2.663466e-03
    8   14  1.500155e-05  3.845144e-03  2.514833e-06  2.663466e-03
    9   14  1.500155e-05  3.845144e-03  2.514833e-06  2.663466e-03
   10   14  1.500155e-05  3.845144e-03  2.514833e-06  2.663466e-03
   11   14  1.500155e-05  3.845144e-03  2.514833e-06  2.663466e-03
   12   14  2.188670e-05  3.768802e-03  3.550921e-06  2.610585e-03
   13   14  1.411505e-04  3.813984e-03  3.550921e-06  2.610585e-03
   14   14  9.702250e-05  6.068410e-03  3.736489e-06  2.911682e-03
#
    1   15  5.828000e-06  4.110135e-03  1.875128e-06  3.268799e-03
    2   15  5.828000e-06  4.110135e-03  1.875128e-06  3.268799e-03
    3   15  6.410800e-06  4.110135e-03  2.449796e-06  3.268799e-03
    4   15  6.410800e-06  4.110135e-03  2.449796e-06  3.268799e-03
    5   15  9.458844e-06  4.421247e-03  3.534239e-06  3.516227e-03
    6   15  8.876044e-06  4.265691e-03  2.833053e-06  3.392513e-03
    7   15  8.876044e-06  4.265691e-03  2.833053e-06  3.392513e-03
    8   15  8.876044e-06  4.265691e-03  2.833053e-06  3.392513e-03
    9   15  8.876044e-06  4.265691e-03  2.833053e-06  3.392513e-03
   10   15  8.876044e-06  4.265691e-03  2.833053e-06  3.392513e-03
   11   15  8.876044e-06  4.265691e-03  2.833053e-06  3.392513e-03
   12   15  1.294982e-05  4.181000e-03  4.000245e-06  3.325157e-03
   13   15  8.351524e-05  4.231123e-03  4.000245e-06  3.325157e-03
   14   15  5.740580e-05  6.732118e-03  4.209294e-06  3.708671e-03
   15   15  3.396558e-05  7.468416e-03  4.741926e-06  4.723813e-03
#
    1   16  5.162000e-06  4.663258e-03  2.114674e-06  3.937017e-03
    2   16  5.162000e-06  4.663258e-03  2.114674e-06  3.937017e-03
    3   16  5.678200e-06  4.663258e-03  2.762755e-06  3.937017e-03
    4   16  5.678200e-06  4.663258e-03  2.762755e-06  3.937017e-03
    5   16  8.377926e-06  5.016238e-03  3.985734e-06  4.235025e-03
    6   16  7.861726e-06  4.839748e-03  3.194972e-06  4.086021e-03
    7   16  7.861726e-06  4.839748e-03  3.194972e-06  4.086021e-03
    8   16  7.861726e-06  4.839748e-03  3.194972e-06  4.086021e-03
    9   16  7.861726e-06  4.839748e-03  3.194972e-06  4.086021e-03
   10   16  7.861726e-06  4.839748e-03  3.194972e-06  4.086021e-03
   11   16  7.861726e-06  4.839748e-03  3.194972e-06  4.086021e-03
   12   16  1.146996e-05  4.743659e-03  4.511272e-06  4.004896e-03
   13   16  7.397146e-05  4.800528e-03  4.511272e-06  4.004896e-03
   14   16  5.084570e-05  7.638095e-03  4.747027e-06  4.466809e-03
   15   16  3.008414e-05  8.473481e-03  5.347702e-06  5.689469e-03
   16   16  2.664624e-05  9.613802e-03  6.030865e-06  6.852528e-03
#
    1   17  5.862000e-06  5.459888e-03  5.047768e-06  5.459888e-03
    2   17  5.862000e-06  5.459888e-03  5.047768e-06  5.459888e-03
    3   17  6.448200e-06  5.459888e-03  6.594750e-06  5.459888e-03
    4   17  6.448200e-06  5.459888e-03  6.594750e-06  5.459888e-03
    5   17  9.514026e-06  5.873168e-03  9.514026e-06  5.873168e-03
    6   17  8.927826e-06  5.666528e-03  7.626462e-06  5.666528e-03
    7   17  8.927826e-06  5.666528e-03  7.626462e-06  5.666528e-03
    8   17  8.927826e-06  5.666528e-03  7.626462e-06  5.666528e-03
    9   17  8.927826e-06  5.666528e-03  7.626462e-06  5.666528e-03
   10   17  8.927826e-06  5.666528e-03  7.626462e-06  5.666528e-03
   11   17  8.927826e-06  5.666528e-03  7.626462e-06  5.666528e-03
   12   17  1.302536e-05  5.554024e-03  1.076849e-05  5.554024e-03
   13   17  8.400246e-05  5.620608e-03  1.076849e-05  5.554024e-03
   14   17  5.774070e-05  8.942920e-03  1.133125e-05  6.194608e-03
   15   17  3.416374e-05  9.921016e-03  1.276507e-05  7.890204e-03
   16   17  3.025964e-05  1.125614e-02  1.439579e-05  9.503144e-03
   17   17  3.436304e-05  1.317904e-02  3.436304e-05  1.317904e-02
#
    1   18  5.297000e-06  4.073038e-03  1.875128e-06  3.268799e-03
    2   18  5.297000e-06  4.073038e-03  1.875128e-06  3.268799e-03
    3   18  5.826700e-06  4.073038e-03  2.449796e-06  3.268799e-03
    4   18  5.826700e-06  4.073038e-03  2.449796e-06  3.268799e-03
    5   18  8.597031e-06  4.381342e-03  3.534239e-06  3.516227e-03
    6   18  8.067331e-06  4.227190e-03  2.833053e-06  3.392513e-03
    7   18  8.067331e-06  4.227190e-03  2.833053e-06  3.392513e-03
    8   18  8.067331e-06  4.227190e-03  2.833053e-06  3.392513e-03
    9   18  8.067331e-06  4.227190e-03  2.833053e-06  3.392513e-03
   10   18  8.067331e-06  4.227190e-03  2.833053e-06  3.392513e-03
   11   18  8.067331e-06  4.227190e-03  2.833053e-06  3.392513e-03
   12   18  1.176993e-05  4.143263e-03  4.000245e-06  3.325157e-03
   13   18  7.590601e-05  4.192934e-03  4.000245e-06  3.325157e-03
   14   18  5.217545e-05  6.671356e-03  4.209294e-06  3.708671e-03
   15   18  3.087092e-05  7.401009e-03  4.741926e-06  4.723813e-03
   16   18  2.734311e-05  8.397002e-03  5.347702e-06  5.689469e-03
   17   18  3.105101e-05  9.831472e-03  1.276507e-05  7.890204e-03
   18   18  2.805821e-05  7.334210e-03  4.741926e-06  4.723813e-03
#
    1   19  3.888000e-06  3.531330e-03  2.485135e-06  3.536086e-03
    2   19  3.888000e-06  3.531330e-03  2.485135e-06  3.536086e-03
    3   19  4.276800e-06  3.531330e-03  3.246750e-06  3.536086e-03
    4   19  4.276800e-06  3.531330e-03  3.246750e-06  3.536086e-03
    5   19  6.310224e-06  3.798630e-03  4.683978e-06  3.803746e-03
    6   19  5.921424e-06  3.664980e-03  3.754686e-06  3.669916e-03
    7   19  5.921424e-06  3.664980e-03  3.754686e-06  3.669916e-03
    8   19  5.921424e-06  3.664980e-03  3.754686e-06  3.669916e-03
    9   19  5.921424e-06  3.664980e-03  3.754686e-06  3.669916e-03
   10   19  5.921424e-06  3.664980e-03  3.754686e-06  3.669916e-03
   11   19  5.921424e-06  3.664980e-03  3.754686e-06  3.669916e-03
   12   19  8.639136e-06  3.592215e-03  5.301582e-06  3.597053e-03
   13   19  5.571504e-05  3.635280e-03  5.301582e-06  3.597053e-03
   14   19  3.829680e-05  5.784075e-03  5.578638e-06  4.011926e-03
   15   19  2.265926e-05  6.416685e-03  6.284543e-06  5.110076e-03
   16   19  2.006986e-05  7.280212e-03  7.087387e-06  6.154693e-03
   17   19  2.279146e-05  8.523900e-03  1.691773e-05  8.535380e-03
   18   19  2.059474e-05  6.358770e-03  6.284543e-06  5.110076e-03
   19   19  1.511654e-05  5.513062e-03  8.328996e-06  5.527922e-03
#
    1   20  1.230000e-07  4.375520e-04  1.059153e-07  4.375520e-04
    2   20  1.230000e-07  4.375520e-04  1.059153e-07  4.375520e-04
    3   20  1.353000e-07  4.375520e-04  1.383750e-07  4.375520e-04
    4   20  1.353000e-07  4.375520e-04  1.383750e-07  4.375520e-04
    5   20  1.996290e-07  4.706720e-04  1.996290e-07  4.706720e-04
    6   20  1.873290e-07  4.541120e-04  1.600230e-07  4.541120e-04
    7   20  1.873290e-07  4.541120e-04  1.600230e-07  4.541120e-04
    8   20  1.873290e-07  4.541120e-04  1.600230e-07  4.541120e-04
    9   20  1.873290e-07  4.541120e-04  1.600230e-07  4.541120e-04
   10   20  1.873290e-07  4.541120e-04  1.600230e-07  4.541120e-04
   11   20  1.873290e-07  4.541120e-04  1.600230e-07  4.541120e-04
   12   20  2.733060e-07  4.450960e-04  2.259510e-07  4.450960e-04
   13   20  1.762590e-06  4.504320e-04  2.259510e-07  4.450960e-04
   14   20  1.211550e-06  7.166800e-04  2.377590e-07  4.964320e-04
   15   20  7.168440e-07  7.950640e-04  2.678444e-07  6.323160e-04
   16   20  6.349260e-07  9.020600e-04  3.020612e-07  7.615760e-04
   17   20  7.210260e-07  1.056160e-03  7.210260e-07  1.056160e-03
   18   20  6.515310e-07  7.878880e-04  2.678444e-07  6.323160e-04
   19   20  4.782240e-07  6.831000e-04  3.549780e-07  6.840200e-04
   20   20  1.512900e-08  8.464000e-05  1.512900e-08  8.464000e-05
#
    1   21  0.000000e+00  0.000000e+00  0.000000e+00  0.000000e+00
    2   21  0.000000e+00  0.000000e+00  0.000000e+00  0.000000e+00
    3   21  0.000000e+00  0.000000e+00  0.000000e+00  0.000000e+00
    4   21  0.000000e+00  0.000000e+00  0.000000e+00  0.000000e+00
    5   21  0.000000e+00  0.000000e+00  0.000000e+00  0.000000e+00
    6   21  0.000000e+00  0.000000e+00  0.000000e+00  0.000000e+00
    7   21  0.000000e+00  0.000000e+00  0.000000e+00  0.000000e+00
    8   21  0.000000e+00  0.000000e+00  0.000000e+00  0.000000e+00
    9   21  0.000000e+00  0.000000e+00  0.000000e+00  0.000000e+00
   10   21  0.000000e+00  0.000000e+00  0.000000e+00  0.000000e+00
   11   21  0.000000e+00  0.000000e+00  0.000000e+00  0.000000e+00
   12   21  0.000000e+00  0.000000e+00  0.000000e+00  0.000000e+00
   13   21  0.000000e+00  0.000000e+00  0.000000e+00  0.000000e+00
   14   21  0.000000e+00  0.000000e+00  0.000000e+00  0.000000e+00
   15   21  0.000000e+00  0.000000e+00  0.000000e+00  0.000000e+00
   16   21  0.000000e+00  0.000000e+00  0.000000e+00  0.000000e+00
   17   21  0.000000e+00  0.000000e+00  0.000000e+00  0.000000e+00
   18   21  0.000000e+00  0.000000e+00  0.000000e+00  0.000000e+00
   19   21  0.000000e+00  0.000000e+00  0.000000e+00  0.000000e+00
   20   21  0.000000e+00  0.000000e+00  0.000000e+00  0.000000e+00
   21   21  0.000000e+00  0.000000e+00  0.000000e+00  0.000000e+00
#
    1   22  0.000000e+00  0.000000e+00  0.000000e+00  0.000000e+00
    2   22  0.000000e+00  0.000000e+00  0.000000e+00  0.000000e+00
    3   22  0.000000e+00  0.000000e+00  0.000000e+00  0.000000e+00
    4   22  0.000000e+00  0.000000e+00  0.000000e+00  0.000000e+00
    5   22  0.000000e+00  0.000000e+00  0.000000e+00  0.000000e+00
    6   22  0.000000e+00  0.000000e+00  0.000000e+00  0.000000e+00
    7   22  0.000000e+00  0.000000e+00  0.000000e+00  0.000000e+00
    8   22  0.000000e+00  0.000000e+00  0.000000e+00  0.000000e+00
    9   22  0.000000e+00  0.000000e+00  0.000000e+00  0.000000e+00
   10   22  0.000000e+00  0.000000e+00  0.000000e+00  0.000000e+00
   11   22  0.000000e+00  0.000000e+00  0.000000e+00  0.000000e+00
   12   22  0.000000e+00  0.000000e+00  0.000000e+00  0.000000e+00
   13   22  0.000000e+00  0.000000e+00  0.000000e+00  0.000000e+00
   14   22  0.000000e+00  0.000000e+00  0.000000e+00  0.000000e+00
   15   22  0.000000e+00  0.000000e+00  0.000000e+00  0.000000e+00
   16   22  0.000000e+00  0.000000e+00  0.000000e+00  0.000000e+00
   17   22  0.000000e+00  0.000000e+00  0.000000e+00  0.000000e+00
   18   22  0.000000e+00  0.000000e+00  0.000000e+00  0.000000e+00
   19   22  0.000000e+00  0.000000e+00  0.000000e+00  0.000000e+00
   20   22  0.000000e+00  0.000000e+00  0.000000e+00  0.000000e+00
   21   22  0.000000e+00  0.000000e+00  0.000000e+00  0.000000e+00
   22   22  0.000000e+00  0.000000e+00  0.000000e+00  0.000000e+00
#
    1   23  3.616000e-06  4.752195e-03  3.113738e-06  4.752195e-03
    2   23  3.616000e-06  4.752195e-03  3.113738e-06  4.752195e-03
    3   23  3.977600e-06  4.752195e-03  4.068000e-06  4.752195e-03
    4   23  3.977600e-06  4.752195e-03  4.068000e-06  4.752195e-03
    5   23  5.868768e-06  5.111907e-03  5.868768e-06  5.111907e-03
    6   23  5.507168e-06  4.932051e-03  4.704416e-06  4.932051e-03
    7   23  5.507168e-06  4.932051e-03  4.704416e-06  4.932051e-03
    8   23  5.507168e-06  4.932051e-03  4.704416e-06  4.932051e-03
    9   23  5.507168e-06  4.932051e-03  4.704416e-06  4.932051e-03
   10   23  5.507168e-06  4.932051e-03  4.704416e-06  4.932051e-03
   11   23  5.507168e-06  4.932051e-03  4.704416e-06  4.932051e-03
   12   23  8.034752e-06  4.834130e-03  6.642592e-06  4.834130e-03
   13   23  5.181728e-05  4.892083e-03  6.642592e-06  4.834130e-03
   14   23  3.561760e-05  7.783768e-03  6.989728e-06  5.391683e-03
   15   23  2.107405e-05  8.635086e-03  7.874189e-06  6.867502e-03
   16   23  1.866579e-05  9.797156e-03  8.880108e-06  8.271378e-03
   17   23  2.119699e-05  1.147082e-02  2.119699e-05  1.147082e-02
   18   23  1.915395e-05  8.557149e-03  7.874189e-06  6.867502e-03
   19   23  1.405901e-05  7.419060e-03  1.043578e-05  7.429052e-03
   20   23  4.447680e-07  9.192640e-04  4.447680e-07  9.192640e-04
   21   23  0.000000e+00  0.000000e+00  0.000000e+00  0.000000e+00
   22   23  0.000000e+00  0.000000e+00  0.000000e+00  0.000000e+00
   23   23  1.307546e-05  9.984006e-03  1.307546e-05  9.984006e-03
#
    1   24  2.542500e-07  9.726020e-04  6.164615e-08  9.726020e-04
    2   24  2.542500e-07  9.726020e-04  6.164615e-08  9.726020e-04
    3   24  2.760750e-07  9.726020e-04  8.053875e-08  9.726020e-04
    4   24  2.760750e-07  9.726020e-04  8.053875e-08  9.726020e-04
    5   24  3.651750e-07  1.046222e-03  1.161906e-07  1.046222e-03
    6   24  1.090316e-07  1.009412e-03  9.313859e-08  1.009412e-03
    7   24  1.090316e-07  1.009412e-03  9.313859e-08  1.009412e-03
    8   24  1.090316e-07  1.009412e-03  9.313859e-08  1.009412e-03
    9   24  4.142250e-07  1.009412e-03  9.313859e-08  1.009412e-03
   10   24  1.090316e-07  1.009412e-03  9.313859e-08  1.009412e-03
   11   24  1.090316e-07  1.009412e-03  9.313859e-08  1.009412e-03
   12   24  1.590730e-07  9.893710e-04  1.315108e-07  9.893710e-04
   13   24  1.025885e-06  1.001232e-03  1.315108e-07  9.893710e-04
   14   24  7.051615e-07  1.593055e-03  1.383835e-07  1.103482e-03
   15   24  4.172265e-07  1.767289e-03  1.558941e-07  1.405529e-03
   16   24  3.695476e-07  2.005122e-03  1.758094e-07  1.692851e-03
   17   24  4.196606e-07  2.347660e-03  4.196606e-07  2.347660e-03
   18   24  3.792122e-07  1.751338e-03  1.558941e-07  1.405529e-03
   19   24  2.783419e-07  1.518412e-03  2.066087e-07  1.520457e-03
   20   24  8.805570e-09  1.881400e-04  8.805570e-09  1.881400e-04
   21   24  0.000000e+00  0.000000e+00  0.000000e+00  0.000000e+00
   22   24  0.000000e+00  0.000000e+00  0.000000e+00  0.000000e+00
   23   24  2.588694e-07  2.043364e-03  2.588694e-07  2.043364e-03
   24   24  5.125128e-09  4.182025e-04  5.125128e-09  4.182025e-04
#
    1   25  4.622830e-07  9.726020e-04  6.164615e-08  9.726020e-04
    2   25  4.622830e-07  9.726020e-04  6.164615e-08  9.726020e-04
    3   25  5.019657e-07  9.726020e-04  8.053875e-08  9.726020e-04
    4   25  5.019657e-07  9.726020e-04  8.053875e-08  9.726020e-04
    5   25  6.639693e-07  1.046222e-03  1.161906e-07  1.046222e-03
    6   25  1.090316e-07  1.009412e-03  9.313859e-08  1.009412e-03
    7   25  1.090316e-07  1.009412e-03  9.313859e-08  1.009412e-03
    8   25  1.090316e-07  1.009412e-03  9.313859e-08  1.009412e-03
    9   25  7.531531e-07  1.009412e-03  9.313859e-08  1.009412e-03
   10   25  1.090316e-07  1.009412e-03  9.313859e-08  1.009412e-03
   11   25  1.090316e-07  1.009412e-03  9.313859e-08  1.009412e-03
   12   25  1.590730e-07  9.893710e-04  1.315108e-07  9.893710e-04
   13   25  1.025885e-06  1.001232e-03  1.315108e-07  9.893710e-04
   14   25  7.051615e-07  1.593055e-03  1.383835e-07  1.103482e-03
   15   25  4.172265e-07  1.767289e-03  1.558941e-07  1.405529e-03
   16   25  3.695476e-07  2.005122e-03  1.758094e-07  1.692851e-03
   17   25  4.196606e-07  2.347660e-03  4.196606e-07  2.347660e-03
   18   25  3.792122e-07  1.751338e-03  1.558941e-07  1.405529e-03
   19   25  2.783419e-07  1.518412e-03  2.066087e-07  1.520457e-03
   20   25  8.805570e-09  1.881400e-04  8.805570e-09  1.881400e-04
   21   25  0.000000e+00  0.000000e+00  0.000000e+00  0.000000e+00
   22   25  0.000000e+00  0.000000e+00  0.000000e+00  0.000000e+00
   23   25  2.588694e-07  2.043364e-03  2.588694e-07  2.043364e-03
   24   25  5.125128e-09  4.182025e-04  5.125128e-09  4.182025e-04
   25   25  5.125128e-09  4.182025e-04  5.125128e-09  4.182025e-04
#
    1   26  0.000000e+00  0.000000e+00  0.000000e+00  0.000000e+00
    2   26  0.000000e+00  0.000000e+00  0.000000e+00  0.000000e+00
    3   26  0.000000e+00  0.000000e+00  0.000000e+00  0.000000e+00
    4   26  0.000000e+00  0.000000e+00  0.000000e+00  0.000000e+00
    5   26  0.000000e+00  0.000000e+00  0.000000e+00  0.000000e+00
    6   26  0.000000e+00  0.000000e+00  0.000000e+00  0.000000e+00
    7   26  0.000000e+00  0.000000e+00  0.000000e+00  0.000000e+00
    8   26  0.000000e+00  0.000000e+00  0.000000e+00  0.000000e+00
    9   26  0.000000e+00  0.000000e+00  0.000000e+00  0.000000e+00
   10   26  0.000000e+00  0.000000e+00  0.000000e+00  0.000000e+00
   11   26  0.000000e+00  0.000000e+00  0.000000e+00  0.000000e+00
   12   26  0.000000e+00  0.000000e+00  0.000000e+00  0.000000e+00
   13   26  0.000000e+00  0.000000e+00  0.000000e+00  0.000000e+00
   14   26  0.000000e+00  0.000000e+00  0.000000e+00  0.000000e+00
   15   26  0.000000e+00  0.000000e+00  0.000000e+00  0.000000e+00
   16   26  0.000000e+00  0.000000e+00  0.000000e+00  0.000000e+00
   17   26  0.000000e+00  0.000000e+00  0.000000e+00  0.000000e+00
   18   26  0.000000e+00  0.000000e+00  0.000000e+00  0.000000e+00
   19   26  0.000000e+00  0.000000e+00  0.000000e+00  0.000000e+00
   20   26  0.000000e+00  0.000000e+00  0.000000e+00  0.000000e+00
   21   26  0.000000e+00  0.000000e+00  0.000000e+00  0.000000e+00
   22   26  0.000000e+00  0.000000e+00  0.000000e+00  0.000000e+00
   23   26  0.000000e+00  0.000000e+00  0.000000e+00  0.000000e+00
   24   26  0.000000e+00  0.000000e+00  0.000000e+00  0.000000e+00
   25   26  0.000000e+00  0.000000e+00  0.000000e+00  0.000000e+00
   26   26  0.000000e+00  0.000000e+00  0.000000e+00  0.000000e+00
#
    1   27  1.097908e-07  9.726020e-04  8.366448e-08  9.726020e-04
    2   27  1.097908e-07  9.726020e-04  8.366448e-08  9.726020e-04
    3   27  1.192153e-07  9.726020e-04  1.093050e-07  9.726020e-04
    4   27  1.192153e-07  9.726020e-04  1.093050e-07  9.726020e-04
    5   27  1.576907e-07  1.046222e-03  1.576907e-07  1.046222e-03
    6   27  1.479747e-07  1.009412e-03  1.264052e-07  1.009412e-03
    7   27  1.479747e-07  1.009412e-03  1.264052e-07  1.009412e-03
    8   27  1.479747e-07  1.009412e-03  1.264052e-07  1.009412e-03
    9   27  1.788716e-07  1.009412e-03  1.264052e-07  1.009412e-03
   10   27  1.479747e-07  1.009412e-03  1.264052e-07  1.009412e-03
   11   27  1.479747e-07  1.009412e-03  1.264052e-07  1.009412e-03
   12   27  2.158895e-07  9.893710e-04  1.784829e-07  9.893710e-04
   13   27  1.392303e-06  1.001232e-03  1.784829e-07  9.893710e-04
   14   27  9.570260e-07  1.593055e-03  1.878103e-07  1.103482e-03
   15   27  5.662485e-07  1.767289e-03  2.115753e-07  1.405529e-03
   16   27  5.015399e-07  2.005122e-03  2.386038e-07  1.692851e-03
   17   27  5.695519e-07  2.347660e-03  5.695519e-07  2.347660e-03
   18   27  5.146565e-07  1.751338e-03  2.115753e-07  1.405529e-03
   19   27  3.777581e-07  1.518412e-03  2.804038e-07  1.520457e-03
   20   27  1.195068e-08  1.881400e-04  1.195068e-08  1.881400e-04
   21   27  0.000000e+00  0.000000e+00  0.000000e+00  0.000000e+00
   22   27  0.000000e+00  0.000000e+00  0.000000e+00  0.000000e+00
   23   27  3.513306e-07  2.043364e-03  3.513306e-07  2.043364e-03
   24   27  6.955684e-09  4.182025e-04  6.955684e-09  4.182025e-04
   25   27  6.955684e-09  4.182025e-04  6.955684e-09  4.182025e-04
   26   27  0.000000e+00  0.000000e+00  0.000000e+00  0.000000e+00
   27   27  9.440066e-09  4.182025e-04  9.440066e-09  4.182025e-04
#
    1   28  6.596940e-08  3.842848e-04  5.027102e-08  3.842848e-04
    2   28  6.596940e-08  3.842848e-04  5.027102e-08  3.842848e-04
    3   28  7.163226e-08  3.842848e-04  6.567750e-08  3.842848e-04
    4   28  7.163226e-08  3.842848e-04  6.567750e-08  3.842848e-04
    5   28  9.475074e-08  4.133728e-04  9.475074e-08  4.133728e-04
    6   28  8.891274e-08  3.988288e-04  7.595238e-08  3.988288e-04
    7   28  8.891274e-08  3.988288e-04  7.595238e-08  3.988288e-04
    8   28  8.891274e-08  3.988288e-04  7.595238e-08  3.988288e-04
    9   28  1.074776e-07  3.988288e-04  7.595238e-08  3.988288e-04
   10   28  8.891274e-08  3.988288e-04  7.595238e-08  3.988288e-04
   11   28  8.891274e-08  3.988288e-04  7.595238e-08  3.988288e-04
   12   28  1.297204e-07  3.909104e-04  1.072441e-07  3.909104e-04
   13   28  8.365854e-07  3.955968e-04  1.072441e-07  3.909104e-04
   14   28  5.750430e-07  6.294320e-04  1.128485e-07  4.359968e-04
   15   28  3.402386e-07  6.982736e-04  1.271281e-07  5.553384e-04
   16   28  3.013576e-07  7.922440e-04  1.433686e-07  6.688624e-04
   17   28  3.422236e-07  9.275840e-04  3.422236e-07  9.275840e-04
   18   28  3.092389e-07  6.919712e-04  1.271281e-07  5.553384e-04
   19   28  2.269814e-07  5.999400e-04  1.684847e-07  6.007480e-04
   20   28  7.180740e-09  7.433600e-05  7.180740e-09  7.433600e-05
   21   28  0.000000e+00  0.000000e+00  0.000000e+00  0.000000e+00
   22   28  0.000000e+00  0.000000e+00  0.000000e+00  0.000000e+00
   23   28  2.111021e-07  8.073536e-04  2.111021e-07  8.073536e-04
   24   28  4.179424e-09  1.652360e-04  4.179424e-09  1.652360e-04
   25   28  4.179424e-09  1.652360e-04  4.179424e-09  1.652360e-04
   26   28  0.000000e+00  0.000000e+00  0.000000e+00  0.000000e+00
   27   28  5.672201e-09  1.652360e-04  5.672201e-09  1.652360e-04
   28   28  3.408224e-09  6.528640e-05  3.408224e-09  6.528640e-05
#
    1   29  7.974410e-07  1.507652e-03  6.076783e-07  1.507652e-03
    2   29  7.974410e-07  1.507652e-03  6.076783e-07  1.507652e-03
    3   29  8.658939e-07  1.507652e-03  7.939125e-07  1.507652e-03
    4   29  8.658939e-07  1.507652e-03  7.939125e-07  1.507652e-03
    5   29  1.145351e-06  1.621772e-03  1.145351e-06  1.621772e-03
    6   29  1.074781e-06  1.564712e-03  9.181157e-07  1.564712e-03
    7   29  1.074781e-06  1.564712e-03  9.181157e-07  1.564712e-03
    8   29  1.074781e-06  1.564712e-03  9.181157e-07  1.564712e-03
    9   29  1.299194e-06  1.564712e-03  9.181157e-07  1.564712e-03
   10   29  1.074781e-06  1.564712e-03  9.181157e-07  1.564712e-03
   11   29  1.074781e-06  1.564712e-03  9.181157e-07  1.564712e-03
   12   29  1.568065e-06  1.533646e-03  1.296371e-06  1.533646e-03
   13   29  1.011268e-05  1.552032e-03  1.296371e-06  1.533646e-03
   14   29  6.951145e-06  2.469430e-03  1.364118e-06  1.710532e-03
   15   29  4.112820e-06  2.739514e-03  1.536730e-06  2.178741e-03
   16   29  3.642823e-06  3.108185e-03  1.733045e-06  2.624126e-03
   17   29  4.136813e-06  3.639160e-03  4.136813e-06  3.639160e-03
   18   29  3.738093e-06  2.714788e-03  1.536730e-06  2.178741e-03
   19   29  2.743762e-06  2.353725e-03  2.036650e-06  2.356895e-03
   20   29  8.680110e-08  2.916400e-04  8.680110e-08  2.916400e-04
   21   29  0.000000e+00  0.000000e+00  0.000000e+00  0.000000e+00
   22   29  0.000000e+00  0.000000e+00  0.000000e+00  0.000000e+00
   23   29  2.551811e-06  3.167464e-03  2.551811e-06  3.167464e-03
   24   29  5.052106e-08  6.482650e-04  5.052106e-08  6.482650e-04
   25   29  5.052106e-08  6.482650e-04  5.052106e-08  6.482650e-04
   26   29  0.000000e+00  0.000000e+00  0.000000e+00  0.000000e+00
   27   29  6.856581e-08  6.482650e-04  6.856581e-08  6.482650e-04
   28   29  4.119877e-08  2.561360e-04  4.119877e-08  2.561360e-04
   29   29  4.980125e-07  1.004890e-03  4.980125e-07  1.004890e-03
#
    1   30  5.323430e-06  5.773784e-03  4.056642e-06  5.773784e-03
    2   30  5.323430e-06  5.773784e-03  4.056642e-06  5.773784e-03
    3   30  5.780397e-06  5.773784e-03  5.299875e-06  5.773784e-03
    4   30  5.780397e-06  5.773784e-03  5.299875e-06  5.773784e-03
    5   30  7.645953e-06  6.210824e-03  7.645953e-06  6.210824e-03
    6   30  7.174853e-06  5.992304e-03  6.129011e-06  5.992304e-03
    7   30  7.174853e-06  5.992304e-03  6.129011e-06  5.992304e-03
    8   30  7.174853e-06  5.992304e-03  6.129011e-06  5.992304e-03
    9   30  8.672951e-06  5.992304e-03  6.129011e-06  5.992304e-03
   10   30  7.174853e-06  5.992304e-03  6.129011e-06  5.992304e-03
   11   30  7.174853e-06  5.992304e-03  6.129011e-06  5.992304e-03
   12   30  1.046784e-05  5.873332e-03  8.654107e-06  5.873332e-03
   13   30  6.750863e-05  5.943744e-03  8.654107e-06  5.873332e-03
   14   30  4.640335e-05  9.457060e-03  9.106363e-06  6.550744e-03
   15   30  2.745571e-05  1.049139e-02  1.025866e-05  8.343822e-03
   16   30  2.431818e-05  1.190327e-02  1.156919e-05  1.004949e-02
   17   30  2.761588e-05  1.393672e-02  2.761588e-05  1.393672e-02
   18   30  2.495417e-05  1.039670e-02  1.025866e-05  8.343822e-03
   19   30  1.831637e-05  9.013950e-03  1.359595e-05  9.026090e-03
   20   30  5.794530e-07  1.116880e-03  5.794530e-07  1.116880e-03
   21   30  0.000000e+00  0.000000e+00  0.000000e+00  0.000000e+00
   22   30  0.000000e+00  0.000000e+00  0.000000e+00  0.000000e+00
   23   30  1.703498e-05  1.213029e-02  1.703498e-05  1.213029e-02
   24   30  3.372605e-07  2.482630e-03  3.372605e-07  2.482630e-03
   25   30  3.372605e-07  2.482630e-03  3.372605e-07  2.482630e-03
   26   30  0.000000e+00  0.000000e+00  0.000000e+00  0.000000e+00
   27   30  4.577208e-07  2.482630e-03  4.577208e-07  2.482630e-03
   28   30  2.750282e-07  9.809120e-04  2.750282e-07  9.809120e-04
   29   30  3.324553e-06  3.848380e-03  3.324553e-06  3.848380e-03
   30   30  2.219352e-05  1.473796e-02  2.219352e-05  1.473796e-02
#
    1   31  3.138000e-06  3.764374e-03  2.702132e-06  3.764374e-03
    2   31  3.138000e-06  3.764374e-03  2.702132e-06  3.764374e-03
    3   31  3.451800e-06  3.764374e-03  3.530250e-06  3.764374e-03
    4   31  3.451800e-06  3.764374e-03  3.530250e-06  3.764374e-03
    5   31  5.092974e-06  4.049314e-03  5.092974e-06  4.049314e-03
    6   31  4.779174e-06  3.906844e-03  4.082538e-06  3.906844e-03
    7   31  4.779174e-06  3.906844e-03  4.082538e-06  3.906844e-03
    8   31  4.779174e-06  3.906844e-03  4.082538e-06  3.906844e-03
    9   31  4.779174e-06  3.906844e-03  4.082538e-06  3.906844e-03
   10   31  4.779174e-06  3.906844e-03  4.082538e-06  3.906844e-03
   11   31  4.779174e-06  3.906844e-03  4.082538e-06  3.906844e-03
   12   31  6.972636e-06  3.829277e-03  5.764506e-06  3.829277e-03
   13   31  4.496754e-05  3.875184e-03  5.764506e-06  3.829277e-03
   14   31  3.090930e-05  6.165785e-03  6.065754e-06  4.270934e-03
   15   31  1.828826e-05  6.840143e-03  6.833298e-06  5.439979e-03
   16   31  1.619836e-05  7.760657e-03  7.706244e-06  6.552037e-03
   17   31  1.839496e-05  9.086420e-03  1.839496e-05  9.086420e-03
   18   31  1.662199e-05  6.778406e-03  6.833298e-06  5.439979e-03
   19   31  1.220054e-05  5.876887e-03  9.056268e-06  5.884802e-03
   20   31  3.859740e-07  7.281800e-04  3.859740e-07  7.281800e-04
   21   31  0.000000e+00  0.000000e+00  0.000000e+00  0.000000e+00
   22   31  0.000000e+00  0.000000e+00  0.000000e+00  0.000000e+00
   23   31  1.134701e-05  7.908668e-03  1.134701e-05  7.908668e-03
   24   31  2.246494e-07  1.618617e-03  2.246494e-07  1.618617e-03
   25   31  2.246494e-07  1.618617e-03  2.246494e-07  1.618617e-03
   26   31  0.000000e+00  0.000000e+00  0.000000e+00  0.000000e+00
   27   31  3.048881e-07  1.618617e-03  3.048881e-07  1.618617e-03
   28   31  1.831964e-07  6.395320e-04  1.831964e-07  6.395320e-04
   29   31  2.214487e-06  2.509055e-03  2.214487e-06  2.509055e-03
   30   31  1.478312e-05  9.608810e-03  1.478312e-05  9.608810e-03
   31   31  9.847044e-06  6.264723e-03  9.847044e-06  6.264723e-03
#
    1   32  8.722000e-07  1.632259e-03  7.510514e-07  1.632259e-03
    2   32  8.722000e-07  1.632259e-03  7.510514e-07  1.632259e-03
    3   32  1.505529e-06  1.632259e-03  9.812250e-07  1.632259e-03
    4   32  9.594200e-07  1.632259e-03  9.812250e-07  1.632259e-03
    5   32  1.991421e-06  1.755811e-03  1.415581e-06  1.755811e-03
    6   32  2.384061e-06  1.694035e-03  1.134732e-06  1.694035e-03
    7   32  2.760750e-06  1.694035e-03  1.134732e-06  1.694035e-03
    8   32  2.384061e-06  1.694035e-03  1.134732e-06  1.694035e-03
    9   32  2.258907e-06  1.694035e-03  1.134732e-06  1.694035e-03
   10   32  2.635596e-06  1.694035e-03  1.134732e-06  1.694035e-03
   11   32  2.434368e-06  1.694035e-03  1.134732e-06  1.694035e-03
   12   32  1.938028e-06  1.660402e-03  1.602231e-06  1.660402e-03
   13   32  1.249863e-05  1.680307e-03  1.602231e-06  1.660402e-03
   14   32  8.591170e-06  2.673528e-03  1.685963e-06  1.851907e-03
   15   32  5.083182e-06  2.965934e-03  1.899300e-06  2.358814e-03
   16   32  4.502296e-06  3.365076e-03  2.141933e-06  2.841010e-03
   17   32  5.112836e-06  3.939936e-03  5.112836e-06  3.939936e-03
   18   32  4.620043e-06  2.939165e-03  1.899300e-06  2.358814e-03
   19   32  3.391114e-06  2.548260e-03  2.517169e-06  2.551692e-03
   20   32  1.072806e-07  3.157440e-04  1.072806e-07  3.157440e-04
   21   32  0.000000e+00  0.000000e+00  0.000000e+00  0.000000e+00
   22   32  0.000000e+00  0.000000e+00  0.000000e+00  0.000000e+00
   23   32  3.153875e-06  3.429254e-03  3.153875e-06  3.429254e-03
   24   32  2.760750e-07  7.018440e-04  6.244080e-08  7.018440e-04
   25   32  5.019657e-07  7.018440e-04  6.244080e-08  7.018440e-04
   26   32  0.000000e+00  0.000000e+00  0.000000e+00  0.000000e+00
   27   32  1.192153e-07  7.018440e-04  8.474295e-08  7.018440e-04
   28   32  7.163226e-08  2.773056e-04  5.091904e-08  2.773056e-04
   29   32  8.658939e-07  1.087944e-03  6.155115e-07  1.087944e-03
   30   32  5.780397e-06  4.166448e-03  4.108934e-06  4.166448e-03
   31   32  2.736964e-06  2.716428e-03  2.736964e-06  2.716428e-03
   32   32  7.607328e-07  1.177862e-03  7.607328e-07  1.177862e-03
#
    1   33  3.911000e-06  4.452567e-03  3.367762e-06  4.452567e-03
    2   33  3.911000e-06  4.452567e-03  3.367762e-06  4.452567e-03
    3   33  4.798797e-06  4.452567e-03  4.399875e-06  4.452567e-03
    4   33  4.302100e-06  4.452567e-03  4.399875e-06  4.452567e-03
    5   33  6.347553e-06  4.789599e-03  6.347553e-06  4.789599e-03
    6   33  7.599073e-06  4.621083e-03  5.088211e-06  4.621083e-03
    7   33  8.799750e-06  4.621083e-03  5.088211e-06  4.621083e-03
    8   33  7.599073e-06  4.621083e-03  5.088211e-06  4.621083e-03
    9   33  7.200151e-06  4.621083e-03  5.088211e-06  4.621083e-03
   10   33  8.400828e-06  4.621083e-03  5.088211e-06  4.621083e-03
   11   33  7.759424e-06  4.621083e-03  5.088211e-06  4.621083e-03
   12   33  8.690242e-06  4.529336e-03  7.184507e-06  4.529336e-03
   13   33  5.604463e-05  4.583635e-03  7.184507e-06  4.529336e-03
   14   33  3.852335e-05  7.292998e-03  7.559963e-06  5.051735e-03
   15   33  2.279331e-05  8.090640e-03  8.516580e-06  6.434503e-03
   16   33  2.018858e-05  9.179441e-03  9.604563e-06  7.749864e-03
   17   33  2.292628e-05  1.074758e-02  2.292628e-05  1.074758e-02
   18   33  2.071657e-05  8.017617e-03  8.516580e-06  6.434503e-03
   19   33  1.520597e-05  6.951285e-03  1.128715e-05  6.960647e-03
   20   33  4.810530e-07  8.613040e-04  4.810530e-07  8.613040e-04
   21   33  0.000000e+00  0.000000e+00  0.000000e+00  0.000000e+00
   22   33  0.000000e+00  0.000000e+00  0.000000e+00  0.000000e+00
   23   33  1.414218e-05  9.354510e-03  1.414218e-05  9.354510e-03
   24   33  8.799750e-07  1.914529e-03  2.799885e-07  1.914529e-03
   25   33  1.599990e-06  1.914529e-03  2.799885e-07  1.914529e-03
   26   33  0.000000e+00  0.000000e+00  0.000000e+00  0.000000e+00
   27   33  3.799928e-07  1.914529e-03  3.799928e-07  1.914529e-03
   28   33  2.283242e-07  7.564496e-04  2.283242e-07  7.564496e-04
   29   33  2.759993e-06  2.967754e-03  2.759993e-06  2.967754e-03
   30   33  1.842472e-05  1.136547e-02  1.842472e-05  1.136547e-02
   31   33  1.227272e-05  7.410023e-03  1.227272e-05  7.410023e-03
   32   33  3.411174e-06  3.213038e-03  3.411174e-06  3.213038e-03
   33   33  1.529592e-05  8.764704e-03  1.529592e-05  8.764704e-03
#
    1   34  8.092000e-06  7.909228e-03  6.968021e-06  7.909228e-03
    2   34  8.092000e-06  7.909228e-03  6.968021e-06  7.909228e-03
    3   34  9.928884e-06  7.909228e-03  9.103500e-06  7.909228e-03
    4   34  8.901200e-06  7.909228e-03  9.103500e-06  7.909228e-03
    5   34  1.313332e-05  8.507908e-03  1.313332e-05  8.507908e-03
    6   34  1.572276e-05  8.208568e-03  1.052769e-05  8.208568e-03
    7   34  1.820700e-05  8.208568e-03  1.052769e-05  8.208568e-03
    8   34  1.572276e-05  8.208568e-03  1.052769e-05  8.208568e-03
    9   34  1.489737e-05  8.208568e-03  1.052769e-05  8.208568e-03
   10   34  1.738162e-05  8.208568e-03  1.052769e-05  8.208568e-03
   11   34  1.605453e-05  8.208568e-03  1.052769e-05  8.208568e-03
   12   34  1.798042e-05  8.045594e-03  1.486500e-05  8.045594e-03
   13   34  1.159584e-04  8.142048e-03  1.486500e-05  8.045594e-03
   14   34  7.970620e-05  1.295477e-02  1.564184e-05  8.973548e-03
   15   34  4.716018e-05  1.437165e-02  1.762111e-05  1.142980e-02
   16   34  4.177090e-05  1.630571e-02  1.987219e-05  1.376631e-02
   17   34  4.743530e-05  1.909124e-02  4.743530e-05  1.909124e-02
   18   34  4.286332e-05  1.424193e-02  1.762111e-05  1.142980e-02
   19   34  3.146170e-05  1.234778e-02  2.335351e-05  1.236441e-02
   20   34  9.953160e-07  1.529960e-03  9.953160e-07  1.529960e-03
   21   34  0.000000e+00  0.000000e+00  0.000000e+00  0.000000e+00
   22   34  0.000000e+00  0.000000e+00  0.000000e+00  0.000000e+00
   23   34  2.926067e-05  1.661670e-02  2.926067e-05  1.661670e-02
   24   34  1.820700e-06  3.400835e-03  5.793063e-07  3.400835e-03
   25   34  3.310437e-06  3.400835e-03  5.793063e-07  3.400835e-03
   26   34  0.000000e+00  0.000000e+00  0.000000e+00  0.000000e+00
   27   34  7.862187e-07  3.400835e-03  7.862187e-07  3.400835e-03
   28   34  4.724110e-07  1.343704e-03  4.724110e-07  1.343704e-03
   29   34  5.710524e-06  5.271710e-03  5.710524e-06  5.271710e-03
   30   34  3.812141e-05  2.018882e-02  3.812141e-05  2.018882e-02
   31   34  2.539270e-05  1.316265e-02  2.539270e-05  1.316265e-02
   32   34  7.057842e-06  5.707416e-03  7.057842e-06  5.707416e-03
   33   34  3.164781e-05  1.556901e-02  3.164781e-05  1.556901e-02
   34   34  6.548046e-05  2.765569e-02  6.548046e-05  2.765569e-02
#
    1   35  4.400000e-06  4.480628e-03  3.788840e-06  4.480628e-03
    2   35  4.400000e-06  4.480628e-03  3.788840e-06  4.480628e-03
    3   35  4.840000e-06  4.480628e-03  4.950000e-06  4.480628e-03
    4   35  4.840000e-06  4.480628e-03  4.950000e-06  4.480628e-03
    5   35  7.141200e-06  4.819784e-03  7.141200e-06  4.819784e-03
    6   35  6.701200e-06  4.650206e-03  5.724400e-06  4.650206e-03
    7   35  6.701200e-06  4.650206e-03  5.724400e-06  4.650206e-03
    8   35  6.701200e-06  4.650206e-03  5.724400e-06  4.650206e-03
    9   35  6.701200e-06  4.650206e-03  5.724400e-06  4.650206e-03
   10   35  6.701200e-06  4.650206e-03  5.724400e-06  4.650206e-03
   11   35  6.701200e-06  4.650206e-03  5.724400e-06  4.650206e-03
   12   35  9.776800e-06  4.557880e-03  8.082800e-06  4.557880e-03
   13   35  6.305200e-05  4.612522e-03  8.082800e-06  4.557880e-03
   14   35  4.334000e-05  7.338959e-03  8.505200e-06  5.083572e-03
   15   35  2.564320e-05  8.141628e-03  9.581424e-06  6.475053e-03
   16   35  2.271280e-05  9.237291e-03  1.080544e-05  7.798704e-03
   17   35  2.579280e-05  1.081531e-02  2.579280e-05  1.081531e-02
   18   35  2.330680e-05  8.068144e-03  9.581424e-06  6.475053e-03
   19   35  1.710720e-05  6.995093e-03  1.269840e-05  7.004514e-03
   20   35  5.412000e-07  8.667320e-04  5.412000e-07  8.667320e-04
   21   35  0.000000e+00  0.000000e+00  0.000000e+00  0.000000e+00
   22   35  0.000000e+00  0.000000e+00  0.000000e+00  0.000000e+00
   23   35  1.591040e-05  9.413463e-03  1.591040e-05  9.413463e-03
   24   35  3.149960e-07  1.926594e-03  3.149960e-07  1.926594e-03
   25   35  3.149960e-07  1.926594e-03  3.149960e-07  1.926594e-03
   26   35  0.000000e+00  0.000000e+00  0.000000e+00  0.000000e+00
   27   35  4.275040e-07  1.926594e-03  4.275040e-07  1.926594e-03
   28   35  2.568720e-07  7.612168e-04  2.568720e-07  7.612168e-04
   29   35  3.105080e-06  2.986457e-03  3.105080e-06  2.986457e-03
   30   35  2.072840e-05  1.143709e-02  2.072840e-05  1.143709e-02
   31   35  1.380720e-05  7.456722e-03  1.380720e-05  7.456722e-03
   32   35  3.837680e-06  3.233287e-03  3.837680e-06  3.233287e-03
   33   35  1.720840e-05  8.819940e-03  1.720840e-05  8.819940e-03
   34   35  3.560480e-05  1.566712e-02  3.560480e-05  1.566712e-02
   35   35  1.936000e-05  8.875524e-03  1.936000e-05  8.875524e-03
#
    1   36  1.723250e-06  2.261954e-03  1.313178e-06  2.261954e-03
    2   36  1.723250e-06  2.261954e-03  1.313178e-06  2.261954e-03
    3   36  1.871175e-06  2.261954e-03  1.715625e-06  2.261954e-03
    4   36  1.871175e-06  2.261954e-03  1.715625e-06  2.261954e-03
    5   36  2.475075e-06  2.433170e-03  2.475075e-06  2.433170e-03
    6   36  2.963075e-06  2.347562e-03  1.984025e-06  2.347562e-03
    7   36  3.431250e-06  2.347562e-03  1.984025e-06  2.347562e-03
    8   36  2.963075e-06  2.347562e-03  1.984025e-06  2.347562e-03
    9   36  2.807525e-06  2.347562e-03  1.984025e-06  2.347562e-03
   10   36  3.275700e-06  2.347562e-03  1.984025e-06  2.347562e-03
   11   36  3.025600e-06  2.347562e-03  1.984025e-06  2.347562e-03
   12   36  3.388550e-06  2.300953e-03  2.801425e-06  2.300953e-03
   13   36  2.185325e-05  2.328538e-03  2.801425e-06  2.300953e-03
   14   36  1.502125e-05  3.704924e-03  2.947825e-06  2.566338e-03
   15   36  8.887700e-06  4.110135e-03  3.320835e-06  3.268799e-03
   16   36  7.872050e-06  4.663258e-03  3.745068e-06  3.937017e-03
   17   36  8.939550e-06  5.459888e-03  8.939550e-06  5.459888e-03
   18   36  8.077925e-06  4.073038e-03  3.320835e-06  3.268799e-03
   19   36  5.929200e-06  3.531330e-03  4.401150e-06  3.536086e-03
   20   36  1.875750e-07  4.375520e-04  1.875750e-07  4.375520e-04
   21   36  0.000000e+00  0.000000e+00  0.000000e+00  0.000000e+00
   22   36  0.000000e+00  0.000000e+00  0.000000e+00  0.000000e+00
   23   36  5.514400e-06  4.752195e-03  5.514400e-06  4.752195e-03
   24   36  3.431250e-07  9.726020e-04  1.091748e-07  9.726020e-04
   25   36  6.238775e-07  9.726020e-04  1.091748e-07  9.726020e-04
   26   36  0.000000e+00  0.000000e+00  0.000000e+00  0.000000e+00
   27   36  1.481690e-07  9.726020e-04  1.481690e-07  9.726020e-04
   28   36  8.902950e-08  3.842848e-04  8.902950e-08  3.842848e-04
   29   36  1.076193e-06  1.507652e-03  1.076193e-06  1.507652e-03
   30   36  7.184275e-06  5.773784e-03  7.184275e-06  5.773784e-03
   31   36  4.785450e-06  3.764374e-03  4.785450e-06  3.764374e-03
   32   36  1.871175e-06  1.632259e-03  1.330105e-06  1.632259e-03
   33   36  5.964275e-06  4.452567e-03  5.964275e-06  4.452567e-03
   34   36  1.234030e-05  7.909228e-03  1.234030e-05  7.909228e-03
   35   36  6.710000e-06  4.480628e-03  6.710000e-06  4.480628e-03
   36   36  2.325625e-06  2.261954e-03  2.325625e-06  2.261954e-03
#
    1   37  3.051000e-07  4.222948e-04  2.324970e-07  4.222948e-04
    2   37  3.051000e-07  4.222948e-04  2.324970e-07  4.222948e-04
    3   37  3.312900e-07  4.222948e-04  3.037500e-07  4.222948e-04
    4   37  3.312900e-07  4.222948e-04  3.037500e-07  4.222948e-04
    5   37  4.382100e-07  4.542599e-04  4.382100e-07  4.542599e-04
    6   37  4.112100e-07  4.382773e-04  3.512700e-07  4.382773e-04
    7   37  4.112100e-07  4.382773e-04  3.512700e-07  4.382773e-04
    8   37  4.112100e-07  4.382773e-04  3.512700e-07  4.382773e-04
    9   37  4.970700e-07  4.382773e-04  3.512700e-07  4.382773e-04
   10   37  4.112100e-07  4.382773e-04  3.512700e-07  4.382773e-04
   11   37  4.112100e-07  4.382773e-04  3.512700e-07  4.382773e-04
   12   37  5.999400e-07  4.295757e-04  4.959900e-07  4.295757e-04
   13   37  3.869100e-06  4.347256e-04  4.959900e-07  4.295757e-04
   14   37  2.659500e-06  6.916897e-04  5.219100e-07  4.791216e-04
   15   37  1.573560e-06  7.673405e-04  5.879510e-07  6.102674e-04
   16   37  1.393740e-06  8.706056e-04  6.630611e-07  7.350202e-04
   17   37  1.582740e-06  1.019332e-03  1.582740e-06  1.019332e-03
   18   37  1.430190e-06  7.604147e-04  5.879510e-07  6.102674e-04
   19   37  1.049760e-06  6.592806e-04  7.792200e-07  6.601685e-04
   20   37  3.321000e-08  8.168864e-05  3.321000e-08  8.168864e-05
   21   37  0.000000e+00  0.000000e+00  0.000000e+00  0.000000e+00
   22   37  0.000000e+00  0.000000e+00  0.000000e+00  0.000000e+00
   23   37  9.763200e-07  8.872097e-04  9.763200e-07  8.872097e-04
   24   37  1.932930e-08  1.815796e-04  1.932930e-08  1.815796e-04
   25   37  1.932930e-08  1.815796e-04  1.932930e-08  1.815796e-04
   26   37  0.000000e+00  0.000000e+00  0.000000e+00  0.000000e+00
   27   37  2.623320e-08  1.815796e-04  2.623320e-08  1.815796e-04
   28   37  1.576260e-08  7.174394e-05  1.576260e-08  7.174394e-05
   29   37  1.905390e-07  2.814706e-04  1.905390e-07  2.814706e-04
   30   37  1.271970e-06  1.077935e-03  1.271970e-06  1.077935e-03
   31   37  8.472600e-07  7.027887e-04  8.472600e-07  7.027887e-04
   32   37  3.312900e-07  3.047341e-04  2.354940e-07  3.047341e-04
   33   37  1.055970e-06  8.312707e-04  1.055970e-06  8.312707e-04
   34   37  2.184840e-06  1.476611e-03  2.184840e-06  1.476611e-03
   35   37  1.188000e-06  8.365094e-04  1.188000e-06  8.365094e-04
   36   37  4.117500e-07  4.222948e-04  4.117500e-07  4.222948e-04
   37   37  7.290000e-08  7.884019e-05  7.290000e-08  7.884019e-05
#
    1   38  7.776000e-06  5.382841e-03  6.695914e-06  5.382841e-03
    2   38  7.776000e-06  5.382841e-03  6.695914e-06  5.382841e-03
    3   38  9.541152e-06  5.382841e-03  8.748000e-06  5.382841e-03
    4   38  8.553600e-06  5.382841e-03  8.748000e-06  5.382841e-03
    5   38  1.262045e-05  5.790289e-03  1.262045e-05  5.790289e-03
    6   38  1.510877e-05  5.586565e-03  1.011658e-05  5.586565e-03
    7   38  1.749600e-05  5.586565e-03  1.011658e-05  5.586565e-03
    8   38  1.510877e-05  5.586565e-03  1.011658e-05  5.586565e-03
    9   38  1.431562e-05  5.586565e-03  1.011658e-05  5.586565e-03
   10   38  1.670285e-05  5.586565e-03  1.011658e-05  5.586565e-03
   11   38  1.542758e-05  5.586565e-03  1.011658e-05  5.586565e-03
   12   38  1.727827e-05  5.475648e-03  1.428451e-05  5.475648e-03
   13   38  1.114301e-04  5.541293e-03  1.428451e-05  5.475648e-03
   14   38  7.659360e-05  8.816722e-03  1.503101e-05  6.107193e-03
   15   38  4.531853e-05  9.781016e-03  1.693299e-05  7.778861e-03
   16   38  4.013971e-05  1.109730e-02  1.909616e-05  9.369040e-03
   17   38  4.558291e-05  1.299306e-02  4.558291e-05  1.299306e-02
   18   38  4.118947e-05  9.692735e-03  1.693299e-05  7.778861e-03
   19   38  3.023309e-05  8.403615e-03  2.244154e-05  8.414933e-03
   20   38  9.564480e-07  1.041256e-03  9.564480e-07  1.041256e-03
   21   38  0.000000e+00  0.000000e+00  0.000000e+00  0.000000e+00
   22   38  0.000000e+00  0.000000e+00  0.000000e+00  0.000000e+00
   23   38  2.811802e-05  1.130895e-02  2.811802e-05  1.130895e-02
   24   38  1.749600e-06  2.314531e-03  5.566838e-07  2.314531e-03
   25   38  3.181162e-06  2.314531e-03  5.566838e-07  2.314531e-03
   26   38  0.000000e+00  0.000000e+00  0.000000e+00  0.000000e+00
   27   38  7.555162e-07  2.314531e-03  7.555162e-07  2.314531e-03
   28   38  4.539629e-07  9.144944e-04  4.539629e-07  9.144944e-04
   29   38  5.487523e-06  3.587806e-03  5.487523e-06  3.587806e-03
   30   38  3.663274e-05  1.374005e-02  3.663274e-05  1.374005e-02
   31   38  2.440109e-05  8.958197e-03  2.440109e-05  8.958197e-03
   32   38  6.782227e-06  3.884338e-03  6.782227e-06  3.884338e-03
   33   38  3.041194e-05  1.059591e-02  3.041194e-05  1.059591e-02
   34   38  6.292339e-05  1.882183e-02  6.292339e-05  1.882183e-02
   35   38  3.421440e-05  1.066269e-02  3.421440e-05  1.066269e-02
   36   38  1.185840e-05  5.382841e-03  1.185840e-05  5.382841e-03
   37   38  2.099520e-06  1.004948e-03  2.099520e-06  1.004948e-03
   38   38  6.046618e-05  1.280971e-02  6.046618e-05  1.280971e-02
#
    1   39  2.016000e-06  2.439448e-03  1.735978e-06  2.439448e-03
    2   39  2.016000e-06  2.439448e-03  1.735978e-06  2.439448e-03
    3   39  2.217600e-06  2.439448e-03  2.268000e-06  2.439448e-03
    4   39  2.217600e-06  2.439448e-03  2.268000e-06  2.439448e-03
    5   39  3.271968e-06  2.624099e-03  3.271968e-06  2.624099e-03
    6   39  3.070368e-06  2.531773e-03  2.622816e-06  2.531773e-03
    7   39  3.070368e-06  2.531773e-03  2.622816e-06  2.531773e-03
    8   39  3.070368e-06  2.531773e-03  2.622816e-06  2.531773e-03
    9   39  3.070368e-06  2.531773e-03  2.622816e-06  2.531773e-03
   10   39  3.070368e-06  2.531773e-03  2.622816e-06  2.531773e-03
   11   39  3.070368e-06  2.531773e-03  2.622816e-06  2.531773e-03
   12   39  4.479552e-06  2.481507e-03  3.703392e-06  2.481507e-03
   13   39  2.888928e-05  2.511256e-03  3.703392e-06  2.481507e-03
   14   39  1.985760e-05  3.995647e-03  3.896928e-06  2.767716e-03
   15   39  1.174925e-05  4.432655e-03  4.390034e-06  3.525299e-03
   16   39  1.040659e-05  5.029181e-03  4.950857e-06  4.245952e-03
   17   39  1.181779e-05  5.888322e-03  1.181779e-05  5.888322e-03
   18   39  1.067875e-05  4.392647e-03  4.390034e-06  3.525299e-03
   19   39  7.838208e-06  3.808431e-03  5.818176e-06  3.813560e-03
   20   39  2.479680e-07  4.718864e-04  2.479680e-07  4.718864e-04
   21   39  0.000000e+00  0.000000e+00  0.000000e+00  0.000000e+00
   22   39  0.000000e+00  0.000000e+00  0.000000e+00  0.000000e+00
   23   39  7.289856e-06  5.125097e-03  7.289856e-06  5.125097e-03
   24   39  1.443254e-07  1.048921e-03  1.443254e-07  1.048921e-03
   25   39  1.443254e-07  1.048921e-03  1.443254e-07  1.048921e-03
   26   39  0.000000e+00  0.000000e+00  0.000000e+00  0.000000e+00
   27   39  1.958746e-07  1.048921e-03  1.958746e-07  1.048921e-03
   28   39  1.176941e-07  4.144394e-04  1.176941e-07  4.144394e-04
   29   39  1.422691e-06  1.625956e-03  1.422691e-06  1.625956e-03
   30   39  9.497376e-06  6.226849e-03  9.497376e-06  6.226849e-03
   31   39  6.326208e-06  4.059762e-03  6.326208e-06  4.059762e-03
   32   39  1.758355e-06  1.760341e-03  1.758355e-06  1.760341e-03
   33   39  7.884576e-06  4.801957e-03  7.884576e-06  4.801957e-03
   34   39  1.631347e-05  8.529860e-03  1.631347e-05  8.529860e-03
   35   39  8.870400e-06  4.832219e-03  8.870400e-06  4.832219e-03
   36   39  3.074400e-06  2.439448e-03  3.074400e-06  2.439448e-03
   37   39  5.443200e-07  4.554319e-04  5.443200e-07  4.554319e-04
   38   39  1.567642e-05  5.805229e-03  1.567642e-05  5.805229e-03
   39   39  4.064256e-06  2.630869e-03  4.064256e-06  2.630869e-03
#
    1   40  3.710100e-06  4.334666e-03  3.194767e-06  4.334666e-03
    2   40  3.710100e-06  4.334666e-03  3.194767e-06  4.334666e-03
    3   40  4.081110e-06  4.334666e-03  4.173862e-06  4.334666e-03
    4   40  4.081110e-06  4.334666e-03  4.173862e-06  4.334666e-03
    5   40  6.021492e-06  4.662774e-03  6.021492e-06  4.662774e-03
    6   40  5.650482e-06  4.498720e-03  4.826840e-06  4.498720e-03
    7   40  5.650482e-06  4.498720e-03  4.826840e-06  4.498720e-03
    8   40  5.650482e-06  4.498720e-03  4.826840e-06  4.498720e-03
    9   40  5.650482e-06  4.498720e-03  4.826840e-06  4.498720e-03
   10   40  5.650482e-06  4.498720e-03  4.826840e-06  4.498720e-03
   11   40  5.650482e-06  4.498720e-03  4.826840e-06  4.498720e-03
   12   40  8.243842e-06  4.409402e-03  6.815454e-06  4.409402e-03
   13   40  5.316573e-05  4.462263e-03  6.815454e-06  4.409402e-03
   14   40  3.654449e-05  7.099884e-03  7.171623e-06  4.917968e-03
   15   40  2.162246e-05  7.876405e-03  8.079100e-06  6.264121e-03
   16   40  1.915154e-05  8.936375e-03  9.111197e-06  7.544652e-03
   17   40  2.174861e-05  1.046299e-02  2.174861e-05  1.046299e-02
   18   40  1.965240e-05  7.805315e-03  8.079100e-06  6.264121e-03
   19   40  1.442487e-05  6.767219e-03  1.070735e-05  6.776333e-03
   20   40  4.563423e-07  8.384972e-04  4.563423e-07  8.384972e-04
   21   40  0.000000e+00  0.000000e+00  0.000000e+00  0.000000e+00
   22   40  0.000000e+00  0.000000e+00  0.000000e+00  0.000000e+00
   23   40  1.341572e-05  9.106809e-03  1.341572e-05  9.106809e-03
   24   40  2.656061e-07  1.863833e-03  2.656061e-07  1.863833e-03
   25   40  2.656061e-07  1.863833e-03  2.656061e-07  1.863833e-03
   26   40  0.000000e+00  0.000000e+00  0.000000e+00  0.000000e+00
   27   40  3.604733e-07  1.863833e-03  3.604733e-07  1.863833e-03
   28   40  2.165956e-07  7.364193e-04  2.165956e-07  7.364193e-04
   29   40  2.618218e-06  2.889170e-03  2.618218e-06  2.889170e-03
   30   40  1.747828e-05  1.106452e-02  1.747828e-05  1.106452e-02
   31   40  1.164229e-05  7.213810e-03  1.164229e-05  7.213810e-03
   32   40  3.235949e-06  3.127959e-03  3.235949e-06  3.127959e-03
   33   40  1.451020e-05  8.532620e-03  1.451020e-05  8.532620e-03
   34   40  3.002213e-05  1.515675e-02  3.002213e-05  1.515675e-02
   35   40  1.632444e-05  8.586394e-03  1.632444e-05  8.586394e-03
   36   40  5.657903e-06  4.334666e-03  5.657903e-06  4.334666e-03
   37   40  1.001727e-06  8.092592e-04  1.001727e-06  8.092592e-04
   38   40  2.884974e-05  1.031534e-02  2.884974e-05  1.031534e-02
   39   40  7.481300e-06  4.675400e-03  7.481300e-06  4.675400e-03
   40   40  1.376484e-05  8.306682e-03  1.376484e-05  8.306682e-03
#
    1   41  6.557400e-08  2.920184e-04  5.646577e-08  2.920184e-04
    2   41  6.557400e-08  2.920184e-04  5.646577e-08  2.920184e-04
    3   41  7.213140e-08  2.920184e-04  7.377075e-08  2.920184e-04
    4   41  7.213140e-08  2.920184e-04  7.377075e-08  2.920184e-04
    5   41  1.064266e-07  3.141224e-04  1.064266e-07  3.141224e-04
    6   41  9.986920e-08  3.030704e-04  8.531177e-08  3.030704e-04
    7   41  9.986920e-08  3.030704e-04  8.531177e-08  3.030704e-04
    8   41  9.986920e-08  3.030704e-04  8.531177e-08  3.030704e-04
    9   41  9.986920e-08  3.030704e-04  8.531177e-08  3.030704e-04
   10   41  9.986920e-08  3.030704e-04  8.531177e-08  3.030704e-04
   11   41  9.986920e-08  3.030704e-04  8.531177e-08  3.030704e-04
   12   41  1.457054e-07  2.970532e-04  1.204594e-07  2.970532e-04
   13   41  9.396754e-07  3.006144e-04  1.204594e-07  2.970532e-04
   14   41  6.459039e-07  4.783060e-04  1.267545e-07  3.313144e-04
   15   41  3.821653e-07  5.306188e-04  1.427937e-07  4.220022e-04
   16   41  3.384930e-07  6.020270e-04  1.610354e-07  5.082692e-04
   17   41  3.843948e-07  7.048720e-04  3.843948e-07  7.048720e-04
   18   41  3.473455e-07  5.258296e-04  1.427937e-07  4.220022e-04
   19   41  2.549517e-07  4.558950e-04  1.892466e-07  4.565090e-04
   20   41  8.065602e-09  5.648800e-05  8.065602e-09  5.648800e-05
   21   41  0.000000e+00  0.000000e+00  0.000000e+00  0.000000e+00
   22   41  0.000000e+00  0.000000e+00  0.000000e+00  0.000000e+00
   23   41  2.371156e-07  6.135088e-04  2.371156e-07  6.135088e-04
   24   41  4.694443e-09  1.255630e-04  4.694443e-09  1.255630e-04
   25   41  4.694443e-09  1.255630e-04  4.694443e-09  1.255630e-04
   26   41  0.000000e+00  0.000000e+00  0.000000e+00  0.000000e+00
   27   41  6.371170e-09  1.255630e-04  6.371170e-09  1.255630e-04
   28   41  3.828210e-09  4.961120e-05  3.828210e-09  4.961120e-05
   29   41  4.627557e-08  1.946380e-04  4.627557e-08  1.946380e-04
   30   41  3.089191e-07  7.453960e-04  3.089191e-07  7.453960e-04
   31   41  2.057712e-07  4.859810e-04  2.057712e-07  4.859810e-04
   32   41  5.719364e-08  2.107248e-04  5.719364e-08  2.107248e-04
   33   41  2.564599e-07  5.748268e-04  2.564599e-07  5.748268e-04
   34   41  5.306248e-07  1.021082e-03  5.306248e-07  1.021082e-03
   35   41  2.885256e-07  5.784494e-04  2.885256e-07  5.784494e-04
   36   41  1.000004e-07  2.920184e-04  1.000004e-07  2.920184e-04
   37   41  1.770498e-08  5.451829e-05  1.770498e-08  5.451829e-05
   38   41  5.099034e-07  6.949252e-04  5.099034e-07  6.949252e-04
   39   41  1.745000e-07  3.622000e-04  1.745000e-07  3.622000e-04
   40   41  3.266000e-07  6.493000e-04  3.266000e-07  6.493000e-04
   41   41  4.299949e-09  3.769960e-05  4.299949e-09  3.769960e-05
#
    1   42  4.636600e-06  4.887741e-03  3.992576e-06  4.887741e-03
    2   42  4.636600e-06  4.887741e-03  3.992576e-06  4.887741e-03
    3   42  5.100260e-06  4.887741e-03  5.216175e-06  4.887741e-03
    4   42  5.100260e-06  4.887741e-03  5.216175e-06  4.887741e-03
    5   42  7.525202e-06  5.257713e-03  7.525202e-06  5.257713e-03
    6   42  7.061542e-06  5.072727e-03  6.032217e-06  5.072727e-03
    7   42  7.061542e-06  5.072727e-03  6.032217e-06  5.072727e-03
    8   42  7.061542e-06  5.072727e-03  6.032217e-06  5.072727e-03
    9   42  7.061542e-06  5.072727e-03  6.032217e-06  5.072727e-03
   10   42  7.061542e-06  5.072727e-03  6.032217e-06  5.072727e-03
   11   42  7.061542e-06  5.072727e-03  6.032217e-06  5.072727e-03
   12   42  1.030253e-05  4.972013e-03  8.517434e-06  4.972013e-03
   13   42  6.644248e-05  5.031619e-03  8.517434e-06  4.972013e-03
   14   42  4.567051e-05  8.005783e-03  8.962548e-06  5.545469e-03
   15   42  2.702210e-05  8.881383e-03  1.009664e-05  7.063382e-03
   16   42  2.393413e-05  1.007660e-02  1.138648e-05  8.507301e-03
   17   42  2.717975e-05  1.179800e-02  2.717975e-05  1.179800e-02
   18   42  2.456007e-05  8.801223e-03  1.009664e-05  7.063382e-03
   19   42  1.802710e-05  7.630672e-03  1.338123e-05  7.640949e-03
   20   42  5.703018e-07  9.454840e-04  5.703018e-07  9.454840e-04
   21   42  0.000000e+00  0.000000e+00  0.000000e+00  0.000000e+00
   22   42  0.000000e+00  0.000000e+00  0.000000e+00  0.000000e+00
   23   42  1.676595e-05  1.026878e-02  1.676595e-05  1.026878e-02
   24   42  3.319342e-07  2.101647e-03  3.319342e-07  2.101647e-03
   25   42  3.319342e-07  2.101647e-03  3.319342e-07  2.101647e-03
   26   42  0.000000e+00  0.000000e+00  0.000000e+00  0.000000e+00
   27   42  4.504921e-07  2.101647e-03  4.504921e-07  2.101647e-03
   28   42  2.706847e-07  8.303816e-04  2.706847e-07  8.303816e-04
   29   42  3.272049e-06  3.257809e-03  3.272049e-06  3.257809e-03
   30   42  2.184302e-05  1.247628e-02  2.184302e-05  1.247628e-02
   31   42  1.454965e-05  8.134245e-03  1.454965e-05  8.134245e-03
   32   42  4.044043e-06  3.527066e-03  4.044043e-06  3.527066e-03
   33   42  1.813374e-05  9.621327e-03  1.813374e-05  9.621327e-03
   34   42  3.751937e-05  1.709065e-02  3.751937e-05  1.709065e-02
   35   42  2.040104e-05  9.681962e-03  2.040104e-05  9.681962e-03
   36   42  7.070815e-06  4.887741e-03  7.070815e-06  4.887741e-03
   37   42  1.251882e-06  9.125154e-04  1.251882e-06  9.125154e-04
   38   42  3.605420e-05  1.163151e-02  3.605420e-05  1.163151e-02
   39   42  9.347386e-06  5.271279e-03  9.347386e-06  5.271279e-03
   40   42  1.720225e-05  9.366561e-03  1.720225e-05  9.366561e-03
   41   42  3.040404e-07  6.310078e-04  3.040404e-07  6.310078e-04
   42   42  2.149806e-05  1.056167e-02  2.149806e-05  1.056167e-02
#
    1   43  5.162000e-06  4.663258e-03  4.444998e-06  4.663258e-03
    2   43  5.162000e-06  4.663258e-03  4.444998e-06  4.663258e-03
    3   43  5.678200e-06  4.663258e-03  5.807250e-06  4.663258e-03
    4   43  5.678200e-06  4.663258e-03  5.807250e-06  4.663258e-03
    5   43  8.377926e-06  5.016238e-03  8.377926e-06  5.016238e-03
    6   43  7.861726e-06  4.839748e-03  6.715762e-06  4.839748e-03
    7   43  7.861726e-06  4.839748e-03  6.715762e-06  4.839748e-03
    8   43  7.861726e-06  4.839748e-03  6.715762e-06  4.839748e-03
    9   43  7.861726e-06  4.839748e-03  6.715762e-06  4.839748e-03
   10   43  7.861726e-06  4.839748e-03  6.715762e-06  4.839748e-03
   11   43  7.861726e-06  4.839748e-03  6.715762e-06  4.839748e-03
   12   43  1.146996e-05  4.743659e-03  9.482594e-06  4.743659e-03
   13   43  7.397146e-05  4.800528e-03  9.482594e-06  4.743659e-03
   14   43  5.084570e-05  7.638095e-03  9.978146e-06  5.290778e-03
   15   43  3.008414e-05  8.473481e-03  1.124075e-05  6.738976e-03
   16   43  2.664624e-05  9.613802e-03  1.267675e-05  8.116579e-03
   17   43  3.025964e-05  1.125614e-02  3.025964e-05  1.125614e-02
   18   43  2.734311e-05  8.397002e-03  1.124075e-05  6.738976e-03
   19   43  2.006986e-05  7.280212e-03  1.489753e-05  7.290017e-03
   20   43  6.349260e-07  9.020600e-04  6.349260e-07  9.020600e-04
   21   43  0.000000e+00  0.000000e+00  0.000000e+00  0.000000e+00
   22   43  0.000000e+00  0.000000e+00  0.000000e+00  0.000000e+00
   23   43  1.866579e-05  9.797156e-03  1.866579e-05  9.797156e-03
   24   43  3.695476e-07  2.005122e-03  3.695476e-07  2.005122e-03
   25   43  3.695476e-07  2.005122e-03  3.695476e-07  2.005122e-03
   26   43  0.000000e+00  0.000000e+00  0.000000e+00  0.000000e+00
   27   43  5.015399e-07  2.005122e-03  5.015399e-07  2.005122e-03
   28   43  3.013576e-07  7.922440e-04  3.013576e-07  7.922440e-04
   29   43  3.642823e-06  3.108185e-03  3.642823e-06  3.108185e-03
   30   43  2.431818e-05  1.190327e-02  2.431818e-05  1.190327e-02
   31   43  1.619836e-05  7.760657e-03  1.619836e-05  7.760657e-03
   32   43  4.502296e-06  3.365076e-03  4.502296e-06  3.365076e-03
   33   43  2.018858e-05  9.179441e-03  2.018858e-05  9.179441e-03
   34   43  4.177090e-05  1.630571e-02  4.177090e-05  1.630571e-02
   35   43  2.271280e-05  9.237291e-03  2.271280e-05  9.237291e-03
   36   43  7.872050e-06  4.663258e-03  7.872050e-06  4.663258e-03
   37   43  1.393740e-06  8.706056e-04  1.393740e-06  8.706056e-04
   38   43  4.013971e-05  1.109730e-02  4.013971e-05  1.109730e-02
   39   43  1.040659e-05  5.029181e-03  1.040659e-05  5.029181e-03
   40   43  1.915154e-05  8.936375e-03  1.915154e-05  8.936375e-03
   41   43  3.384930e-07  6.020270e-04  3.384930e-07  6.020270e-04
   42   43  2.393413e-05  1.007660e-02  2.393413e-05  1.007660e-02
   43   43  2.664624e-05  9.613802e-03  2.664624e-05  9.613802e-03
#
    1   44  8.668600e-07  2.266329e-03  7.464531e-07  2.266329e-03
    2   44  8.668600e-07  2.266329e-03  7.464531e-07  2.266329e-03
    3   44  1.380375e-06  2.266329e-03  9.752175e-07  2.266329e-03
    4   44  9.535460e-07  2.266329e-03  9.752175e-07  2.266329e-03
    5   44  1.825875e-06  2.437876e-03  1.406914e-06  2.437876e-03
    6   44  2.185875e-06  2.352103e-03  1.127785e-06  2.352103e-03
    7   44  2.531250e-06  2.352103e-03  1.127785e-06  2.352103e-03
    8   44  2.185875e-06  2.352103e-03  1.127785e-06  2.352103e-03
    9   44  2.071125e-06  2.352103e-03  1.127785e-06  2.352103e-03
   10   44  2.416500e-06  2.352103e-03  1.127785e-06  2.352103e-03
   11   44  2.232000e-06  2.352103e-03  1.127785e-06  2.352103e-03
   12   44  1.926163e-06  2.305404e-03  1.592422e-06  2.305404e-03
   13   44  1.242210e-05  2.333042e-03  1.592422e-06  2.305404e-03
   14   44  8.538571e-06  3.712091e-03  1.675640e-06  2.571302e-03
   15   44  5.052060e-06  4.118086e-03  1.887671e-06  3.275122e-03
   16   44  4.474731e-06  4.672279e-03  2.128819e-06  3.944633e-03
   17   44  5.081533e-06  5.470450e-03  5.081533e-06  5.470450e-03
   18   44  4.591757e-06  4.080917e-03  1.887671e-06  3.275122e-03
   19   44  3.370352e-06  3.538161e-03  2.501758e-06  3.542926e-03
   20   44  1.066238e-07  4.383984e-04  1.066238e-07  4.383984e-04
   21   44  0.000000e+00  0.000000e+00  0.000000e+00  0.000000e+00
   22   44  0.000000e+00  0.000000e+00  0.000000e+00  0.000000e+00
   23   44  3.134566e-06  4.761388e-03  3.134566e-06  4.761388e-03
   24   44  2.531250e-07  9.744834e-04  6.205851e-08  9.744834e-04
   25   44  4.602375e-07  9.744834e-04  6.205851e-08  9.744834e-04
   26   44  0.000000e+00  0.000000e+00  0.000000e+00  0.000000e+00
   27   44  1.093050e-07  9.744834e-04  8.422412e-08  9.744834e-04
   28   44  6.567750e-08  3.850282e-04  5.060729e-08  3.850282e-04
   29   44  7.939125e-07  1.510568e-03  6.117431e-07  1.510568e-03
   30   44  5.299875e-06  5.784953e-03  4.083777e-06  5.784953e-03
   31   44  2.720207e-06  3.771656e-03  2.720207e-06  3.771656e-03
   32   44  7.560753e-07  1.635417e-03  7.560753e-07  1.635417e-03
   33   44  3.390289e-06  4.461180e-03  3.390289e-06  4.461180e-03
   34   44  7.014631e-06  7.924528e-03  7.014631e-06  7.924528e-03
   35   44  3.814184e-06  4.489295e-03  3.814184e-06  4.489295e-03
   36   44  1.715625e-06  2.266329e-03  1.321962e-06  2.266329e-03
   37   44  3.037500e-07  4.231116e-04  2.340522e-07  4.231116e-04
   38   44  6.740703e-06  5.393253e-03  6.740703e-06  5.393253e-03
   39   44  1.747590e-06  2.444166e-03  1.747590e-06  2.444166e-03
   40   44  3.216137e-06  4.343051e-03  3.216137e-06  4.343051e-03
   41   44  5.684348e-08  2.925833e-04  5.684348e-08  2.925833e-04
   42   44  4.019283e-06  4.897196e-03  4.019283e-06  4.897196e-03
   43   44  4.474731e-06  4.672279e-03  4.474731e-06  4.672279e-03
   44   44  7.514463e-07  2.270713e-03  7.514463e-07  2.270713e-03
#
    1   45  2.756800e-06  2.439448e-03  2.373880e-06  2.439448e-03
    2   45  2.756800e-06  2.439448e-03  2.373880e-06  2.439448e-03
    3   45  3.032480e-06  2.439448e-03  3.101400e-06  2.439448e-03
    4   45  3.032480e-06  2.439448e-03  3.101400e-06  2.439448e-03
    5   45  4.474286e-06  2.624099e-03  4.474286e-06  2.624099e-03
    6   45  4.198606e-06  2.531773e-03  3.586597e-06  2.531773e-03
    7   45  4.198606e-06  2.531773e-03  3.586597e-06  2.531773e-03
    8   45  4.198606e-06  2.531773e-03  3.586597e-06  2.531773e-03
    9   45  4.198606e-06  2.531773e-03  3.586597e-06  2.531773e-03
   10   45  4.198606e-06  2.531773e-03  3.586597e-06  2.531773e-03
   11   45  4.198606e-06  2.531773e-03  3.586597e-06  2.531773e-03
   12   45  6.125610e-06  2.481507e-03  5.064242e-06  2.481507e-03
   13   45  3.950494e-05  2.511256e-03  5.064242e-06  2.481507e-03
   14   45  2.715448e-05  3.995647e-03  5.328894e-06  2.767716e-03
   15   45  1.606663e-05  4.432655e-03  6.003198e-06  3.525299e-03
   16   45  1.423060e-05  5.029181e-03  6.770100e-06  4.245952e-03
   17   45  1.616036e-05  5.888322e-03  1.616036e-05  5.888322e-03
   18   45  1.460277e-05  4.392647e-03  6.003198e-06  3.525299e-03
   19   45  1.071844e-05  3.808431e-03  7.956125e-06  3.813560e-03
   20   45  3.390864e-07  4.718864e-04  3.390864e-07  4.718864e-04
   21   45  0.000000e+00  0.000000e+00  0.000000e+00  0.000000e+00
   22   45  0.000000e+00  0.000000e+00  0.000000e+00  0.000000e+00
   23   45  9.968589e-06  5.125097e-03  9.968589e-06  5.125097e-03
   24   45  1.973593e-07  1.048921e-03  1.973593e-07  1.048921e-03
   25   45  1.973593e-07  1.048921e-03  1.973593e-07  1.048921e-03
   26   45  0.000000e+00  0.000000e+00  0.000000e+00  0.000000e+00
   27   45  2.678507e-07  1.048921e-03  2.678507e-07  1.048921e-03
   28   45  1.609420e-07  4.144394e-04  1.609420e-07  4.144394e-04
   29   45  1.945474e-06  1.625956e-03  1.945474e-06  1.625956e-03
   30   45  1.298728e-05  6.226849e-03  1.298728e-05  6.226849e-03
   31   45  8.650838e-06  4.059762e-03  8.650838e-06  4.059762e-03
   32   45  2.404481e-06  1.760341e-03  2.404481e-06  1.760341e-03
   33   45  1.078184e-05  4.801957e-03  1.078184e-05  4.801957e-03
   34   45  2.230803e-05  8.529860e-03  2.230803e-05  8.529860e-03
   35   45  1.212992e-05  4.832219e-03  1.212992e-05  4.832219e-03
   36   45  4.204120e-06  2.439448e-03  4.204120e-06  2.439448e-03
   37   45  7.443360e-07  4.554319e-04  7.443360e-07  4.554319e-04
   38   45  2.143688e-05  5.805229e-03  2.143688e-05  5.805229e-03
   39   45  5.557709e-06  2.630869e-03  5.557709e-06  2.630869e-03
   40   45  1.022800e-05  4.674804e-03  1.022800e-05  4.674804e-03
   41   45  1.807744e-07  3.149329e-04  1.807744e-07  3.149329e-04
   42   45  1.278218e-05  5.271279e-03  1.278218e-05  5.271279e-03
   43   45  1.423060e-05  5.029181e-03  1.423060e-05  5.029181e-03
   44   45  2.389760e-06  2.444166e-03  2.389760e-06  2.444166e-03
   45   45  7.599946e-06  2.630869e-03  7.599946e-06  2.630869e-03
#
    1   46  3.573200e-06  4.147280e-03  3.076883e-06  4.147280e-03
    2   46  3.573200e-06  4.147280e-03  3.076883e-06  4.147280e-03
    3   46  3.930520e-06  4.147280e-03  4.019850e-06  4.147280e-03
    4   46  3.930520e-06  4.147280e-03  4.019850e-06  4.147280e-03
    5   46  5.799304e-06  4.461203e-03  5.799304e-06  4.461203e-03
    6   46  5.441984e-06  4.304241e-03  4.648733e-06  4.304241e-03
    7   46  5.441984e-06  4.304241e-03  4.648733e-06  4.304241e-03
    8   46  5.441984e-06  4.304241e-03  4.648733e-06  4.304241e-03
    9   46  5.441984e-06  4.304241e-03  4.648733e-06  4.304241e-03
   10   46  5.441984e-06  4.304241e-03  4.648733e-06  4.304241e-03
   11   46  5.441984e-06  4.304241e-03  4.648733e-06  4.304241e-03
   12   46  7.939650e-06  4.218784e-03  6.563968e-06  4.218784e-03
   13   46  5.120396e-05  4.269361e-03  6.563968e-06  4.218784e-03
   14   46  3.519602e-05  6.792958e-03  6.906996e-06  4.705366e-03
   15   46  2.082461e-05  7.535910e-03  7.780987e-06  5.993325e-03
   16   46  1.844486e-05  8.550058e-03  8.775000e-06  7.218499e-03
   17   46  2.094610e-05  1.001067e-02  2.094610e-05  1.001067e-02
   18   46  1.892724e-05  7.467894e-03  7.780987e-06  5.993325e-03
   19   46  1.389260e-05  6.474674e-03  1.031226e-05  6.483394e-03
   20   46  4.395036e-07  8.022492e-04  4.395036e-07  8.022492e-04
   21   46  0.000000e+00  0.000000e+00  0.000000e+00  0.000000e+00
   22   46  0.000000e+00  0.000000e+00  0.000000e+00  0.000000e+00
   23   46  1.292069e-05  8.713124e-03  1.292069e-05  8.713124e-03
   24   46  2.558054e-07  1.783260e-03  2.558054e-07  1.783260e-03
   25   46  2.558054e-07  1.783260e-03  2.558054e-07  1.783260e-03
   26   46  0.000000e+00  0.000000e+00  0.000000e+00  0.000000e+00
   27   46  3.471721e-07  1.783260e-03  3.471721e-07  1.783260e-03
   28   46  2.086034e-07  7.045841e-04  2.086034e-07  7.045841e-04
   29   46  2.521607e-06  2.764272e-03  2.521607e-06  2.764272e-03
   30   46  1.683335e-05  1.058620e-02  1.683335e-05  1.058620e-02
   31   46  1.121270e-05  6.901959e-03  1.121270e-05  6.901959e-03
   32   46  3.116545e-06  2.992738e-03  3.116545e-06  2.992738e-03
   33   46  1.397479e-05  8.163758e-03  1.397479e-05  8.163758e-03
   34   46  2.891433e-05  1.450153e-02  2.891433e-05  1.450153e-02
   35   46  1.572208e-05  8.215206e-03  1.572208e-05  8.215206e-03
   36   46  5.449130e-06  4.147280e-03  5.449130e-06  4.147280e-03
   37   46  9.647640e-07  7.742751e-04  9.647640e-07  7.742751e-04
   38   46  2.778520e-05  9.869409e-03  2.778520e-05  9.869409e-03
   39   46  7.203571e-06  4.472714e-03  7.203571e-06  4.472714e-03
   40   46  1.325693e-05  7.947586e-03  1.325693e-05  7.947586e-03
   41   46  2.343090e-07  5.354141e-04  2.343090e-07  5.354141e-04
   42   46  1.656750e-05  8.961647e-03  1.656750e-05  8.961647e-03
   43   46  1.844486e-05  8.550058e-03  1.844486e-05  8.550058e-03
   44   46  3.097464e-06  4.155302e-03  3.097464e-06  4.155302e-03
   45   46  9.850598e-06  4.472714e-03  9.850598e-06  4.472714e-03
   46   46  1.276776e-05  7.604014e-03  1.276776e-05  7.604014e-03
#
    1   47  1.000000e-06  1.632259e-03  8.611000e-07  1.632259e-03
    2   47  1.000000e-06  1.632259e-03  8.611000e-07  1.632259e-03
    3   47  1.227000e-06  1.632259e-03  1.125000e-06  1.632259e-03
    4   47  1.100000e-06  1.632259e-03  1.125000e-06  1.632259e-03
    5   47  1.623000e-06  1.755811e-03  1.623000e-06  1.755811e-03
    6   47  1.943000e-06  1.694035e-03  1.301000e-06  1.694035e-03
    7   47  2.250000e-06  1.694035e-03  1.301000e-06  1.694035e-03
    8   47  1.943000e-06  1.694035e-03  1.301000e-06  1.694035e-03
    9   47  1.841000e-06  1.694035e-03  1.301000e-06  1.694035e-03
   10   47  2.148000e-06  1.694035e-03  1.301000e-06  1.694035e-03
   11   47  1.984000e-06  1.694035e-03  1.301000e-06  1.694035e-03
   12   47  2.222000e-06  1.660402e-03  1.837000e-06  1.660402e-03
   13   47  1.433000e-05  1.680307e-03  1.837000e-06  1.660402e-03
   14   47  9.850000e-06  2.673528e-03  1.933000e-06  1.851907e-03
   15   47  5.828000e-06  2.965934e-03  2.177596e-06  2.358814e-03
   16   47  5.162000e-06  3.365076e-03  2.455782e-06  2.841010e-03
   17   47  5.862000e-06  3.939936e-03  5.862000e-06  3.939936e-03
   18   47  5.297000e-06  2.939165e-03  2.177596e-06  2.358814e-03
   19   47  3.888000e-06  2.548260e-03  2.886000e-06  2.551692e-03
   20   47  1.230000e-07  3.157440e-04  1.230000e-07  3.157440e-04
   21   47  0.000000e+00  0.000000e+00  0.000000e+00  0.000000e+00
   22   47  0.000000e+00  0.000000e+00  0.000000e+00  0.000000e+00
   23   47  3.616000e-06  3.429254e-03  3.616000e-06  3.429254e-03
   24   47  2.250000e-07  7.018440e-04  7.159000e-08  7.018440e-04
   25   47  4.091000e-07  7.018440e-04  7.159000e-08  7.018440e-04
   26   47  0.000000e+00  0.000000e+00  0.000000e+00  0.000000e+00
   27   47  9.716000e-08  7.018440e-04  9.716000e-08  7.018440e-04
   28   47  5.838000e-08  2.773056e-04  5.838000e-08  2.773056e-04
   29   47  7.057000e-07  1.087944e-03  7.057000e-07  1.087944e-03
   30   47  4.711000e-06  4.166448e-03  4.711000e-06  4.166448e-03
   31   47  3.138000e-06  2.716428e-03  3.138000e-06  2.716428e-03
   32   47  8.722000e-07  1.177862e-03  8.722000e-07  1.177862e-03
   33   47  3.911000e-06  3.213038e-03  3.911000e-06  3.213038e-03
   34   47  8.092000e-06  5.707416e-03  8.092000e-06  5.707416e-03
   35   47  4.400000e-06  3.233287e-03  4.400000e-06  3.233287e-03
   36   47  1.525000e-06  1.632259e-03  1.525000e-06  1.632259e-03
   37   47  2.700000e-07  3.047341e-04  2.700000e-07  3.047341e-04
   38   47  7.776000e-06  3.884338e-03  7.776000e-06  3.884338e-03
   39   47  2.016000e-06  1.760341e-03  2.016000e-06  1.760341e-03
   40   47  3.710100e-06  3.127959e-03  3.710100e-06  3.127959e-03
   41   47  6.557400e-08  2.107248e-04  6.557400e-08  2.107248e-04
   42   47  4.636600e-06  3.527066e-03  4.636600e-06  3.527066e-03
   43   47  5.162000e-06  3.365076e-03  5.162000e-06  3.365076e-03
   44   47  8.668600e-07  1.635417e-03  8.668600e-07  1.635417e-03
   45   47  2.756800e-06  1.760341e-03  2.756800e-06  1.760341e-03
   46   47  3.573200e-06  2.992738e-03  3.573200e-06  2.992738e-03
   47   47  1.000000e-06  1.177862e-03  1.000000e-06  1.177862e-03
#
    1   48  1.837000e-06  2.300953e-03  1.581841e-06  2.300953e-03
    2   48  1.837000e-06  2.300953e-03  1.581841e-06  2.300953e-03
    3   48  2.020700e-06  2.300953e-03  2.066625e-06  2.300953e-03
    4   48  2.020700e-06  2.300953e-03  2.066625e-06  2.300953e-03
    5   48  2.981451e-06  2.475121e-03  2.981451e-06  2.475121e-03
    6   48  2.797751e-06  2.388037e-03  2.389937e-06  2.388037e-03
    7   48  2.797751e-06  2.388037e-03  2.389937e-06  2.388037e-03
    8   48  2.797751e-06  2.388037e-03  2.389937e-06  2.388037e-03
    9   48  2.797751e-06  2.388037e-03  2.389937e-06  2.388037e-03
   10   48  2.797751e-06  2.388037e-03  2.389937e-06  2.388037e-03
   11   48  2.797751e-06  2.388037e-03  2.389937e-06  2.388037e-03
   12   48  4.081814e-06  2.340624e-03  3.374569e-06  2.340624e-03
   13   48  2.632421e-05  2.368685e-03  3.374569e-06  2.340624e-03
   14   48  1.809445e-05  3.768802e-03  3.550921e-06  2.610585e-03
   15   48  1.070604e-05  4.181000e-03  4.000245e-06  3.325157e-03
   16   48  9.482594e-06  4.743659e-03  4.511272e-06  4.004896e-03
   17   48  1.076849e-05  5.554024e-03  1.076849e-05  5.554024e-03
   18   48  9.730589e-06  4.143263e-03  4.000245e-06  3.325157e-03
   19   48  7.142256e-06  3.592215e-03  5.301582e-06  3.597053e-03
   20   48  2.259510e-07  4.450960e-04  2.259510e-07  4.450960e-04
   21   48  0.000000e+00  0.000000e+00  0.000000e+00  0.000000e+00
   22   48  0.000000e+00  0.000000e+00  0.000000e+00  0.000000e+00
   23   48  6.642592e-06  4.834130e-03  6.642592e-06  4.834130e-03
   24   48  1.315108e-07  9.893710e-04  1.315108e-07  9.893710e-04
   25   48  1.315108e-07  9.893710e-04  1.315108e-07  9.893710e-04
   26   48  0.000000e+00  0.000000e+00  0.000000e+00  0.000000e+00
   27   48  1.784829e-07  9.893710e-04  1.784829e-07  9.893710e-04
   28   48  1.072441e-07  3.909104e-04  1.072441e-07  3.909104e-04
   29   48  1.296371e-06  1.533646e-03  1.296371e-06  1.533646e-03
   30   48  8.654107e-06  5.873332e-03  8.654107e-06  5.873332e-03
   31   48  5.764506e-06  3.829277e-03  5.764506e-06  3.829277e-03
   32   48  1.602231e-06  1.660402e-03  1.602231e-06  1.660402e-03
   33   48  7.184507e-06  4.529336e-03  7.184507e-06  4.529336e-03
   34   48  1.486500e-05  8.045594e-03  1.486500e-05  8.045594e-03
   35   48  8.082800e-06  4.557880e-03  8.082800e-06  4.557880e-03
   36   48  2.801425e-06  2.300953e-03  2.801425e-06  2.300953e-03
   37   48  4.959900e-07  4.295757e-04  4.959900e-07  4.295757e-04
   38   48  1.428451e-05  5.475648e-03  1.428451e-05  5.475648e-03
   39   48  3.703392e-06  2.481507e-03  3.703392e-06  2.481507e-03
   40   48  6.815454e-06  4.409402e-03  6.815454e-06  4.409402e-03
   41   48  1.204594e-07  2.970532e-04  1.204594e-07  2.970532e-04
   42   48  8.517434e-06  4.972013e-03  8.517434e-06  4.972013e-03
   43   48  9.482594e-06  4.743659e-03  9.482594e-06  4.743659e-03
   44   48  1.592422e-06  2.305404e-03  1.592422e-06  2.305404e-03
   45   48  5.064242e-06  2.481507e-03  5.064242e-06  2.481507e-03
   46   48  6.563968e-06  4.218784e-03  6.563968e-06  4.218784e-03
   47   48  1.837000e-06  1.660402e-03  1.837000e-06  1.660402e-03
   48   48  3.374569e-06  2.340624e-03  3.374569e-06  2.340624e-03
#
    1   49  5.077000e-06  4.008832e-03  4.371805e-06  4.008832e-03
    2   49  5.077000e-06  4.008832e-03  4.371805e-06  4.008832e-03
    3   49  5.584700e-06  4.008832e-03  5.711625e-06  4.008832e-03
    4   49  5.584700e-06  4.008832e-03  5.711625e-06  4.008832e-03
    5   49  8.239971e-06  4.312276e-03  8.239971e-06  4.312276e-03
    6   49  7.732271e-06  4.160554e-03  6.605177e-06  4.160554e-03
    7   49  7.732271e-06  4.160554e-03  6.605177e-06  4.160554e-03
    8   49  7.732271e-06  4.160554e-03  6.605177e-06  4.160554e-03
    9   49  7.732271e-06  4.160554e-03  6.605177e-06  4.160554e-03
   10   49  7.732271e-06  4.160554e-03  6.605177e-06  4.160554e-03
   11   49  7.732271e-06  4.160554e-03  6.605177e-06  4.160554e-03
   12   49  1.128109e-05  4.077950e-03  9.326449e-06  4.077950e-03
   13   49  7.275341e-05  4.126838e-03  9.326449e-06  4.077950e-03
   14   49  5.000845e-05  6.566191e-03  9.813841e-06  4.548288e-03
   15   49  2.958876e-05  7.284342e-03  1.105566e-05  5.793252e-03
   16   49  2.620747e-05  8.264634e-03  1.246801e-05  6.977526e-03
   17   49  2.976137e-05  9.676492e-03  2.976137e-05  9.676492e-03
   18   49  2.689287e-05  7.218596e-03  1.105566e-05  5.793252e-03
   19   49  1.973938e-05  6.258533e-03  1.465222e-05  6.266962e-03
   20   49  6.244710e-07  7.754680e-04  6.244710e-07  7.754680e-04
   21   49  0.000000e+00  0.000000e+00  0.000000e+00  0.000000e+00
   22   49  0.000000e+00  0.000000e+00  0.000000e+00  0.000000e+00
   23   49  1.835843e-05  8.422257e-03  1.835843e-05  8.422257e-03
   24   49  3.634624e-07  1.723731e-03  3.634624e-07  1.723731e-03
   25   49  3.634624e-07  1.723731e-03  3.634624e-07  1.723731e-03
   26   49  0.000000e+00  0.000000e+00  0.000000e+00  0.000000e+00
   27   49  4.932813e-07  1.723731e-03  4.932813e-07  1.723731e-03
   28   49  2.963953e-07  6.810632e-04  2.963953e-07  6.810632e-04
   29   49  3.582839e-06  2.671993e-03  3.582839e-06  2.671993e-03
   30   49  2.391775e-05  1.023281e-02  2.391775e-05  1.023281e-02
   31   49  1.593163e-05  6.671553e-03  1.593163e-05  6.671553e-03
   32   49  4.428159e-06  2.892833e-03  4.428159e-06  2.892833e-03
   33   49  1.985615e-05  7.891230e-03  1.985615e-05  7.891230e-03
   34   49  4.108308e-05  1.401743e-02  4.108308e-05  1.401743e-02
   35   49  2.233880e-05  7.940961e-03  2.233880e-05  7.940961e-03
   36   49  7.742425e-06  4.008832e-03  7.742425e-06  4.008832e-03
   37   49  1.370790e-06  7.484278e-04  1.370790e-06  7.484278e-04
   38   49  3.947875e-05  9.539942e-03  3.947875e-05  9.539942e-03
   39   49  1.023523e-05  4.323403e-03  1.023523e-05  4.323403e-03
   40   49  1.883618e-05  7.682275e-03  1.883618e-05  7.682275e-03
   41   49  3.329192e-07  5.175406e-04  3.329192e-07  5.175406e-04
   42   49  2.354002e-05  8.662483e-03  2.354002e-05  8.662483e-03
   43   49  2.620747e-05  8.264634e-03  2.620747e-05  8.264634e-03
   44   49  4.401048e-06  4.016587e-03  4.401048e-06  4.016587e-03
   45   49  1.399627e-05  4.323403e-03  1.399627e-05  4.323403e-03
   46   49  1.814114e-05  7.350172e-03  1.814114e-05  7.350172e-03
   47   49  5.077000e-06  2.892833e-03  5.077000e-06  2.892833e-03
   48   49  9.326449e-06  4.077950e-03  9.326449e-06  4.077950e-03
   49   49  2.577593e-05  7.104804e-03  2.577593e-05  7.104804e-03
#
    1   50  1.227000e-06  2.261954e-03  1.056570e-06  2.261954e-03
    2   50  1.227000e-06  2.261954e-03  1.056570e-06  2.261954e-03
    3   50  1.505529e-06  2.261954e-03  1.380375e-06  2.261954e-03
    4   50  1.349700e-06  2.261954e-03  1.380375e-06  2.261954e-03
    5   50  1.991421e-06  2.433170e-03  1.991421e-06  2.433170e-03
    6   50  1.868721e-06  2.347562e-03  1.596327e-06  2.347562e-03
    7   50  2.760750e-06  2.347562e-03  1.596327e-06  2.347562e-03
    8   50  1.868721e-06  2.347562e-03  1.596327e-06  2.347562e-03
    9   50  2.258907e-06  2.347562e-03  1.596327e-06  2.347562e-03
   10   50  1.868721e-06  2.347562e-03  1.596327e-06  2.347562e-03
   11   50  1.868721e-06  2.347562e-03  1.596327e-06  2.347562e-03
   12   50  2.726394e-06  2.300953e-03  2.253999e-06  2.300953e-03
   13   50  1.758291e-05  2.328538e-03  2.253999e-06  2.300953e-03
   14   50  1.208595e-05  3.704924e-03  2.371791e-06  2.566338e-03
   15   50  7.150956e-06  4.110135e-03  2.671911e-06  3.268799e-03
   16   50  6.333774e-06  4.663258e-03  3.013245e-06  3.937017e-03
   17   50  7.192674e-06  5.459888e-03  7.192674e-06  5.459888e-03
   18   50  6.499419e-06  4.073038e-03  2.671911e-06  3.268799e-03
   19   50  4.770576e-06  3.531330e-03  3.541122e-06  3.536086e-03
   20   50  1.509210e-07  4.375520e-04  1.509210e-07  4.375520e-04
   21   50  0.000000e+00  0.000000e+00  0.000000e+00  0.000000e+00
   22   50  0.000000e+00  0.000000e+00  0.000000e+00  0.000000e+00
   23   50  4.436832e-06  4.752195e-03  4.436832e-06  4.752195e-03
   24   50  8.784093e-08  9.726020e-04  8.784093e-08  9.726020e-04
   25   50  8.784093e-08  9.726020e-04  8.784093e-08  9.726020e-04
   26   50  0.000000e+00  0.000000e+00  0.000000e+00  0.000000e+00
   27   50  1.192153e-07  9.726020e-04  1.192153e-07  9.726020e-04
   28   50  7.163226e-08  3.842848e-04  7.163226e-08  3.842848e-04
   29   50  8.658939e-07  1.507652e-03  8.658939e-07  1.507652e-03
[truncated: 17,021 more chars]
